# Supplementary material for: Irisin Suppresses Nicotine-Mediated Atherosclerosis by Attenuating Endothelial Cell Migration, Proliferation, Cell Cycle Arrest, and Cell Senescence
Source: Front Cardiovasc Med. 2022 Apr 8;9:851603. doi: 10.3389/fcvm.2022.851603 (PMC9023791; doi:10.3389/fcvm.2022.851603)
Supplement: Supplementary file 2 [file Table_1.XLSX]

## Sheet: Sheet1
Supplementary Table 1. Summary of irisin-related clinical trials in vascular diseases. Terms: irisin (synonyms: fibronectin type III domain-containing protein 5, fibronectin type III domain containing 5 (FNDC5)); CAD: coronary artery disease; FNDC5: fibronectin type III domain-containing protein 5; PCR: polymerase chain reaction; NA: not applicable.
No.	Registration number	Status	Type	Phase	Diseases or Conditions	Interventions	Title	Irisin-related Content
1	NCT02765568	Completed	Interventional	NA	CAD	Behavioral: High Intensity Interval Training; Moderate Intensity Continuous Exercise Training; Nordic Walking	Investigating the Effects of Cardiac Rehabilitation eXercise Modalities on Physical and Mental Health Outcomes (CRX-Modalities)	Plasma irisin [Time Frame: changes after 12 weeks, 26 weeks]
2	NCT02498431	Completed	Interventional	NA	Myocardial Infarction; CAD	Procedure: percutaneous coronary intervention; coronary angiography; Device: Stent, Medtronic Resolute Integrity	Serum Irisin in Myocardial Infraction and Following Percutaneous Coronary Intervention (IRICARDIO)	Plasma irisin [Time Frame: baseline and 6 hours or 24 hours] To evaluate irisin's sensitivity as a biomarker to detect minor myocardial necrosis after elective
3	NCT02457260	Completed	Interventional	2	Heart Failure	Drug: 14 N Sodium Nitrite	Oral Nitrite for Older Heart Failure Patients (ONTx+HF)	PCR to assess FNDC5, the precursor of irisin, in skeletal muscle biopsy of the vastus lateralis [Time Frame: Baseline; PRE and 4 weeks]
4	NCT02382471	Completed	Interventional	4	CAD	Dietary Supplement: Omega-3, placebo	Assessing the Effects of Omega-3 Supplementation on Some Serum BDNF، Follistatin، Irisin Levels in Men with CAD	Serum irisin [Time Frame: Change from baseline at 2 months]
5	NCT04257409	Recruiting	Interventional	NA	Prevention of Diabetic Foot	Physical intervention by exercise	Musculoskeletal Changes After Physiotherapeutic Intervention in Podiatric Subjects (BIONEDIAN)	Plasma irisin [Time Frame: changes after 12 weeks, 24 weeks]
6	NCT01877603	Completed	Observational	NA	Type 2 diabetes	NA	The Relation Between Plasma Irisin Level and Endothelial Dysfunction in Type 2 Diabetes	The relation between plasma irisin and endothelium-dependent vasodilation [Time Frame: 6 months]
7	NCT02718586	Completed	Observational	NA	Protein-energy; Imbalance	NA	Serum Level of Myokines and Protein Energy Wasting, Inflammation and Atherosclerosis in Hemodialysis Patients	Serum irisin [Time Frame: NA]; To determine whether irisin levels are associated with protein energy waste, inflammation and atherosclerotic vascular disease.
8	ChiCTR-OOC-15005844	NA	Observational	NA	Type 2 diabetes	NA	The effect of drug treatment on serum irisin and its association with endothelial function	Serum Irisin [Time Frame: NA]; To investigate the relationship between Irisin and endothelium-dependent vasodilation in patients with type 2 diabetes mellitus
