# Supplementary material for: Irisin Suppresses Nicotine-Mediated Atherosclerosis by Attenuating Endothelial Cell Migration, Proliferation, Cell Cycle Arrest, and Cell Senescence
Source: Front Cardiovasc Med. 2022 Apr 8;9:851603. doi: 10.3389/fcvm.2022.851603 (PMC9023791; doi:10.3389/fcvm.2022.851603)
Supplement: Supplementary file 3 [file Table_2.XLSX]

## Sheet: Ni_IrvsNi_GOenrich_down_signifi
Category	GOID	Description	GeneRatio	BgRatio	pvalue	padj	geneID	geneName	Count
BP	GO:0000819	sister chromatid segregation	100/1676	234/14170	2.25e-33	1.21e-29	ENSG00000138778/ENSG00000126787/ENSG00000131747/ENSG00000164109/ENSG00000113810/ENSG00000118193/ENSG00000137812/ENSG00000156970/ENSG00000143228/ENSG00000117724/ENSG00000109805/ENSG00000137807/ENSG00000161800/ENSG00000136824/ENSG00000076382/ENSG00000102384/ENSG00000138411/ENSG00000169679/ENSG00000164754/ENSG00000117650/ENSG00000134057/ENSG00000186298/ENSG00000077097/ENSG00000112742/ENSG00000128944…	CENPE/DLGAP5/TOP2A/MAD2L1/SMC4/KIF14/KNL1/BUB1B/NUF2/CENPF/NCAPG/KIF23/RACGAP1/SMC2/SPAG5/CENPI/HECW2/BUB1/RAD21/NEK2/CCNB1/PPP1CC/TOP2B/TTK/KNSTRN/PTTG1/SGO2/BIRC5/CENPA/NUP43/NCAPD3/KIF2C/SPDL1/UBE2C/CLASP2/NDC80/PSRC1/CENPU/PLK1/PDS5A/INCENP/BUB3/MRE11/KNTC1/CDC27/SPC25/ERCC6L/NCAPD2/NUP107/ZWINT/TPR/TRIP13/SPC24/CDC6/KIF4A/CDCA8/DSN1/ATRX/KIFC1/ITGB3BP/CKAP5/AURKB/TACC3/CENPL/SMC5/PDS5B/SGO1/…	100
BP	GO:0007059	chromosome segregation	123/1676	341/14170	4.07e-32	1.1e-28	ENSG00000138778/ENSG00000126787/ENSG00000131747/ENSG00000164109/ENSG00000148773/ENSG00000113810/ENSG00000118193/ENSG00000137812/ENSG00000156970/ENSG00000143228/ENSG00000117724/ENSG00000109805/ENSG00000137807/ENSG00000161800/ENSG00000136824/ENSG00000123485/ENSG00000076382/ENSG00000102384/ENSG00000138411/ENSG00000138071/ENSG00000138160/ENSG00000169679/ENSG00000164754/ENSG00000117650/ENSG00000134057…	CENPE/DLGAP5/TOP2A/MAD2L1/MKI67/SMC4/KIF14/KNL1/BUB1B/NUF2/CENPF/NCAPG/KIF23/RACGAP1/SMC2/HJURP/SPAG5/CENPI/HECW2/ACTR2/KIF11/BUB1/RAD21/NEK2/CCNB1/PPP1CC/TOP2B/TTK/KNSTRN/ECT2/PTTG1/SGO2/BIRC5/CENPA/NUP43/NCAPD3/FAM83D/KIF2C/SPDL1/NDC1/UBE2C/CLASP2/NDC80/PSRC1/CENPU/SLC25A5/TTL/ESCO2/PLK1/PDS5A/INCENP/SRPK1/BUB3/MRE11/KNTC1/CDC27/SPC25/ERCC6L/MIS18A/NCAPD2/NUP107/ZWINT/PUM2/TPR/TRIP13/SPC24/CDC6…	123
BP	GO:0098813	nuclear chromosome segregation	108/1676	293/14170	3.16e-29	5.68e-26	ENSG00000138778/ENSG00000126787/ENSG00000131747/ENSG00000164109/ENSG00000113810/ENSG00000118193/ENSG00000137812/ENSG00000156970/ENSG00000143228/ENSG00000117724/ENSG00000109805/ENSG00000137807/ENSG00000161800/ENSG00000136824/ENSG00000076382/ENSG00000102384/ENSG00000138411/ENSG00000138071/ENSG00000169679/ENSG00000164754/ENSG00000117650/ENSG00000134057/ENSG00000186298/ENSG00000077097/ENSG00000112742…	CENPE/DLGAP5/TOP2A/MAD2L1/SMC4/KIF14/KNL1/BUB1B/NUF2/CENPF/NCAPG/KIF23/RACGAP1/SMC2/SPAG5/CENPI/HECW2/ACTR2/BUB1/RAD21/NEK2/CCNB1/PPP1CC/TOP2B/TTK/KNSTRN/ECT2/PTTG1/SGO2/BIRC5/CENPA/NUP43/NCAPD3/FAM83D/KIF2C/SPDL1/NDC1/UBE2C/CLASP2/NDC80/PSRC1/CENPU/TTL/PLK1/PDS5A/INCENP/BUB3/MRE11/KNTC1/CDC27/SPC25/ERCC6L/NCAPD2/NUP107/ZWINT/TPR/TRIP13/SPC24/CDC6/KIF4A/CDCA8/DSN1/ATRX/KIFC1/ITGB3BP/CKAP5/AURKB/T…	108
BP	GO:0007062	sister chromatid cohesion	62/1676	132/14170	8.29e-24	1.12e-20	ENSG00000138778/ENSG00000164109/ENSG00000137812/ENSG00000156970/ENSG00000143228/ENSG00000117724/ENSG00000102384/ENSG00000169679/ENSG00000164754/ENSG00000186298/ENSG00000163535/ENSG00000089685/ENSG00000115163/ENSG00000120253/ENSG00000142945/ENSG00000040275/ENSG00000163539/ENSG00000080986/ENSG00000151725/ENSG00000166851/ENSG00000121892/ENSG00000149503/ENSG00000154473/ENSG00000020922/ENSG00000184445…	CENPE/MAD2L1/KNL1/BUB1B/NUF2/CENPF/CENPI/BUB1/RAD21/PPP1CC/SGO2/BIRC5/CENPA/NUP43/KIF2C/SPDL1/CLASP2/NDC80/CENPU/PLK1/PDS5A/INCENP/BUB3/MRE11/KNTC1/SPC25/ERCC6L/NUP107/ZWINT/SPC24/CDCA8/DSN1/ATRX/ITGB3BP/CKAP5/AURKB/CENPL/SMC5/PDS5B/SGO1/SLF1/XPO1/STAG1/CENPK/CENPH/ESCO1/ZWILCH/DSCC1/RANBP2/STAG2/PAFAH1B1/NUP133/TNKS/CTNNB1/CENPN/KIF18A/SMC3/SKA2/NSMCE2/DYNC1I2/SLF2/CDC20	62
BP	GO:0140014	mitotic nuclear division	90/1676	262/14170	4.78e-22	5.16e-19	ENSG00000011426/ENSG00000138778/ENSG00000126787/ENSG00000164109/ENSG00000148773/ENSG00000113810/ENSG00000087586/ENSG00000118193/ENSG00000156970/ENSG00000143228/ENSG00000117724/ENSG00000109805/ENSG00000137807/ENSG00000161800/ENSG00000136824/ENSG00000076382/ENSG00000138411/ENSG00000138160/ENSG00000169679/ENSG00000164754/ENSG00000117650/ENSG00000134057/ENSG00000138182/ENSG00000112742/ENSG00000125378…	ANLN/CENPE/DLGAP5/MAD2L1/MKI67/SMC4/AURKA/KIF14/BUB1B/NUF2/CENPF/NCAPG/KIF23/RACGAP1/SMC2/SPAG5/HECW2/KIF11/BUB1/RAD21/NEK2/CCNB1/KIF20B/TTK/BMP4/TPX2/KNSTRN/PTTG1/BIRC5/NCAPD3/KIF2C/SPDL1/UBE2C/CLASP2/NDC80/PSRC1/CEP97/MZT1/UBE2S/PLK1/PDS5A/FBXO5/BUB3/KNTC1/CDC27/NCAPD2/ZWINT/TPR/TRIP13/CDC6/KIF4A/CDCA8/DSN1/ATRX/KIFC1/CEP192/AURKB/TACC3/SMC5/PDS5B/SGO1/SLF1/STAG1/CEP57/CUL3/TOM1L1/ATM/CDC14B/DS…	90
BP	GO:0000070	mitotic sister chromatid segregation	64/1676	150/14170	1.01e-21	9.03e-19	ENSG00000138778/ENSG00000126787/ENSG00000164109/ENSG00000113810/ENSG00000118193/ENSG00000156970/ENSG00000143228/ENSG00000117724/ENSG00000109805/ENSG00000137807/ENSG00000161800/ENSG00000136824/ENSG00000076382/ENSG00000138411/ENSG00000169679/ENSG00000164754/ENSG00000117650/ENSG00000134057/ENSG00000112742/ENSG00000128944/ENSG00000164611/ENSG00000151503/ENSG00000142945/ENSG00000040275/ENSG00000175063…	CENPE/DLGAP5/MAD2L1/SMC4/KIF14/BUB1B/NUF2/CENPF/NCAPG/KIF23/RACGAP1/SMC2/SPAG5/HECW2/BUB1/RAD21/NEK2/CCNB1/TTK/KNSTRN/PTTG1/NCAPD3/KIF2C/SPDL1/UBE2C/NDC80/PSRC1/PLK1/PDS5A/BUB3/CDC27/NCAPD2/ZWINT/TPR/TRIP13/CDC6/KIF4A/CDCA8/DSN1/ATRX/KIFC1/AURKB/TACC3/SMC5/PDS5B/SGO1/SLF1/CEP57/CUL3/ATM/CDC14B/DSCC1/USP44/KPNB1/APC/CEP57L1/NUSAP1/KIF18B/TNKS/KIF18A/NSMCE2/GEN1/SLF2/CDC20	64
BP	GO:0048285	organelle fission	120/1676	429/14170	2.3e-20	1.77e-17	ENSG00000011426/ENSG00000138778/ENSG00000126787/ENSG00000131747/ENSG00000164109/ENSG00000148773/ENSG00000066279/ENSG00000113810/ENSG00000087586/ENSG00000118193/ENSG00000156970/ENSG00000143228/ENSG00000117724/ENSG00000109805/ENSG00000137807/ENSG00000161800/ENSG00000136824/ENSG00000076382/ENSG00000138411/ENSG00000138071/ENSG00000138160/ENSG00000182621/ENSG00000123975/ENSG00000169679/ENSG00000164754…	ANLN/CENPE/DLGAP5/TOP2A/MAD2L1/MKI67/ASPM/SMC4/AURKA/KIF14/BUB1B/NUF2/CENPF/NCAPG/KIF23/RACGAP1/SMC2/SPAG5/HECW2/ACTR2/KIF11/PLCB1/CKS2/BUB1/RAD21/NEK2/CCNB1/KIF20B/TOP2B/TTK/BMP4/TPX2/KNSTRN/PTTG1/SGO2/BIRC5/NCAPD3/MTFR1/KIF2C/SPDL1/NDC1/UBE2C/CLASP2/NDC80/PSRC1/OPA1/CEP97/MZT1/UBE2S/TMEM135/PLK1/PDS5A/FBXO5/BUB3/MRE11/KNTC1/CDC27/FIGNL1/RAD1/NCAPD2/ZWINT/TPR/TRIP13/CDC6/KIF4A/CDCA8/DSN1/ATRX/KI…	120
BP	GO:0000280	nuclear division	110/1676	386/14170	2.04e-19	1.37e-16	ENSG00000011426/ENSG00000138778/ENSG00000126787/ENSG00000131747/ENSG00000164109/ENSG00000148773/ENSG00000066279/ENSG00000113810/ENSG00000087586/ENSG00000118193/ENSG00000156970/ENSG00000143228/ENSG00000117724/ENSG00000109805/ENSG00000137807/ENSG00000161800/ENSG00000136824/ENSG00000076382/ENSG00000138411/ENSG00000138071/ENSG00000138160/ENSG00000182621/ENSG00000123975/ENSG00000169679/ENSG00000164754…	ANLN/CENPE/DLGAP5/TOP2A/MAD2L1/MKI67/ASPM/SMC4/AURKA/KIF14/BUB1B/NUF2/CENPF/NCAPG/KIF23/RACGAP1/SMC2/SPAG5/HECW2/ACTR2/KIF11/PLCB1/CKS2/BUB1/RAD21/NEK2/CCNB1/KIF20B/TOP2B/TTK/BMP4/TPX2/KNSTRN/PTTG1/SGO2/BIRC5/NCAPD3/KIF2C/SPDL1/NDC1/UBE2C/CLASP2/NDC80/PSRC1/CEP97/MZT1/UBE2S/PLK1/PDS5A/FBXO5/BUB3/MRE11/KNTC1/CDC27/FIGNL1/RAD1/NCAPD2/ZWINT/TPR/TRIP13/CDC6/KIF4A/CDCA8/DSN1/ATRX/KIFC1/CEP192/AURKB/TA…	110
BP	GO:0051983	regulation of chromosome segregation	44/1676	95/14170	5.41e-17	3.24e-14	ENSG00000138778/ENSG00000126787/ENSG00000164109/ENSG00000148773/ENSG00000156970/ENSG00000117724/ENSG00000161800/ENSG00000076382/ENSG00000138411/ENSG00000169679/ENSG00000164754/ENSG00000117650/ENSG00000134057/ENSG00000112742/ENSG00000128944/ENSG00000114346/ENSG00000164611/ENSG00000142945/ENSG00000175063/ENSG00000080986/ENSG00000114999/ENSG00000166851/ENSG00000154473/ENSG00000004897/ENSG00000055917…	CENPE/DLGAP5/MAD2L1/MKI67/BUB1B/CENPF/RACGAP1/SPAG5/HECW2/BUB1/RAD21/NEK2/CCNB1/TTK/KNSTRN/ECT2/PTTG1/KIF2C/UBE2C/NDC80/TTL/PLK1/BUB3/CDC27/PUM2/TPR/TRIP13/CDC6/ATRX/AURKB/TACC3/SMC5/CSNK2A2/SLF1/CUL3/ATM/USP44/APC/TNKS/CTNNB1/RAD18/NSMCE2/GEN1/SLF2	44
BP	GO:0006613	cotranslational protein targeting to membrane	44/1676	96/14170	8.86e-17	4.78e-14	ENSG00000122406/ENSG00000147604/ENSG00000145425/ENSG00000100316/ENSG00000089009/ENSG00000089157/ENSG00000174444/ENSG00000137154/ENSG00000143947/ENSG00000171863/ENSG00000143742/ENSG00000125691/ENSG00000174748/ENSG00000198034/ENSG00000142937/ENSG00000168028/ENSG00000148303/ENSG00000140988/ENSG00000170540/ENSG00000163682/ENSG00000138326/ENSG00000122026/ENSG00000008988/ENSG00000188846/ENSG00000171858…	RPL5/RPL7/RPS3A/RPL3/RPL6/RPLP0/RPL4/RPS6/RPS27A/RPS7/SRP9/RPL23/RPL15/RPS4X/RPS8/RPSA/RPL7A/RPS2/ARL6IP1/RPL9/RPS24/RPL21/RPS20/RPL14/RPS21/RPL13A/RPL22/RPL27A/RPL31/RPS25/RPL26/RPL34/RPS13/RPL24/RPS15A/RPL27/RPL11/RPL35A/RPS3/RPS18/RPL23A/SSR1/SEC62/RPL37	44
BP	GO:0006614	SRP-dependent cotranslational protein targeting to membrane	41/1676	91/14170	2.1e-15	1.03e-12	ENSG00000122406/ENSG00000147604/ENSG00000145425/ENSG00000100316/ENSG00000089009/ENSG00000089157/ENSG00000174444/ENSG00000137154/ENSG00000143947/ENSG00000171863/ENSG00000143742/ENSG00000125691/ENSG00000174748/ENSG00000198034/ENSG00000142937/ENSG00000168028/ENSG00000148303/ENSG00000140988/ENSG00000163682/ENSG00000138326/ENSG00000122026/ENSG00000008988/ENSG00000188846/ENSG00000171858/ENSG00000142541…	RPL5/RPL7/RPS3A/RPL3/RPL6/RPLP0/RPL4/RPS6/RPS27A/RPS7/SRP9/RPL23/RPL15/RPS4X/RPS8/RPSA/RPL7A/RPS2/RPL9/RPS24/RPL21/RPS20/RPL14/RPS21/RPL13A/RPL22/RPL27A/RPL31/RPS25/RPL26/RPL34/RPS13/RPL24/RPS15A/RPL27/RPL11/RPL35A/RPS3/RPS18/RPL23A/RPL37	41
BP	GO:0045047	protein targeting to ER	43/1676	101/14170	5.36e-15	2.41e-12	ENSG00000122406/ENSG00000147604/ENSG00000145425/ENSG00000100316/ENSG00000089009/ENSG00000089157/ENSG00000174444/ENSG00000137154/ENSG00000143947/ENSG00000171863/ENSG00000143742/ENSG00000125691/ENSG00000174748/ENSG00000198034/ENSG00000142937/ENSG00000129128/ENSG00000168028/ENSG00000148303/ENSG00000140988/ENSG00000163682/ENSG00000138326/ENSG00000122026/ENSG00000008988/ENSG00000188846/ENSG00000171858…	RPL5/RPL7/RPS3A/RPL3/RPL6/RPLP0/RPL4/RPS6/RPS27A/RPS7/SRP9/RPL23/RPL15/RPS4X/RPS8/SPCS3/RPSA/RPL7A/RPS2/RPL9/RPS24/RPL21/RPS20/RPL14/RPS21/RPL13A/RPL22/RPL27A/RPL31/RPS25/RPL26/RPL34/RPS13/RPL24/RPS15A/RPL27/RPL11/RPL35A/RPS3/RPS18/RPL23A/SEC62/RPL37	43
BP	GO:0019083	viral transcription	58/1676	170/14170	1.64e-14	6.79e-12	ENSG00000122406/ENSG00000147604/ENSG00000145425/ENSG00000100316/ENSG00000089009/ENSG00000089157/ENSG00000174444/ENSG00000137154/ENSG00000143947/ENSG00000171863/ENSG00000125691/ENSG00000174748/ENSG00000198034/ENSG00000142937/ENSG00000120253/ENSG00000168028/ENSG00000148303/ENSG00000140988/ENSG00000163682/ENSG00000138326/ENSG00000058804/ENSG00000122026/ENSG00000008988/ENSG00000188846/ENSG00000135272…	RPL5/RPL7/RPS3A/RPL3/RPL6/RPLP0/RPL4/RPS6/RPS27A/RPS7/RPL23/RPL15/RPS4X/RPS8/NUP43/RPSA/RPL7A/RPS2/RPL9/RPS24/NDC1/RPL21/RPS20/RPL14/MDFIC/RPS21/HMGA2/RPL13A/NUP107/RPL22/TPR/RPL27A/RPL31/RPS25/POLR2B/RPL26/NUP50/NUP155/RPL34/NUCKS1/RPS13/RPL24/RPS15A/REST/RPL27/RPL11/NUP88/RANBP2/RPL35A/POLR2J/RPS3/RPS18/NUP133/NUP58/RPL23A/NUP54/NELFCD/RPL37	58
BP	GO:0072599	establishment of protein localization to endoplasmic reticulum	43/1676	104/14170	1.89e-14	7.3e-12	ENSG00000122406/ENSG00000147604/ENSG00000145425/ENSG00000100316/ENSG00000089009/ENSG00000089157/ENSG00000174444/ENSG00000137154/ENSG00000143947/ENSG00000171863/ENSG00000143742/ENSG00000125691/ENSG00000174748/ENSG00000198034/ENSG00000142937/ENSG00000129128/ENSG00000168028/ENSG00000148303/ENSG00000140988/ENSG00000163682/ENSG00000138326/ENSG00000122026/ENSG00000008988/ENSG00000188846/ENSG00000171858…	RPL5/RPL7/RPS3A/RPL3/RPL6/RPLP0/RPL4/RPS6/RPS27A/RPS7/SRP9/RPL23/RPL15/RPS4X/RPS8/SPCS3/RPSA/RPL7A/RPS2/RPL9/RPS24/RPL21/RPS20/RPL14/RPS21/RPL13A/RPL22/RPL27A/RPL31/RPS25/RPL26/RPL34/RPS13/RPL24/RPS15A/RPL27/RPL11/RPL35A/RPS3/RPS18/RPL23A/SEC62/RPL37	43
BP	GO:0051783	regulation of nuclear division	58/1676	173/14170	3.93e-14	1.41e-11	ENSG00000011426/ENSG00000138778/ENSG00000126787/ENSG00000164109/ENSG00000148773/ENSG00000087586/ENSG00000156970/ENSG00000117724/ENSG00000138411/ENSG00000138160/ENSG00000182621/ENSG00000169679/ENSG00000164754/ENSG00000117650/ENSG00000134057/ENSG00000138182/ENSG00000112742/ENSG00000125378/ENSG00000164611/ENSG00000175063/ENSG00000080986/ENSG00000182504/ENSG00000166851/ENSG00000112029/ENSG00000154473…	ANLN/CENPE/DLGAP5/MAD2L1/MKI67/AURKA/BUB1B/CENPF/HECW2/KIF11/PLCB1/BUB1/RAD21/NEK2/CCNB1/KIF20B/TTK/BMP4/PTTG1/UBE2C/NDC80/CEP97/PLK1/FBXO5/BUB3/KNTC1/CDC27/RAD1/TPR/TRIP13/CDC6/ATRX/TACC3/SMC5/SLF1/STAG1/CUL3/TOM1L1/ATM/MSH2/CDC14B/USP44/APC/PRKAR1A/RANBP2/NUSAP1/STAG2/CCSAP/TNKS/CDC25C/CDKN1B/SMC3/RGCC/NSMCE2/GEN1/PHIP/SLF2/CDC20	58
BP	GO:0019080	viral gene expression	60/1676	184/14170	5.84e-14	1.97e-11	ENSG00000122406/ENSG00000147604/ENSG00000145425/ENSG00000100316/ENSG00000089009/ENSG00000089157/ENSG00000100129/ENSG00000174444/ENSG00000137154/ENSG00000143947/ENSG00000171863/ENSG00000125691/ENSG00000174748/ENSG00000198034/ENSG00000142937/ENSG00000175390/ENSG00000120253/ENSG00000168028/ENSG00000148303/ENSG00000140988/ENSG00000163682/ENSG00000138326/ENSG00000058804/ENSG00000122026/ENSG00000008988…	RPL5/RPL7/RPS3A/RPL3/RPL6/RPLP0/EIF3L/RPL4/RPS6/RPS27A/RPS7/RPL23/RPL15/RPS4X/RPS8/EIF3F/NUP43/RPSA/RPL7A/RPS2/RPL9/RPS24/NDC1/RPL21/RPS20/RPL14/MDFIC/RPS21/HMGA2/RPL13A/NUP107/RPL22/TPR/RPL27A/RPL31/RPS25/POLR2B/RPL26/NUP50/NUP155/RPL34/NUCKS1/RPS13/RPL24/RPS15A/REST/RPL27/RPL11/NUP88/RANBP2/RPL35A/POLR2J/RPS3/RPS18/NUP133/NUP58/RPL23A/NUP54/NELFCD/RPL37	60
BP	GO:0007088	regulation of mitotic nuclear division	53/1676	154/14170	1.49e-13	4.73e-11	ENSG00000011426/ENSG00000138778/ENSG00000126787/ENSG00000164109/ENSG00000148773/ENSG00000087586/ENSG00000156970/ENSG00000117724/ENSG00000138411/ENSG00000138160/ENSG00000169679/ENSG00000164754/ENSG00000117650/ENSG00000134057/ENSG00000138182/ENSG00000112742/ENSG00000125378/ENSG00000164611/ENSG00000175063/ENSG00000080986/ENSG00000182504/ENSG00000166851/ENSG00000112029/ENSG00000154473/ENSG00000184445…	ANLN/CENPE/DLGAP5/MAD2L1/MKI67/AURKA/BUB1B/CENPF/HECW2/KIF11/BUB1/RAD21/NEK2/CCNB1/KIF20B/TTK/BMP4/PTTG1/UBE2C/NDC80/CEP97/PLK1/FBXO5/BUB3/KNTC1/CDC27/TPR/TRIP13/CDC6/ATRX/TACC3/SMC5/SLF1/STAG1/CUL3/TOM1L1/ATM/CDC14B/USP44/APC/RANBP2/NUSAP1/STAG2/CCSAP/TNKS/CDC25C/CDKN1B/SMC3/RGCC/NSMCE2/GEN1/PHIP/SLF2	53
BP	GO:1901990	regulation of mitotic cell cycle phase transition	96/1676	381/14170	2.07e-13	6.21e-11	ENSG00000011426/ENSG00000138778/ENSG00000126787/ENSG00000164109/ENSG00000072571/ENSG00000087586/ENSG00000118193/ENSG00000156970/ENSG00000137710/ENSG00000143947/ENSG00000170312/ENSG00000117724/ENSG00000138411/ENSG00000182621/ENSG00000169679/ENSG00000110092/ENSG00000005249/ENSG00000164754/ENSG00000117650/ENSG00000134057/ENSG00000080824/ENSG00000112742/ENSG00000142731/ENSG00000088325/ENSG00000148019…	ANLN/CENPE/DLGAP5/MAD2L1/HMMR/AURKA/KIF14/BUB1B/RDX/RPS27A/CDK1/CENPF/HECW2/PLCB1/BUB1/CCND1/PRKAR2B/RAD21/NEK2/CCNB1/HSP90AA1/TTK/PLK4/TPX2/CEP78/TFDP1/PRKDC/UBE2C/RBL2/HAUS6/CDKN2C/NDC80/FHL1/CNOT1/TFDP2/CNOT6/NPM1/TOPBP1/PLK1/PKIA/BUB3/MRE11/KNTC1/HMGA2/TPR/TRIP13/CDC6/CUL4B/E2F8/ATAD5/CEP192/CKAP5/AURKB/ANXA1/CNOT7/FANCI/RPL26/BRCA1/TUBA1A/CEP57/CUL3/JADE1/GTSE1/SKP1/LSM11/PTEN/ATM/AKAP9/CDC1…	96
BP	GO:0006413	translational initiation	59/1676	186/14170	3.66e-13	1.04e-10	ENSG00000122406/ENSG00000063046/ENSG00000147604/ENSG00000145425/ENSG00000100316/ENSG00000089009/ENSG00000089157/ENSG00000100129/ENSG00000148730/ENSG00000174444/ENSG00000137154/ENSG00000143947/ENSG00000171863/ENSG00000125691/ENSG00000070756/ENSG00000174748/ENSG00000104408/ENSG00000100664/ENSG00000198034/ENSG00000142937/ENSG00000123908/ENSG00000175390/ENSG00000168028/ENSG00000148303/ENSG00000140988…	RPL5/EIF4B/RPL7/RPS3A/RPL3/RPL6/RPLP0/EIF3L/EIF4EBP2/RPL4/RPS6/RPS27A/RPS7/RPL23/PABPC1/RPL15/EIF3E/EIF5/RPS4X/RPS8/AGO2/EIF3F/RPSA/RPL7A/RPS2/RPL9/RPS24/RPL21/RPS20/RPL14/HABP4/NPM1/DHX29/EIF4E3/RPS21/RPL13A/RPL22/TPR/RPL27A/RPL31/RPS25/RPL26/RPL34/RPS6KB1/RPS13/RPL24/EIF3H/RPS15A/RPL27/EIF4G2/RPL11/EIF2S3/MIF4GD/RPL35A/RPS3/RPS18/EIF2S2/RPL23A/RPL37	59
BP	GO:0033047	regulation of mitotic sister chromatid segregation	31/1676	64/14170	4.91e-13	1.32e-10	ENSG00000138778/ENSG00000126787/ENSG00000164109/ENSG00000156970/ENSG00000117724/ENSG00000138411/ENSG00000169679/ENSG00000164754/ENSG00000134057/ENSG00000112742/ENSG00000164611/ENSG00000175063/ENSG00000080986/ENSG00000166851/ENSG00000154473/ENSG00000004897/ENSG00000047410/ENSG00000071539/ENSG00000094804/ENSG00000085224/ENSG00000013810/ENSG00000198887/ENSG00000133302/ENSG00000036257/ENSG00000149311…	CENPE/DLGAP5/MAD2L1/BUB1B/CENPF/HECW2/BUB1/RAD21/CCNB1/TTK/PTTG1/UBE2C/NDC80/PLK1/BUB3/CDC27/TPR/TRIP13/CDC6/ATRX/TACC3/SMC5/SLF1/CUL3/ATM/USP44/APC/TNKS/NSMCE2/GEN1/SLF2	31
BP	GO:0007093	mitotic cell cycle checkpoint	54/1676	163/14170	5.16e-13	1.32e-10	ENSG00000131747/ENSG00000164109/ENSG00000087586/ENSG00000137154/ENSG00000156970/ENSG00000143947/ENSG00000170312/ENSG00000117724/ENSG00000169679/ENSG00000110092/ENSG00000134057/ENSG00000077097/ENSG00000112742/ENSG00000198176/ENSG00000253729/ENSG00000103479/ENSG00000091436/ENSG00000080986/ENSG00000125107/ENSG00000114126/ENSG00000113300/ENSG00000181163/ENSG00000163781/ENSG00000166851/ENSG00000154473…	TOP2A/MAD2L1/AURKA/RPS6/BUB1B/RPS27A/CDK1/CENPF/BUB1/CCND1/CCNB1/TOP2B/TTK/TFDP1/PRKDC/RBL2/MAP3K20/NDC80/CNOT1/TFDP2/CNOT6/NPM1/TOPBP1/PLK1/BUB3/MRE11/KNTC1/HMGA2/ZWINT/TPR/TRIP13/E2F8/AURKB/DLG1/CNOT7/FANCI/RPL26/BRCA1/ATF2/GTSE1/ATM/ZWILCH/MSH2/USP44/APC/BLM/CDC25C/CRADD/CDKN1B/CENPJ/E2F1/RGCC/E2F7/GEN1	54
BP	GO:0000075	cell cycle checkpoint	65/1676	219/14170	7.31e-13	1.79e-10	ENSG00000131747/ENSG00000164109/ENSG00000087586/ENSG00000137154/ENSG00000156970/ENSG00000143947/ENSG00000170312/ENSG00000117724/ENSG00000169679/ENSG00000110092/ENSG00000134057/ENSG00000077097/ENSG00000179295/ENSG00000112742/ENSG00000198176/ENSG00000253729/ENSG00000040275/ENSG00000103479/ENSG00000091436/ENSG00000080986/ENSG00000125107/ENSG00000114126/ENSG00000113300/ENSG00000181163/ENSG00000163781…	TOP2A/MAD2L1/AURKA/RPS6/BUB1B/RPS27A/CDK1/CENPF/BUB1/CCND1/CCNB1/TOP2B/PTPN11/TTK/TFDP1/PRKDC/SPDL1/RBL2/MAP3K20/NDC80/CNOT1/TFDP2/CNOT6/NPM1/TOPBP1/PLK1/BUB3/MRE11/KNTC1/RAD1/HMGA2/ZWINT/TPR/TRIP13/CDC6/E2F8/AURKB/DLG1/CNOT7/FANCI/RPL26/BRCA1/ATF2/CRY1/GTSE1/DNA2/ATM/ZWILCH/MSH2/CDC14B/USP44/APC/BLM/ETAA1/CDC25C/CRADD/CDKN1B/CENPJ/E2F1/RGCC/CDC45/E2F7/TIPRL/RHNO1/GEN1	65
BP	GO:0000184	nuclear-transcribed mRNA catabolic process, nonsense-mediated decay	44/1676	119/14170	1.03e-12	2.41e-10	ENSG00000122406/ENSG00000147604/ENSG00000145425/ENSG00000100316/ENSG00000089009/ENSG00000089157/ENSG00000174444/ENSG00000137154/ENSG00000143947/ENSG00000171863/ENSG00000125691/ENSG00000070756/ENSG00000174748/ENSG00000104408/ENSG00000198034/ENSG00000142937/ENSG00000168028/ENSG00000148303/ENSG00000140988/ENSG00000163682/ENSG00000138326/ENSG00000122026/ENSG00000008988/ENSG00000188846/ENSG00000171858…	RPL5/RPL7/RPS3A/RPL3/RPL6/RPLP0/RPL4/RPS6/RPS27A/RPS7/RPL23/PABPC1/RPL15/EIF3E/RPS4X/RPS8/RPSA/RPL7A/RPS2/RPL9/RPS24/RPL21/RPS20/RPL14/RPS21/RPL13A/RPL22/RPL27A/RPL31/RPS25/PNRC2/RPL26/DCP2/RPL34/RPS13/RPL24/RPS15A/RPL27/RPL11/RPL35A/RPS3/RPS18/RPL23A/RPL37	44
BP	GO:0070972	protein localization to endoplasmic reticulum	46/1676	129/14170	1.43e-12	3.2e-10	ENSG00000122406/ENSG00000147604/ENSG00000145425/ENSG00000100316/ENSG00000186480/ENSG00000089009/ENSG00000089157/ENSG00000174444/ENSG00000137154/ENSG00000143947/ENSG00000171863/ENSG00000143742/ENSG00000125691/ENSG00000174748/ENSG00000198034/ENSG00000142937/ENSG00000129128/ENSG00000136240/ENSG00000168028/ENSG00000148303/ENSG00000140988/ENSG00000163682/ENSG00000138326/ENSG00000122026/ENSG00000008988…	RPL5/RPL7/RPS3A/RPL3/INSIG1/RPL6/RPLP0/RPL4/RPS6/RPS27A/RPS7/SRP9/RPL23/RPL15/RPS4X/RPS8/SPCS3/KDELR2/RPSA/RPL7A/RPS2/RPL9/RPS24/RPL21/RPS20/RPL14/RPS21/RPL13A/RPL22/RPL27A/RPL31/RPS25/RPL26/KDELR3/RPL34/RPS13/RPL24/RPS15A/RPL27/RPL11/RPL35A/RPS3/RPS18/RPL23A/SEC62/RPL37	46
BP	GO:0090068	positive regulation of cell cycle process	69/1676	245/14170	2.26e-12	4.87e-10	ENSG00000126787/ENSG00000164109/ENSG00000087586/ENSG00000118193/ENSG00000137710/ENSG00000143947/ENSG00000170312/ENSG00000137807/ENSG00000161800/ENSG00000125691/ENSG00000076382/ENSG00000182621/ENSG00000110092/ENSG00000121957/ENSG00000164754/ENSG00000134057/ENSG00000138182/ENSG00000142731/ENSG00000114346/ENSG00000101447/ENSG00000198176/ENSG00000175063/ENSG00000103479/ENSG00000080986/ENSG00000125107…	DLGAP5/MAD2L1/AURKA/KIF14/RDX/RPS27A/CDK1/KIF23/RACGAP1/RPL23/SPAG5/PLCB1/CCND1/GPSM2/RAD21/CCNB1/KIF20B/PLK4/ECT2/FAM83D/TFDP1/UBE2C/RBL2/NDC80/CNOT1/TFDP2/CNOT6/NPM1/PKN2/PKP4/HMGA2/TPR/CDC6/CUL4B/ATRX/E2F8/AURKB/ANXA1/CNOT7/RPL26/SMC5/BRCA1/SLF1/CEP120/CUL3/GTSE1/LSM11/ATM/ROCK2/CENPV/RANBP2/NUSAP1/CDC25C/SPAST/CRADD/CDKN1B/CENPJ/CDC7/E2F1/RGCC/NSMCE2/CDC45/E2F7/RHNO1/TMOD3/SMARCD3/GEN1/PHIP/S…	69
BP	GO:1902850	microtubule cytoskeleton organization involved in mitosis	46/1676	131/14170	2.68e-12	5.55e-10	ENSG00000138778/ENSG00000087586/ENSG00000143228/ENSG00000137807/ENSG00000161800/ENSG00000138160/ENSG00000121957/ENSG00000117650/ENSG00000134057/ENSG00000112742/ENSG00000088325/ENSG00000089685/ENSG00000115163/ENSG00000040275/ENSG00000163539/ENSG00000080986/ENSG00000134222/ENSG00000182504/ENSG00000141367/ENSG00000204899/ENSG00000166851/ENSG00000152253/ENSG00000066629/ENSG00000127955/ENSG00000047410…	CENPE/AURKA/NUF2/KIF23/RACGAP1/KIF11/GPSM2/NEK2/CCNB1/TTK/TPX2/BIRC5/CENPA/SPDL1/CLASP2/NDC80/PSRC1/CEP97/CLTC/MZT1/PLK1/SPC25/EML1/GNAI1/TPR/KIF4A/KIFC1/CEP192/AURKB/TACC3/SAPCD2/STAG1/STMN1/CDC14B/INTS13/KPNB1/NUSAP1/STAG2/PAFAH1B1/CCSAP/TNKS/SPAST/EFHC1/SMC3/STIL/CDC20	46
BP	GO:0090150	establishment of protein localization to membrane	76/1676	288/14170	6.19e-12	1.21e-09	ENSG00000122406/ENSG00000147604/ENSG00000145425/ENSG00000100316/ENSG00000089009/ENSG00000089157/ENSG00000174444/ENSG00000137154/ENSG00000143947/ENSG00000171863/ENSG00000143742/ENSG00000125691/ENSG00000127603/ENSG00000080824/ENSG00000180776/ENSG00000174748/ENSG00000198034/ENSG00000142937/ENSG00000120992/ENSG00000168028/ENSG00000148303/ENSG00000198176/ENSG00000140988/ENSG00000170540/ENSG00000163682…	RPL5/RPL7/RPS3A/RPL3/RPL6/RPLP0/RPL4/RPS6/RPS27A/RPS7/SRP9/RPL23/MACF1/HSP90AA1/ZDHHC20/RPL15/RPS4X/RPS8/LYPLA1/RPSA/RPL7A/TFDP1/RPS2/ARL6IP1/RPL9/RPS24/RPL21/YWHAQ/CHP1/ICMT/VAMP7/RPS20/RPL14/TFDP2/YWHAH/RPS21/RPL13A/SYNE3/RPL22/PRKCI/RPL27A/BBS2/RPL31/RPS25/RPL26/MAPK8/WRB/CHM/RAB26/RACK1/RPL34/ACSL3/RPS13/RPL24/ITGB1BP1/RPS15A/RPL27/MFF/HSPA4/RPL11/RAB31/RPL35A/RPS3/RPS18/GOPC/RILPL2/YWHAZ/GOL…	76
BP	GO:1901987	regulation of cell cycle phase transition	97/1676	408/14170	6.26e-12	1.21e-09	ENSG00000011426/ENSG00000138778/ENSG00000126787/ENSG00000164109/ENSG00000072571/ENSG00000087586/ENSG00000118193/ENSG00000156970/ENSG00000137710/ENSG00000143947/ENSG00000170312/ENSG00000117724/ENSG00000138411/ENSG00000182621/ENSG00000169679/ENSG00000110092/ENSG00000005249/ENSG00000164754/ENSG00000117650/ENSG00000134057/ENSG00000080824/ENSG00000112742/ENSG00000142731/ENSG00000088325/ENSG00000148019…	ANLN/CENPE/DLGAP5/MAD2L1/HMMR/AURKA/KIF14/BUB1B/RDX/RPS27A/CDK1/CENPF/HECW2/PLCB1/BUB1/CCND1/PRKAR2B/RAD21/NEK2/CCNB1/HSP90AA1/TTK/PLK4/TPX2/CEP78/FAM83D/TFDP1/PRKDC/UBE2C/RBL2/HAUS6/CDKN2C/NDC80/FHL1/CNOT1/TFDP2/CNOT6/NPM1/TOPBP1/PLK1/PKIA/BUB3/MRE11/KNTC1/HMGA2/TPR/TRIP13/CDC6/CUL4B/E2F8/ATAD5/CEP192/CKAP5/AURKB/ANXA1/CNOT7/FANCI/RPL26/BRCA1/TUBA1A/CEP57/CUL3/JADE1/GTSE1/SKP1/LSM11/PTEN/ATM/AKA…	97
BP	GO:0033045	regulation of sister chromatid segregation	32/1676	74/14170	9.8e-12	1.82e-09	ENSG00000138778/ENSG00000126787/ENSG00000164109/ENSG00000156970/ENSG00000117724/ENSG00000138411/ENSG00000169679/ENSG00000164754/ENSG00000134057/ENSG00000112742/ENSG00000164611/ENSG00000175063/ENSG00000080986/ENSG00000166851/ENSG00000154473/ENSG00000004897/ENSG00000047410/ENSG00000071539/ENSG00000094804/ENSG00000085224/ENSG00000013810/ENSG00000198887/ENSG00000133302/ENSG00000036257/ENSG00000149311…	CENPE/DLGAP5/MAD2L1/BUB1B/CENPF/HECW2/BUB1/RAD21/CCNB1/TTK/PTTG1/UBE2C/NDC80/PLK1/BUB3/CDC27/TPR/TRIP13/CDC6/ATRX/TACC3/SMC5/SLF1/CUL3/ATM/USP44/APC/TNKS/CTNNB1/NSMCE2/GEN1/SLF2	32
BP	GO:0007052	mitotic spindle organization	41/1676	113/14170	1.23e-11	2.22e-09	ENSG00000138778/ENSG00000087586/ENSG00000143228/ENSG00000137807/ENSG00000161800/ENSG00000138160/ENSG00000121957/ENSG00000117650/ENSG00000134057/ENSG00000112742/ENSG00000088325/ENSG00000089685/ENSG00000163539/ENSG00000080986/ENSG00000134222/ENSG00000182504/ENSG00000141367/ENSG00000204899/ENSG00000166851/ENSG00000152253/ENSG00000066629/ENSG00000127955/ENSG00000047410/ENSG00000090889/ENSG00000237649…	CENPE/AURKA/NUF2/KIF23/RACGAP1/KIF11/GPSM2/NEK2/CCNB1/TTK/TPX2/BIRC5/CLASP2/NDC80/PSRC1/CEP97/CLTC/MZT1/PLK1/SPC25/EML1/GNAI1/TPR/KIF4A/KIFC1/CEP192/AURKB/TACC3/STAG1/STMN1/CDC14B/INTS13/KPNB1/STAG2/CCSAP/TNKS/SPAST/EFHC1/SMC3/STIL/CDC20	41
BP	GO:0045787	positive regulation of cell cycle	84/1676	338/14170	1.49e-11	2.59e-09	ENSG00000126787/ENSG00000164109/ENSG00000087586/ENSG00000118193/ENSG00000137710/ENSG00000143947/ENSG00000170312/ENSG00000137807/ENSG00000161800/ENSG00000125691/ENSG00000076382/ENSG00000182621/ENSG00000123975/ENSG00000110092/ENSG00000121957/ENSG00000164754/ENSG00000154229/ENSG00000134057/ENSG00000138182/ENSG00000179295/ENSG00000142731/ENSG00000124422/ENSG00000114346/ENSG00000101447/ENSG00000198176…	DLGAP5/MAD2L1/AURKA/KIF14/RDX/RPS27A/CDK1/KIF23/RACGAP1/RPL23/SPAG5/PLCB1/CKS2/CCND1/GPSM2/RAD21/PRKCA/CCNB1/KIF20B/PTPN11/PLK4/USP22/ECT2/FAM83D/TFDP1/UBE2C/RBL2/NDC80/PSRC1/CCNC/CNOT1/TFDP2/CNOT6/NPM1/TTL/PKN2/PKP4/HMGA2/TPR/CDC6/CUL4B/ATRX/E2F8/AURKB/ANXA1/CNOT7/DYNLT3/RPL26/SMC5/BRCA1/SLF1/CCNY/CEP120/CUL3/GTSE1/LSM11/RPS6KB1/ATM/CCPG1/RPS15A/ROCK2/CENPV/RANBP2/NUSAP1/PAFAH1B1/HMGN5/CDC25C/SP…	84
BP	GO:0006612	protein targeting to membrane	54/1676	176/14170	1.57e-11	2.64e-09	ENSG00000122406/ENSG00000147604/ENSG00000145425/ENSG00000100316/ENSG00000089009/ENSG00000089157/ENSG00000174444/ENSG00000137154/ENSG00000143947/ENSG00000171863/ENSG00000143742/ENSG00000125691/ENSG00000180776/ENSG00000174748/ENSG00000198034/ENSG00000142937/ENSG00000168028/ENSG00000148303/ENSG00000140988/ENSG00000170540/ENSG00000163682/ENSG00000138326/ENSG00000122026/ENSG00000187446/ENSG00000116237…	RPL5/RPL7/RPS3A/RPL3/RPL6/RPLP0/RPL4/RPS6/RPS27A/RPS7/SRP9/RPL23/ZDHHC20/RPL15/RPS4X/RPS8/RPSA/RPL7A/RPS2/ARL6IP1/RPL9/RPS24/RPL21/CHP1/ICMT/VAMP7/RPS20/RPL14/RPS21/RPL13A/RPL22/PRKCI/RPL27A/RPL31/RPS25/RPL26/CHM/RPL34/RPS13/RPL24/ITGB1BP1/RPS15A/RPL27/MFF/RPL11/RPL35A/RPS3/RPS18/ZDHHC21/RPL23A/ATG4C/SSR1/SEC62/RPL37	54
BP	GO:1905818	regulation of chromosome separation	27/1676	56/14170	1.8e-11	2.95e-09	ENSG00000138778/ENSG00000126787/ENSG00000164109/ENSG00000156970/ENSG00000117724/ENSG00000138411/ENSG00000169679/ENSG00000164754/ENSG00000134057/ENSG00000112742/ENSG00000164611/ENSG00000175063/ENSG00000080986/ENSG00000166851/ENSG00000154473/ENSG00000004897/ENSG00000047410/ENSG00000071539/ENSG00000094804/ENSG00000013810/ENSG00000070770/ENSG00000036257/ENSG00000149311/ENSG00000136014/ENSG00000134982…	CENPE/DLGAP5/MAD2L1/BUB1B/CENPF/HECW2/BUB1/RAD21/CCNB1/TTK/PTTG1/UBE2C/NDC80/PLK1/BUB3/CDC27/TPR/TRIP13/CDC6/TACC3/CSNK2A2/CUL3/ATM/USP44/APC/NSMCE2/GEN1	27
BP	GO:0010965	regulation of mitotic sister chromatid separation	26/1676	53/14170	2.6e-11	4.11e-09	ENSG00000138778/ENSG00000126787/ENSG00000164109/ENSG00000156970/ENSG00000117724/ENSG00000138411/ENSG00000169679/ENSG00000164754/ENSG00000134057/ENSG00000112742/ENSG00000164611/ENSG00000175063/ENSG00000080986/ENSG00000166851/ENSG00000154473/ENSG00000004897/ENSG00000047410/ENSG00000071539/ENSG00000094804/ENSG00000013810/ENSG00000036257/ENSG00000149311/ENSG00000136014/ENSG00000134982/ENSG00000156831…	CENPE/DLGAP5/MAD2L1/BUB1B/CENPF/HECW2/BUB1/RAD21/CCNB1/TTK/PTTG1/UBE2C/NDC80/PLK1/BUB3/CDC27/TPR/TRIP13/CDC6/TACC3/CUL3/ATM/USP44/APC/NSMCE2/GEN1	26
BP	GO:0051304	chromosome separation	32/1676	77/14170	3.53e-11	5.37e-09	ENSG00000138778/ENSG00000126787/ENSG00000131747/ENSG00000164109/ENSG00000156970/ENSG00000117724/ENSG00000138411/ENSG00000169679/ENSG00000164754/ENSG00000134057/ENSG00000077097/ENSG00000112742/ENSG00000164611/ENSG00000151503/ENSG00000175063/ENSG00000080986/ENSG00000166851/ENSG00000154473/ENSG00000004897/ENSG00000010292/ENSG00000047410/ENSG00000071539/ENSG00000094804/ENSG00000013810/ENSG00000070770…	CENPE/DLGAP5/TOP2A/MAD2L1/BUB1B/CENPF/HECW2/BUB1/RAD21/CCNB1/TOP2B/TTK/PTTG1/NCAPD3/UBE2C/NDC80/PLK1/BUB3/CDC27/NCAPD2/TPR/TRIP13/CDC6/TACC3/CSNK2A2/SMARCAD1/CUL3/ATM/USP44/APC/NSMCE2/GEN1	32
BP	GO:0006605	protein targeting	94/1676	402/14170	3.59e-11	5.37e-09	ENSG00000122406/ENSG00000147604/ENSG00000145425/ENSG00000100316/ENSG00000089009/ENSG00000089157/ENSG00000115993/ENSG00000174444/ENSG00000137154/ENSG00000143947/ENSG00000171863/ENSG00000143742/ENSG00000125691/ENSG00000080824/ENSG00000180776/ENSG00000174748/ENSG00000198034/ENSG00000142937/ENSG00000129128/ENSG00000168028/ENSG00000148303/ENSG00000140988/ENSG00000104765/ENSG00000111670/ENSG00000170540…	RPL5/RPL7/RPS3A/RPL3/RPL6/RPLP0/TRAK2/RPL4/RPS6/RPS27A/RPS7/SRP9/RPL23/HSP90AA1/ZDHHC20/RPL15/RPS4X/RPS8/SPCS3/RPSA/RPL7A/RPS2/BNIP3L/GNPTAB/ARL6IP1/RPL9/RPS24/RPL21/SLC25A6/YWHAQ/CHP1/ICMT/VAMP7/RPS20/RPL14/TOMM20/MIS18A/RPS21/RPL13A/RPL22/PRKCI/RPL27A/RPL31/RPS25/RPL26/CSNK2A2/SAE1/CHM/MTX3/ATP5IF1/NRG1/RPL34/VPS41/RPS13/RPL24/ITGB1BP1/RPS15A/NLGN1/RPL27/MFF/CTSK/HSPA4/PINK1/ZFYVE16/AP3M1/RPL11…	94
BP	GO:0051784	negative regulation of nuclear division	26/1676	54/14170	4.44e-11	6.48e-09	ENSG00000164109/ENSG00000156970/ENSG00000117724/ENSG00000169679/ENSG00000164754/ENSG00000134057/ENSG00000112742/ENSG00000125378/ENSG00000164611/ENSG00000080986/ENSG00000166851/ENSG00000112029/ENSG00000154473/ENSG00000113456/ENSG00000047410/ENSG00000071539/ENSG00000085224/ENSG00000141198/ENSG00000149311/ENSG00000095002/ENSG00000136014/ENSG00000134982/ENSG00000108946/ENSG00000173273/ENSG00000102760…	MAD2L1/BUB1B/CENPF/BUB1/RAD21/CCNB1/TTK/BMP4/PTTG1/NDC80/PLK1/FBXO5/BUB3/RAD1/TPR/TRIP13/ATRX/TOM1L1/ATM/MSH2/USP44/APC/PRKAR1A/TNKS/RGCC/GEN1	26
BP	GO:0007091	metaphase/anaphase transition of mitotic cell cycle	25/1676	51/14170	6.4e-11	8.85e-09	ENSG00000138778/ENSG00000126787/ENSG00000164109/ENSG00000156970/ENSG00000117724/ENSG00000138411/ENSG00000169679/ENSG00000164754/ENSG00000134057/ENSG00000112742/ENSG00000175063/ENSG00000080986/ENSG00000166851/ENSG00000154473/ENSG00000004897/ENSG00000047410/ENSG00000071539/ENSG00000094804/ENSG00000013810/ENSG00000036257/ENSG00000149311/ENSG00000136014/ENSG00000134982/ENSG00000156831/ENSG00000178295	CENPE/DLGAP5/MAD2L1/BUB1B/CENPF/HECW2/BUB1/RAD21/CCNB1/TTK/UBE2C/NDC80/PLK1/BUB3/CDC27/TPR/TRIP13/CDC6/TACC3/CUL3/ATM/USP44/APC/NSMCE2/GEN1	25
BP	GO:0044784	metaphase/anaphase transition of cell cycle	25/1676	51/14170	6.4e-11	8.85e-09	ENSG00000138778/ENSG00000126787/ENSG00000164109/ENSG00000156970/ENSG00000117724/ENSG00000138411/ENSG00000169679/ENSG00000164754/ENSG00000134057/ENSG00000112742/ENSG00000175063/ENSG00000080986/ENSG00000166851/ENSG00000154473/ENSG00000004897/ENSG00000047410/ENSG00000071539/ENSG00000094804/ENSG00000013810/ENSG00000036257/ENSG00000149311/ENSG00000136014/ENSG00000134982/ENSG00000156831/ENSG00000178295	CENPE/DLGAP5/MAD2L1/BUB1B/CENPF/HECW2/BUB1/RAD21/CCNB1/TTK/UBE2C/NDC80/PLK1/BUB3/CDC27/TPR/TRIP13/CDC6/TACC3/CUL3/ATM/USP44/APC/NSMCE2/GEN1	25
BP	GO:0051306	mitotic sister chromatid separation	26/1676	55/14170	7.49e-11	1.01e-08	ENSG00000138778/ENSG00000126787/ENSG00000164109/ENSG00000156970/ENSG00000117724/ENSG00000138411/ENSG00000169679/ENSG00000164754/ENSG00000134057/ENSG00000112742/ENSG00000164611/ENSG00000175063/ENSG00000080986/ENSG00000166851/ENSG00000154473/ENSG00000004897/ENSG00000047410/ENSG00000071539/ENSG00000094804/ENSG00000013810/ENSG00000036257/ENSG00000149311/ENSG00000136014/ENSG00000134982/ENSG00000156831…	CENPE/DLGAP5/MAD2L1/BUB1B/CENPF/HECW2/BUB1/RAD21/CCNB1/TTK/PTTG1/UBE2C/NDC80/PLK1/BUB3/CDC27/TPR/TRIP13/CDC6/TACC3/CUL3/ATM/USP44/APC/NSMCE2/GEN1	26
BP	GO:0007051	spindle organization	53/1676	178/14170	8.48e-11	1.11e-08	ENSG00000138778/ENSG00000066279/ENSG00000087586/ENSG00000143228/ENSG00000137807/ENSG00000161800/ENSG00000076382/ENSG00000138160/ENSG00000121957/ENSG00000117650/ENSG00000134057/ENSG00000112742/ENSG00000088325/ENSG00000128944/ENSG00000089685/ENSG00000147874/ENSG00000163539/ENSG00000080986/ENSG00000134222/ENSG00000182504/ENSG00000141367/ENSG00000204899/ENSG00000166851/ENSG00000112029/ENSG00000152253…	CENPE/ASPM/AURKA/NUF2/KIF23/RACGAP1/SPAG5/KIF11/GPSM2/NEK2/CCNB1/TTK/TPX2/KNSTRN/BIRC5/HAUS6/CLASP2/NDC80/PSRC1/CEP97/CLTC/MZT1/PLK1/FBXO5/SPC25/EML1/GNAI1/TPR/KIF4A/ATRX/KIFC1/CEP192/CKAP5/AURKB/TACC3/DLG1/STAG1/CEP120/STMN1/CDC14B/INTS13/HAUS1/KPNB1/RANBP2/STAG2/CCSAP/RPS3/TNKS/SPAST/EFHC1/SMC3/STIL/CDC20	53
BP	GO:0010948	negative regulation of cell cycle process	77/1676	314/14170	2.1e-10	2.69e-08	ENSG00000094916/ENSG00000164109/ENSG00000087586/ENSG00000156970/ENSG00000143947/ENSG00000170312/ENSG00000117724/ENSG00000125691/ENSG00000169679/ENSG00000110092/ENSG00000164754/ENSG00000117650/ENSG00000134057/ENSG00000171848/ENSG00000112742/ENSG00000125378/ENSG00000164611/ENSG00000198176/ENSG00000253729/ENSG00000103479/ENSG00000080986/ENSG00000022267/ENSG00000125107/ENSG00000114126/ENSG00000113300…	CBX5/MAD2L1/AURKA/BUB1B/RPS27A/CDK1/CENPF/RPL23/BUB1/CCND1/RAD21/NEK2/CCNB1/RRM2/TTK/BMP4/PTTG1/TFDP1/PRKDC/RBL2/NDC80/FHL1/CNOT1/TFDP2/CNOT6/NPM1/TOPBP1/PLK1/FBXO5/BUB3/MRE11/CBX3/RAD1/HMGA2/RBBP7/TPR/TRIP13/ATRX/E2F8/AURKB/CNOT7/APAF1/FANCI/RPL26/BRCA1/TRIM37/JADE1/SUZ12/GTSE1/TOM1L1/CCNF/SKP1/PTEN/ATM/MSH2/CDC14B/USP44/APC/PRKAR1A/BLM/STAG2/HMGN5/TNKS/CDC25C/CRADD/CDKN1B/PSMD5/CENPJ/CDC7/SMC3/…	77
BP	GO:0045930	negative regulation of mitotic cell cycle	72/1676	287/14170	2.74e-10	3.44e-08	ENSG00000131747/ENSG00000164109/ENSG00000087586/ENSG00000137154/ENSG00000156970/ENSG00000143947/ENSG00000170312/ENSG00000117724/ENSG00000169679/ENSG00000110092/ENSG00000164754/ENSG00000134057/ENSG00000077097/ENSG00000112742/ENSG00000125378/ENSG00000164611/ENSG00000198176/ENSG00000253729/ENSG00000103479/ENSG00000091436/ENSG00000080986/ENSG00000022267/ENSG00000125107/ENSG00000114126/ENSG00000113300…	TOP2A/MAD2L1/AURKA/RPS6/BUB1B/RPS27A/CDK1/CENPF/BUB1/CCND1/RAD21/CCNB1/TOP2B/TTK/BMP4/PTTG1/TFDP1/PRKDC/RBL2/MAP3K20/NDC80/FHL1/CNOT1/TFDP2/CNOT6/NPM1/TOPBP1/PLK1/BUB3/MRE11/KNTC1/HMGA2/ZWINT/TPR/TRIP13/ATRX/E2F8/AURKB/DLG1/CNOT7/FANCI/RPL26/BRCA1/ATF2/JADE1/GTSE1/TOM1L1/SKP1/PTEN/ATM/ZWILCH/MSH2/CDC14B/USP44/APC/BLM/FZD3/TNKS/CDC25C/CRADD/CTNNB1/CDKN1B/PSMD5/CENPJ/E2F1/PSMD14/RGCC/E2F7/PRMT2/PSM…	72
BP	GO:0070507	regulation of microtubule cytoskeleton organization	49/1676	163/14170	3.01e-10	3.69e-08	ENSG00000136108/ENSG00000087586/ENSG00000076382/ENSG00000138160/ENSG00000131711/ENSG00000121957/ENSG00000117650/ENSG00000142731/ENSG00000088325/ENSG00000150764/ENSG00000163539/ENSG00000134222/ENSG00000182504/ENSG00000141367/ENSG00000181163/ENSG00000166851/ENSG00000185963/ENSG00000166503/ENSG00000127955/ENSG00000047410/ENSG00000165480/ENSG00000013810/ENSG00000012048/ENSG00000108395/ENSG00000082898…	CKAP2/AURKA/SPAG5/KIF11/MAP1B/GPSM2/NEK2/PLK4/TPX2/DIXDC1/CLASP2/PSRC1/CEP97/CLTC/NPM1/PLK1/BICD2/HDGFL3/GNAI1/TPR/SKA3/TACC3/BRCA1/TRIM37/XPO1/STAG1/CEP120/CCNF/STMN1/PDCD6IP/MAPT/AKAP9/ROCK2/APC/RANBP2/STAG2/PAFAH1B1/CCSAP/RPS3/CTNNB1/CDKN1B/KIF18A/CENPJ/SMC3/GSK3B/SKA2/CEP70/STIL/GEN1	49
BP	GO:0030071	regulation of mitotic metaphase/anaphase transition	23/1676	48/14170	6.65e-10	7.79e-08	ENSG00000138778/ENSG00000126787/ENSG00000164109/ENSG00000156970/ENSG00000117724/ENSG00000138411/ENSG00000169679/ENSG00000164754/ENSG00000134057/ENSG00000112742/ENSG00000175063/ENSG00000080986/ENSG00000166851/ENSG00000154473/ENSG00000047410/ENSG00000071539/ENSG00000094804/ENSG00000036257/ENSG00000149311/ENSG00000136014/ENSG00000134982/ENSG00000156831/ENSG00000178295	CENPE/DLGAP5/MAD2L1/BUB1B/CENPF/HECW2/BUB1/RAD21/CCNB1/TTK/UBE2C/NDC80/PLK1/BUB3/TPR/TRIP13/CDC6/CUL3/ATM/USP44/APC/NSMCE2/GEN1	23
BP	GO:1902099	regulation of metaphase/anaphase transition of cell cycle	23/1676	48/14170	6.65e-10	7.79e-08	ENSG00000138778/ENSG00000126787/ENSG00000164109/ENSG00000156970/ENSG00000117724/ENSG00000138411/ENSG00000169679/ENSG00000164754/ENSG00000134057/ENSG00000112742/ENSG00000175063/ENSG00000080986/ENSG00000166851/ENSG00000154473/ENSG00000047410/ENSG00000071539/ENSG00000094804/ENSG00000036257/ENSG00000149311/ENSG00000136014/ENSG00000134982/ENSG00000156831/ENSG00000178295	CENPE/DLGAP5/MAD2L1/BUB1B/CENPF/HECW2/BUB1/RAD21/CCNB1/TTK/UBE2C/NDC80/PLK1/BUB3/TPR/TRIP13/CDC6/CUL3/ATM/USP44/APC/NSMCE2/GEN1	23
BP	GO:0000956	nuclear-transcribed mRNA catabolic process	56/1676	204/14170	7.72e-10	8.85e-08	ENSG00000122406/ENSG00000063046/ENSG00000147604/ENSG00000145425/ENSG00000100316/ENSG00000089009/ENSG00000089157/ENSG00000174444/ENSG00000137154/ENSG00000143947/ENSG00000171863/ENSG00000125691/ENSG00000070756/ENSG00000174748/ENSG00000104408/ENSG00000198034/ENSG00000142937/ENSG00000123908/ENSG00000168028/ENSG00000148303/ENSG00000140988/ENSG00000163682/ENSG00000138326/ENSG00000122026/ENSG00000008988…	RPL5/EIF4B/RPL7/RPS3A/RPL3/RPL6/RPLP0/RPL4/RPS6/RPS27A/RPS7/RPL23/PABPC1/RPL15/EIF3E/RPS4X/RPS8/AGO2/RPSA/RPL7A/RPS2/RPL9/RPS24/RPL21/RPS20/CSDE1/CNOT1/RPL14/CNOT6/RPS21/RPL13A/RPL22/RPL27A/RPL31/RPS25/PNRC2/DIS3/CNOT7/RPL26/DCP2/RPL34/ATM/RPS13/RPL24/RPS15A/AGO1/DDX6/RPL27/RPL11/HBS1L/RPL35A/RPS3/RPS18/RPL23A/EXOSC8/RPL37	56
BP	GO:0000281	mitotic cytokinesis	27/1676	65/14170	1.22e-09	1.36e-07	ENSG00000011426/ENSG00000136108/ENSG00000138180/ENSG00000137807/ENSG00000112984/ENSG00000161800/ENSG00000138182/ENSG00000114346/ENSG00000115163/ENSG00000186522/ENSG00000133026/ENSG00000166851/ENSG00000149503/ENSG00000090889/ENSG00000182010/ENSG00000122545/ENSG00000170037/ENSG00000117632/ENSG00000138758/ENSG00000170248/ENSG00000140463/ENSG00000168385/ENSG00000134982/ENSG00000138175/ENSG00000137804…	ANLN/CKAP2/CEP55/KIF23/KIF20A/RACGAP1/KIF20B/ECT2/CENPA/SEPT10/MYH10/PLK1/INCENP/KIF4A/RTKN2/SEPT7/CNTROB/STMN1/SEPT11/PDCD6IP/BBS4/SEPT2/APC/ARL3/NUSAP1/SPAST/EFHC1	27
BP	GO:0045839	negative regulation of mitotic nuclear division	22/1676	46/14170	1.64e-09	1.8e-07	ENSG00000164109/ENSG00000156970/ENSG00000117724/ENSG00000169679/ENSG00000164754/ENSG00000134057/ENSG00000112742/ENSG00000125378/ENSG00000164611/ENSG00000080986/ENSG00000166851/ENSG00000154473/ENSG00000047410/ENSG00000071539/ENSG00000085224/ENSG00000141198/ENSG00000149311/ENSG00000136014/ENSG00000134982/ENSG00000173273/ENSG00000102760/ENSG00000178295	MAD2L1/BUB1B/CENPF/BUB1/RAD21/CCNB1/TTK/BMP4/PTTG1/NDC80/PLK1/BUB3/TPR/TRIP13/ATRX/TOM1L1/ATM/USP44/APC/TNKS/RGCC/GEN1	22
BP	GO:0033048	negative regulation of mitotic sister chromatid segregation	19/1676	37/14170	4.72e-09	5.08e-07	ENSG00000164109/ENSG00000156970/ENSG00000117724/ENSG00000169679/ENSG00000164754/ENSG00000134057/ENSG00000112742/ENSG00000164611/ENSG00000080986/ENSG00000166851/ENSG00000154473/ENSG00000047410/ENSG00000071539/ENSG00000085224/ENSG00000149311/ENSG00000136014/ENSG00000134982/ENSG00000173273/ENSG00000178295	MAD2L1/BUB1B/CENPF/BUB1/RAD21/CCNB1/TTK/PTTG1/NDC80/PLK1/BUB3/TPR/TRIP13/ATRX/ATM/USP44/APC/TNKS/GEN1	19
BP	GO:0032886	regulation of microtubule-based process	52/1676	192/14170	5.15e-09	5.45e-07	ENSG00000136108/ENSG00000087586/ENSG00000076382/ENSG00000138160/ENSG00000131711/ENSG00000127603/ENSG00000121957/ENSG00000117650/ENSG00000142731/ENSG00000088325/ENSG00000150764/ENSG00000163539/ENSG00000134222/ENSG00000182504/ENSG00000141367/ENSG00000181163/ENSG00000166851/ENSG00000185963/ENSG00000166503/ENSG00000127955/ENSG00000047410/ENSG00000125124/ENSG00000165480/ENSG00000013810/ENSG00000012048…	CKAP2/AURKA/SPAG5/KIF11/MAP1B/MACF1/GPSM2/NEK2/PLK4/TPX2/DIXDC1/CLASP2/PSRC1/CEP97/CLTC/NPM1/PLK1/BICD2/HDGFL3/GNAI1/TPR/BBS2/SKA3/TACC3/BRCA1/TRIM37/XPO1/STAG1/CEP120/CCNF/STMN1/PDCD6IP/BBS4/MAPT/AKAP9/ROCK2/APC/RANBP2/STAG2/PAFAH1B1/CCSAP/RPS3/CTNNB1/CDKN1B/KIF18A/CENPJ/SMC3/GSK3B/SKA2/CEP70/STIL/GEN1	52
BP	GO:0061640	cytoskeleton-dependent cytokinesis	29/1676	78/14170	6.43e-09	6.67e-07	ENSG00000011426/ENSG00000136108/ENSG00000138180/ENSG00000137807/ENSG00000112984/ENSG00000161800/ENSG00000138071/ENSG00000138182/ENSG00000114346/ENSG00000115163/ENSG00000186522/ENSG00000133026/ENSG00000166851/ENSG00000149503/ENSG00000090889/ENSG00000182010/ENSG00000122545/ENSG00000178999/ENSG00000170037/ENSG00000117632/ENSG00000138758/ENSG00000170248/ENSG00000140463/ENSG00000168385/ENSG00000134982…	ANLN/CKAP2/CEP55/KIF23/KIF20A/RACGAP1/ACTR2/KIF20B/ECT2/CENPA/SEPT10/MYH10/PLK1/INCENP/KIF4A/RTKN2/SEPT7/AURKB/CNTROB/STMN1/SEPT11/PDCD6IP/BBS4/SEPT2/APC/ARL3/NUSAP1/SPAST/EFHC1	29
BP	GO:0000082	G1/S transition of mitotic cell cycle	60/1676	242/14170	1.35e-08	1.37e-06	ENSG00000228716/ENSG00000087586/ENSG00000137154/ENSG00000118193/ENSG00000137710/ENSG00000143947/ENSG00000170312/ENSG00000182621/ENSG00000110092/ENSG00000134057/ENSG00000060982/ENSG00000171848/ENSG00000198176/ENSG00000253729/ENSG00000100526/ENSG00000150093/ENSG00000103479/ENSG00000123080/ENSG00000022267/ENSG00000125885/ENSG00000125107/ENSG00000114126/ENSG00000145604/ENSG00000113300/ENSG00000181163…	DHFR/AURKA/RPS6/KIF14/RDX/RPS27A/CDK1/PLCB1/CCND1/CCNB1/BCAT1/RRM2/TFDP1/PRKDC/CDKN3/ITGB1/RBL2/CDKN2C/FHL1/MCM8/CNOT1/TFDP2/SKP2/CNOT6/NPM1/FBXO5/CDC6/CUL4B/E2F8/ANXA1/CNOT7/RPA1/RPL26/DBF4/CUL3/JADE1/GTSE1/LSM11/ORC2/PTEN/RPS6KB1/ATM/CCNE2/MCM6/POLA1/RANBP2/IQGAP3/CDC25C/CRADD/MCM10/CDKN1B/PPP3CA/CENPJ/CDC7/E2F1/CUL5/RGCC/CDC45/E2F7/PRMT2	60
BP	GO:0033046	negative regulation of sister chromatid segregation	19/1676	39/14170	1.45e-08	1.42e-06	ENSG00000164109/ENSG00000156970/ENSG00000117724/ENSG00000169679/ENSG00000164754/ENSG00000134057/ENSG00000112742/ENSG00000164611/ENSG00000080986/ENSG00000166851/ENSG00000154473/ENSG00000047410/ENSG00000071539/ENSG00000085224/ENSG00000149311/ENSG00000136014/ENSG00000134982/ENSG00000173273/ENSG00000178295	MAD2L1/BUB1B/CENPF/BUB1/RAD21/CCNB1/TTK/PTTG1/NDC80/PLK1/BUB3/TPR/TRIP13/ATRX/ATM/USP44/APC/TNKS/GEN1	19
BP	GO:0051985	negative regulation of chromosome segregation	19/1676	39/14170	1.45e-08	1.42e-06	ENSG00000164109/ENSG00000156970/ENSG00000117724/ENSG00000169679/ENSG00000164754/ENSG00000134057/ENSG00000112742/ENSG00000164611/ENSG00000080986/ENSG00000166851/ENSG00000154473/ENSG00000047410/ENSG00000071539/ENSG00000085224/ENSG00000149311/ENSG00000136014/ENSG00000134982/ENSG00000173273/ENSG00000178295	MAD2L1/BUB1B/CENPF/BUB1/RAD21/CCNB1/TTK/PTTG1/NDC80/PLK1/BUB3/TPR/TRIP13/ATRX/ATM/USP44/APC/TNKS/GEN1	19
BP	GO:0031570	DNA integrity checkpoint	46/1676	165/14170	1.48e-08	1.42e-06	ENSG00000131747/ENSG00000087586/ENSG00000143947/ENSG00000170312/ENSG00000110092/ENSG00000134057/ENSG00000077097/ENSG00000179295/ENSG00000198176/ENSG00000253729/ENSG00000103479/ENSG00000091436/ENSG00000125107/ENSG00000114126/ENSG00000113300/ENSG00000181163/ENSG00000163781/ENSG00000166851/ENSG00000020922/ENSG00000113456/ENSG00000149948/ENSG00000094804/ENSG00000129173/ENSG00000198791/ENSG00000140525…	TOP2A/AURKA/RPS27A/CDK1/CCND1/CCNB1/TOP2B/PTPN11/TFDP1/PRKDC/RBL2/MAP3K20/CNOT1/TFDP2/CNOT6/NPM1/TOPBP1/PLK1/MRE11/RAD1/HMGA2/CDC6/E2F8/CNOT7/FANCI/RPL26/BRCA1/ATF2/CRY1/GTSE1/DNA2/ATM/MSH2/CDC14B/BLM/ETAA1/CDC25C/CRADD/CDKN1B/CENPJ/E2F1/RGCC/CDC45/E2F7/TIPRL/RHNO1	46
BP	GO:0044843	cell cycle G1/S phase transition	62/1676	256/14170	2.01e-08	1.9e-06	ENSG00000228716/ENSG00000145386/ENSG00000087586/ENSG00000137154/ENSG00000118193/ENSG00000137710/ENSG00000143947/ENSG00000170312/ENSG00000182621/ENSG00000110092/ENSG00000134057/ENSG00000060982/ENSG00000171848/ENSG00000101447/ENSG00000198176/ENSG00000253729/ENSG00000100526/ENSG00000150093/ENSG00000103479/ENSG00000123080/ENSG00000022267/ENSG00000125885/ENSG00000125107/ENSG00000114126/ENSG00000145604…	DHFR/CCNA2/AURKA/RPS6/KIF14/RDX/RPS27A/CDK1/PLCB1/CCND1/CCNB1/BCAT1/RRM2/FAM83D/TFDP1/PRKDC/CDKN3/ITGB1/RBL2/CDKN2C/FHL1/MCM8/CNOT1/TFDP2/SKP2/CNOT6/NPM1/FBXO5/CDC6/CUL4B/E2F8/ANXA1/CNOT7/RPA1/RPL26/DBF4/CUL3/JADE1/GTSE1/LSM11/ORC2/PTEN/RPS6KB1/ATM/CCNE2/MCM6/POLA1/RANBP2/IQGAP3/CDC25C/CRADD/MCM10/CDKN1B/PPP3CA/CENPJ/CDC7/E2F1/CUL5/RGCC/CDC45/E2F7/PRMT2	62
BP	GO:1904666	regulation of ubiquitin protein ligase activity	13/1676	20/14170	2.94e-08	2.74e-06	ENSG00000122406/ENSG00000164109/ENSG00000171863/ENSG00000125691/ENSG00000175063/ENSG00000108106/ENSG00000166851/ENSG00000112029/ENSG00000171862/ENSG00000081377/ENSG00000142676/ENSG00000136014/ENSG00000117399	RPL5/MAD2L1/RPS7/RPL23/UBE2C/UBE2S/PLK1/FBXO5/PTEN/CDC14B/RPL11/USP44/CDC20	13
BP	GO:0072331	signal transduction by p53 class mediator	63/1676	266/14170	3.81e-08	3.48e-06	ENSG00000122406/ENSG00000087586/ENSG00000143947/ENSG00000171863/ENSG00000170312/ENSG00000196586/ENSG00000125691/ENSG00000134057/ENSG00000088325/ENSG00000112378/ENSG00000198176/ENSG00000103479/ENSG00000125107/ENSG00000114126/ENSG00000113300/ENSG00000181163/ENSG00000163781/ENSG00000020922/ENSG00000113456/ENSG00000102054/ENSG00000174371/ENSG00000166068/ENSG00000085224/ENSG00000129173/ENSG00000164938…	RPL5/AURKA/RPS27A/RPS7/CDK1/MYO6/RPL23/CCNB1/TPX2/PERP/TFDP1/RBL2/CNOT1/TFDP2/CNOT6/NPM1/TOPBP1/MRE11/RAD1/RBBP7/EXO1/SPRED1/ATRX/E2F8/TP53INP1/AURKB/CNOT7/RPA1/RPL26/BRCA1/CSNK2A2/WRN/GTSE1/CD44/DNA2/ANKRD1/ATM/JMY/TAF5/MSH2/RPL11/PRKAA1/HIPK1/BLM/PRKAA2/RPS6KA6/TAF9/RFC3/HDAC2/CDC25C/TAF9B/CRADD/CDKN1B/BARD1/CENPJ/E2F1/RGCC/RFC4/PRKAG2/E2F7/RHNO1/SMYD2/PLA2R1	63
BP	GO:0031577	spindle checkpoint	17/1676	34/14170	5.16e-08	4.49e-06	ENSG00000164109/ENSG00000156970/ENSG00000117724/ENSG00000169679/ENSG00000134057/ENSG00000112742/ENSG00000040275/ENSG00000080986/ENSG00000166851/ENSG00000154473/ENSG00000047410/ENSG00000071539/ENSG00000178999/ENSG00000149311/ENSG00000136014/ENSG00000134982/ENSG00000178295	MAD2L1/BUB1B/CENPF/BUB1/CCNB1/TTK/SPDL1/NDC80/PLK1/BUB3/TPR/TRIP13/AURKB/ATM/USP44/APC/GEN1	17
BP	GO:1905819	negative regulation of chromosome separation	17/1676	34/14170	5.16e-08	4.49e-06	ENSG00000164109/ENSG00000156970/ENSG00000117724/ENSG00000169679/ENSG00000164754/ENSG00000134057/ENSG00000112742/ENSG00000164611/ENSG00000080986/ENSG00000166851/ENSG00000154473/ENSG00000047410/ENSG00000071539/ENSG00000149311/ENSG00000136014/ENSG00000134982/ENSG00000178295	MAD2L1/BUB1B/CENPF/BUB1/RAD21/CCNB1/TTK/PTTG1/NDC80/PLK1/BUB3/TPR/TRIP13/ATM/USP44/APC/GEN1	17
BP	GO:2000816	negative regulation of mitotic sister chromatid separation	17/1676	34/14170	5.16e-08	4.49e-06	ENSG00000164109/ENSG00000156970/ENSG00000117724/ENSG00000169679/ENSG00000164754/ENSG00000134057/ENSG00000112742/ENSG00000164611/ENSG00000080986/ENSG00000166851/ENSG00000154473/ENSG00000047410/ENSG00000071539/ENSG00000149311/ENSG00000136014/ENSG00000134982/ENSG00000178295	MAD2L1/BUB1B/CENPF/BUB1/RAD21/CCNB1/TTK/PTTG1/NDC80/PLK1/BUB3/TPR/TRIP13/ATM/USP44/APC/GEN1	17
BP	GO:1901991	negative regulation of mitotic cell cycle phase transition	53/1676	214/14170	9.75e-08	8.34e-06	ENSG00000164109/ENSG00000087586/ENSG00000156970/ENSG00000143947/ENSG00000170312/ENSG00000117724/ENSG00000169679/ENSG00000110092/ENSG00000164754/ENSG00000134057/ENSG00000112742/ENSG00000198176/ENSG00000253729/ENSG00000103479/ENSG00000080986/ENSG00000022267/ENSG00000125107/ENSG00000114126/ENSG00000113300/ENSG00000181163/ENSG00000163781/ENSG00000166851/ENSG00000154473/ENSG00000020922/ENSG00000149948…	MAD2L1/AURKA/BUB1B/RPS27A/CDK1/CENPF/BUB1/CCND1/RAD21/CCNB1/TTK/TFDP1/PRKDC/RBL2/NDC80/FHL1/CNOT1/TFDP2/CNOT6/NPM1/TOPBP1/PLK1/BUB3/MRE11/HMGA2/TPR/TRIP13/E2F8/AURKB/CNOT7/FANCI/RPL26/BRCA1/JADE1/GTSE1/SKP1/PTEN/ATM/USP44/APC/BLM/CDC25C/CRADD/CDKN1B/PSMD5/CENPJ/E2F1/PSMD14/RGCC/E2F7/PRMT2/PSMD6/GEN1	53
BP	GO:0031023	microtubule organizing center organization	37/1676	127/14170	1.09e-07	9.11e-06	ENSG00000087586/ENSG00000170312/ENSG00000138160/ENSG00000117650/ENSG00000142731/ENSG00000058804/ENSG00000147874/ENSG00000163539/ENSG00000181163/ENSG00000166851/ENSG00000058272/ENSG00000175216/ENSG00000170037/ENSG00000012048/ENSG00000129810/ENSG00000108395/ENSG00000082898/ENSG00000168944/ENSG00000162063/ENSG00000156876/ENSG00000131437/ENSG00000170248/ENSG00000140463/ENSG00000134318/ENSG00000153140…	AURKA/CDK1/KIF11/NEK2/PLK4/NDC1/HAUS6/CLASP2/NPM1/PLK1/PPP1R12A/CKAP5/CNTROB/BRCA1/SGO1/TRIM37/XPO1/CEP120/CCNF/SASS6/KIF3A/PDCD6IP/BBS4/ROCK2/CETN3/SSX2IP/PCLAF/CEP152/XRCC2/HAUS1/NIN/RANBP2/PAFAH1B1/CTNNB1/CENPJ/STIL/GEN1	37
BP	GO:0051493	regulation of cytoskeleton organization	95/1676	473/14170	1.1e-07	9.11e-06	ENSG00000136108/ENSG00000087586/ENSG00000164292/ENSG00000137710/ENSG00000076382/ENSG00000138071/ENSG00000138160/ENSG00000105887/ENSG00000131711/ENSG00000070087/ENSG00000121957/ENSG00000117650/ENSG00000142731/ENSG00000088325/ENSG00000169504/ENSG00000125868/ENSG00000133789/ENSG00000162909/ENSG00000150764/ENSG00000163539/ENSG00000061676/ENSG00000134222/ENSG00000072422/ENSG00000182504/ENSG00000141367…	CKAP2/AURKA/RHOBTB3/RDX/SPAG5/ACTR2/KIF11/MTPN/MAP1B/PFN2/GPSM2/NEK2/PLK4/TPX2/CLIC4/DSTN/SWAP70/CAPN2/DIXDC1/CLASP2/NCKAP1/PSRC1/RHOBTB1/CEP97/CLTC/TGFBR1/NPM1/RHOQ/KANK1/PLK1/BICD2/HDGFL3/CCDC88A/NEXN/CFL2/GNAI1/CYFIP1/TPR/ABI2/ARPIN/SKA3/TACC3/DLG1/DLC1/BRCA1/TRIM37/ARFGEF1/XPO1/STAG1/CEP120/CCNF/FER/STMN1/MAPK1/ARHGAP18/PDCD6IP/KIRREL1/NOX4/BBS4/MAPT/ITGB1BP1/AKAP9/LPAR1/JMY/ARPC1A/ARPC1B/PTK…	95
BP	GO:0045841	negative regulation of mitotic metaphase/anaphase transition	16/1676	32/14170	1.28e-07	1.03e-05	ENSG00000164109/ENSG00000156970/ENSG00000117724/ENSG00000169679/ENSG00000164754/ENSG00000134057/ENSG00000112742/ENSG00000080986/ENSG00000166851/ENSG00000154473/ENSG00000047410/ENSG00000071539/ENSG00000149311/ENSG00000136014/ENSG00000134982/ENSG00000178295	MAD2L1/BUB1B/CENPF/BUB1/RAD21/CCNB1/TTK/NDC80/PLK1/BUB3/TPR/TRIP13/ATM/USP44/APC/GEN1	16
BP	GO:1902100	negative regulation of metaphase/anaphase transition of cell cycle	16/1676	32/14170	1.28e-07	1.03e-05	ENSG00000164109/ENSG00000156970/ENSG00000117724/ENSG00000169679/ENSG00000164754/ENSG00000134057/ENSG00000112742/ENSG00000080986/ENSG00000166851/ENSG00000154473/ENSG00000047410/ENSG00000071539/ENSG00000149311/ENSG00000136014/ENSG00000134982/ENSG00000178295	MAD2L1/BUB1B/CENPF/BUB1/RAD21/CCNB1/TTK/NDC80/PLK1/BUB3/TPR/TRIP13/ATM/USP44/APC/GEN1	16
BP	GO:0045931	positive regulation of mitotic cell cycle	38/1676	133/14170	1.3e-07	1.03e-05	ENSG00000126787/ENSG00000164109/ENSG00000087586/ENSG00000137710/ENSG00000170312/ENSG00000182621/ENSG00000110092/ENSG00000154229/ENSG00000134057/ENSG00000138182/ENSG00000179295/ENSG00000124422/ENSG00000175063/ENSG00000080986/ENSG00000114999/ENSG00000065243/ENSG00000047410/ENSG00000094804/ENSG00000158290/ENSG00000135046/ENSG00000165169/ENSG00000198887/ENSG00000133302/ENSG00000036257/ENSG00000155858…	DLGAP5/MAD2L1/AURKA/RDX/CDK1/PLCB1/CCND1/PRKCA/CCNB1/KIF20B/PTPN11/USP22/UBE2C/NDC80/TTL/PKN2/TPR/CDC6/CUL4B/ANXA1/DYNLT3/SMC5/SLF1/CUL3/LSM11/RPS6KB1/RANBP2/NUSAP1/PAFAH1B1/CDC7/RGCC/NSMCE2/CDC45/TMOD3/SMARCD3/GEN1/PHIP/SLF2	38
BP	GO:1902653	secondary alcohol biosynthetic process	24/1676	65/14170	1.5e-07	1.17e-05	ENSG00000099194/ENSG00000186480/ENSG00000052802/ENSG00000120437/ENSG00000067064/ENSG00000112972/ENSG00000079459/ENSG00000172893/ENSG00000167508/ENSG00000278540/ENSG00000169710/ENSG00000119927/ENSG00000116133/ENSG00000109929/ENSG00000160752/ENSG00000110921/ENSG00000147155/ENSG00000113161/ENSG00000104549/ENSG00000075239/ENSG00000132356/ENSG00000108424/ENSG00000162409/ENSG00000140943	SCD/INSIG1/MSMO1/ACAT2/IDI1/HMGCS1/FDFT1/DHCR7/MVD/ACACA/FASN/GPAM/DHCR24/SC5D/FDPS/MVK/EBP/HMGCR/SQLE/ACAT1/PRKAA1/KPNB1/PRKAA2/MBTPS1	24
BP	GO:0016126	sterol biosynthetic process	25/1676	70/14170	1.76e-07	1.35e-05	ENSG00000099194/ENSG00000186480/ENSG00000052802/ENSG00000120437/ENSG00000067064/ENSG00000112972/ENSG00000079459/ENSG00000172893/ENSG00000167508/ENSG00000278540/ENSG00000169710/ENSG00000119927/ENSG00000116133/ENSG00000109929/ENSG00000160752/ENSG00000110921/ENSG00000147155/ENSG00000113161/ENSG00000104549/ENSG00000075239/ENSG00000132356/ENSG00000108424/ENSG00000162409/ENSG00000140943/ENSG00000106617	SCD/INSIG1/MSMO1/ACAT2/IDI1/HMGCS1/FDFT1/DHCR7/MVD/ACACA/FASN/GPAM/DHCR24/SC5D/FDPS/MVK/EBP/HMGCR/SQLE/ACAT1/PRKAA1/KPNB1/PRKAA2/MBTPS1/PRKAG2	25
BP	GO:0044839	cell cycle G2/M phase transition	60/1676	259/14170	1.83e-07	1.38e-05	ENSG00000145386/ENSG00000072571/ENSG00000087586/ENSG00000118193/ENSG00000143947/ENSG00000170312/ENSG00000117724/ENSG00000182621/ENSG00000157456/ENSG00000110092/ENSG00000005249/ENSG00000164754/ENSG00000117650/ENSG00000134057/ENSG00000080824/ENSG00000142731/ENSG00000088325/ENSG00000148019/ENSG00000147874/ENSG00000022267/ENSG00000165304/ENSG00000145604/ENSG00000181163/ENSG00000163781/ENSG00000166851…	CCNA2/HMMR/AURKA/KIF14/RPS27A/CDK1/CENPF/PLCB1/CCNB2/CCND1/PRKAR2B/RAD21/NEK2/CCNB1/HSP90AA1/PLK4/TPX2/CEP78/HAUS6/FHL1/MELK/SKP2/NPM1/TOPBP1/PLK1/PKIA/MRE11/ARPP19/HMGA2/CDK14/PPP1R12A/CEP192/CKAP5/AURKB/FANCI/BRCA1/CCNY/TUBA1A/CEP57/GTSE1/SKP1/ATM/PPP1CB/AKAP9/CDC14B/CEP152/HAUS1/BLM/PAFAH1B1/NEDD1/CDC25C/PSMD5/CENPJ/CDC7/ALMS1/PSMD14/CEP70/PSMD6/SMARCD3/DYNC1I2	60
BP	GO:0051656	establishment of organelle localization	86/1676	420/14170	1.85e-07	1.38e-05	ENSG00000138778/ENSG00000126787/ENSG00000085063/ENSG00000168172/ENSG00000115993/ENSG00000118193/ENSG00000143228/ENSG00000117724/ENSG00000137807/ENSG00000076382/ENSG00000138071/ENSG00000131711/ENSG00000070087/ENSG00000121957/ENSG00000134057/ENSG00000154277/ENSG00000197535/ENSG00000100934/ENSG00000170759/ENSG00000115163/ENSG00000101447/ENSG00000110075/ENSG00000142945/ENSG00000040275/ENSG00000115232…	CENPE/DLGAP5/CD59/HOOK3/TRAK2/KIF14/NUF2/CENPF/KIF23/SPAG5/ACTR2/MAP1B/PFN2/GPSM2/CCNB1/UCHL1/MYO5A/SEC23A/KIF5B/CENPA/FAM83D/PPP6R3/KIF2C/SPDL1/ITGA4/PREPL/LMAN1/CLASP2/NDC80/PSRC1/VAMP7/OPA1/MYRIP/NPM1/BLOC1S6/TTL/BICD2/BBS2/CDCA8/KIFC1/RAP1A/DLG1/SAPCD2/RAB6A/PLA2G3/XPO1/ANKRD28/CEP120/CUL3/LEMD3/FER/KIF5C/KIF3A/DOCK7/ATM/BBS4/MAPT/SAR1B/NLGN1/PTK2/PINK1/AP3M1/CNIH1/UNC13B/LYN/USO1/MCFD2/STK25…	86
BP	GO:0000086	G2/M transition of mitotic cell cycle	57/1676	242/14170	2.05e-07	1.51e-05	ENSG00000145386/ENSG00000072571/ENSG00000087586/ENSG00000118193/ENSG00000143947/ENSG00000170312/ENSG00000117724/ENSG00000182621/ENSG00000157456/ENSG00000110092/ENSG00000005249/ENSG00000164754/ENSG00000117650/ENSG00000134057/ENSG00000080824/ENSG00000142731/ENSG00000088325/ENSG00000148019/ENSG00000147874/ENSG00000022267/ENSG00000165304/ENSG00000145604/ENSG00000163781/ENSG00000166851/ENSG00000171033…	CCNA2/HMMR/AURKA/KIF14/RPS27A/CDK1/CENPF/PLCB1/CCNB2/CCND1/PRKAR2B/RAD21/NEK2/CCNB1/HSP90AA1/PLK4/TPX2/CEP78/HAUS6/FHL1/MELK/SKP2/TOPBP1/PLK1/PKIA/MRE11/ARPP19/HMGA2/CDK14/PPP1R12A/CEP192/CKAP5/AURKB/FANCI/BRCA1/CCNY/TUBA1A/CEP57/SKP1/ATM/PPP1CB/AKAP9/CEP152/HAUS1/BLM/PAFAH1B1/NEDD1/CDC25C/PSMD5/CENPJ/CDC7/ALMS1/PSMD14/CEP70/PSMD6/SMARCD3/DYNC1I2	57
BP	GO:0008608	attachment of spindle microtubules to kinetochore	16/1676	33/14170	2.21e-07	1.61e-05	ENSG00000138778/ENSG00000137812/ENSG00000143228/ENSG00000161800/ENSG00000076382/ENSG00000117650/ENSG00000134057/ENSG00000128944/ENSG00000114346/ENSG00000142945/ENSG00000080986/ENSG00000154473/ENSG00000149636/ENSG00000178999/ENSG00000129810/ENSG00000134982	CENPE/KNL1/NUF2/RACGAP1/SPAG5/NEK2/CCNB1/KNSTRN/ECT2/KIF2C/NDC80/BUB3/DSN1/AURKB/SGO1/APC	16
BP	GO:0072431	signal transduction involved in mitotic G1 DNA damage checkpoint	23/1676	62/14170	2.46e-07	1.74e-05	ENSG00000087586/ENSG00000143947/ENSG00000170312/ENSG00000134057/ENSG00000198176/ENSG00000253729/ENSG00000103479/ENSG00000125107/ENSG00000114126/ENSG00000113300/ENSG00000181163/ENSG00000129173/ENSG00000198791/ENSG00000161970/ENSG00000075218/ENSG00000149311/ENSG00000158402/ENSG00000169372/ENSG00000111276/ENSG00000151849/ENSG00000101412/ENSG00000102760/ENSG00000165891	AURKA/RPS27A/CDK1/CCNB1/TFDP1/PRKDC/RBL2/CNOT1/TFDP2/CNOT6/NPM1/E2F8/CNOT7/RPL26/GTSE1/ATM/CDC25C/CRADD/CDKN1B/CENPJ/E2F1/RGCC/E2F7	23
BP	GO:1902400	intracellular signal transduction involved in G1 DNA damage checkpoint	23/1676	62/14170	2.46e-07	1.74e-05	ENSG00000087586/ENSG00000143947/ENSG00000170312/ENSG00000134057/ENSG00000198176/ENSG00000253729/ENSG00000103479/ENSG00000125107/ENSG00000114126/ENSG00000113300/ENSG00000181163/ENSG00000129173/ENSG00000198791/ENSG00000161970/ENSG00000075218/ENSG00000149311/ENSG00000158402/ENSG00000169372/ENSG00000111276/ENSG00000151849/ENSG00000101412/ENSG00000102760/ENSG00000165891	AURKA/RPS27A/CDK1/CCNB1/TFDP1/PRKDC/RBL2/CNOT1/TFDP2/CNOT6/NPM1/E2F8/CNOT7/RPL26/GTSE1/ATM/CDC25C/CRADD/CDKN1B/CENPJ/E2F1/RGCC/E2F7	23
BP	GO:0072395	signal transduction involved in cell cycle checkpoint	26/1676	76/14170	2.69e-07	1.83e-05	ENSG00000087586/ENSG00000143947/ENSG00000170312/ENSG00000134057/ENSG00000198176/ENSG00000253729/ENSG00000103479/ENSG00000125107/ENSG00000114126/ENSG00000113300/ENSG00000181163/ENSG00000166851/ENSG00000129173/ENSG00000198791/ENSG00000161970/ENSG00000012048/ENSG00000075218/ENSG00000149311/ENSG00000081377/ENSG00000158402/ENSG00000169372/ENSG00000111276/ENSG00000151849/ENSG00000101412/ENSG00000102760…	AURKA/RPS27A/CDK1/CCNB1/TFDP1/PRKDC/RBL2/CNOT1/TFDP2/CNOT6/NPM1/PLK1/E2F8/CNOT7/RPL26/BRCA1/GTSE1/ATM/CDC14B/CDC25C/CRADD/CDKN1B/CENPJ/E2F1/RGCC/E2F7	26
BP	GO:0072401	signal transduction involved in DNA integrity checkpoint	26/1676	76/14170	2.69e-07	1.83e-05	ENSG00000087586/ENSG00000143947/ENSG00000170312/ENSG00000134057/ENSG00000198176/ENSG00000253729/ENSG00000103479/ENSG00000125107/ENSG00000114126/ENSG00000113300/ENSG00000181163/ENSG00000166851/ENSG00000129173/ENSG00000198791/ENSG00000161970/ENSG00000012048/ENSG00000075218/ENSG00000149311/ENSG00000081377/ENSG00000158402/ENSG00000169372/ENSG00000111276/ENSG00000151849/ENSG00000101412/ENSG00000102760…	AURKA/RPS27A/CDK1/CCNB1/TFDP1/PRKDC/RBL2/CNOT1/TFDP2/CNOT6/NPM1/PLK1/E2F8/CNOT7/RPL26/BRCA1/GTSE1/ATM/CDC14B/CDC25C/CRADD/CDKN1B/CENPJ/E2F1/RGCC/E2F7	26
BP	GO:0072422	signal transduction involved in DNA damage checkpoint	26/1676	76/14170	2.69e-07	1.83e-05	ENSG00000087586/ENSG00000143947/ENSG00000170312/ENSG00000134057/ENSG00000198176/ENSG00000253729/ENSG00000103479/ENSG00000125107/ENSG00000114126/ENSG00000113300/ENSG00000181163/ENSG00000166851/ENSG00000129173/ENSG00000198791/ENSG00000161970/ENSG00000012048/ENSG00000075218/ENSG00000149311/ENSG00000081377/ENSG00000158402/ENSG00000169372/ENSG00000111276/ENSG00000151849/ENSG00000101412/ENSG00000102760…	AURKA/RPS27A/CDK1/CCNB1/TFDP1/PRKDC/RBL2/CNOT1/TFDP2/CNOT6/NPM1/PLK1/E2F8/CNOT7/RPL26/BRCA1/GTSE1/ATM/CDC14B/CDC25C/CRADD/CDKN1B/CENPJ/E2F1/RGCC/E2F7	26
BP	GO:0044774	mitotic DNA integrity checkpoint	33/1676	111/14170	3.12e-07	2.1e-05	ENSG00000131747/ENSG00000087586/ENSG00000143947/ENSG00000170312/ENSG00000110092/ENSG00000134057/ENSG00000077097/ENSG00000198176/ENSG00000253729/ENSG00000103479/ENSG00000125107/ENSG00000114126/ENSG00000113300/ENSG00000181163/ENSG00000163781/ENSG00000020922/ENSG00000149948/ENSG00000129173/ENSG00000198791/ENSG00000140525/ENSG00000161970/ENSG00000115966/ENSG00000075218/ENSG00000149311/ENSG00000095002…	TOP2A/AURKA/RPS27A/CDK1/CCND1/CCNB1/TOP2B/TFDP1/PRKDC/RBL2/CNOT1/TFDP2/CNOT6/NPM1/TOPBP1/MRE11/HMGA2/E2F8/CNOT7/FANCI/RPL26/ATF2/GTSE1/ATM/MSH2/BLM/CDC25C/CRADD/CDKN1B/CENPJ/E2F1/RGCC/E2F7	33
BP	GO:0006695	cholesterol biosynthetic process	23/1676	63/14170	3.44e-07	2.21e-05	ENSG00000099194/ENSG00000186480/ENSG00000052802/ENSG00000120437/ENSG00000067064/ENSG00000112972/ENSG00000079459/ENSG00000172893/ENSG00000167508/ENSG00000278540/ENSG00000169710/ENSG00000119927/ENSG00000116133/ENSG00000109929/ENSG00000160752/ENSG00000110921/ENSG00000147155/ENSG00000113161/ENSG00000104549/ENSG00000132356/ENSG00000108424/ENSG00000162409/ENSG00000140943	SCD/INSIG1/MSMO1/ACAT2/IDI1/HMGCS1/FDFT1/DHCR7/MVD/ACACA/FASN/GPAM/DHCR24/SC5D/FDPS/MVK/EBP/HMGCR/SQLE/PRKAA1/KPNB1/PRKAA2/MBTPS1	23
BP	GO:0072413	signal transduction involved in mitotic cell cycle checkpoint	23/1676	63/14170	3.44e-07	2.21e-05	ENSG00000087586/ENSG00000143947/ENSG00000170312/ENSG00000134057/ENSG00000198176/ENSG00000253729/ENSG00000103479/ENSG00000125107/ENSG00000114126/ENSG00000113300/ENSG00000181163/ENSG00000129173/ENSG00000198791/ENSG00000161970/ENSG00000075218/ENSG00000149311/ENSG00000158402/ENSG00000169372/ENSG00000111276/ENSG00000151849/ENSG00000101412/ENSG00000102760/ENSG00000165891	AURKA/RPS27A/CDK1/CCNB1/TFDP1/PRKDC/RBL2/CNOT1/TFDP2/CNOT6/NPM1/E2F8/CNOT7/RPL26/GTSE1/ATM/CDC25C/CRADD/CDKN1B/CENPJ/E2F1/RGCC/E2F7	23
BP	GO:1902402	signal transduction involved in mitotic DNA damage checkpoint	23/1676	63/14170	3.44e-07	2.21e-05	ENSG00000087586/ENSG00000143947/ENSG00000170312/ENSG00000134057/ENSG00000198176/ENSG00000253729/ENSG00000103479/ENSG00000125107/ENSG00000114126/ENSG00000113300/ENSG00000181163/ENSG00000129173/ENSG00000198791/ENSG00000161970/ENSG00000075218/ENSG00000149311/ENSG00000158402/ENSG00000169372/ENSG00000111276/ENSG00000151849/ENSG00000101412/ENSG00000102760/ENSG00000165891	AURKA/RPS27A/CDK1/CCNB1/TFDP1/PRKDC/RBL2/CNOT1/TFDP2/CNOT6/NPM1/E2F8/CNOT7/RPL26/GTSE1/ATM/CDC25C/CRADD/CDKN1B/CENPJ/E2F1/RGCC/E2F7	23
BP	GO:1902403	signal transduction involved in mitotic DNA integrity checkpoint	23/1676	63/14170	3.44e-07	2.21e-05	ENSG00000087586/ENSG00000143947/ENSG00000170312/ENSG00000134057/ENSG00000198176/ENSG00000253729/ENSG00000103479/ENSG00000125107/ENSG00000114126/ENSG00000113300/ENSG00000181163/ENSG00000129173/ENSG00000198791/ENSG00000161970/ENSG00000075218/ENSG00000149311/ENSG00000158402/ENSG00000169372/ENSG00000111276/ENSG00000151849/ENSG00000101412/ENSG00000102760/ENSG00000165891	AURKA/RPS27A/CDK1/CCNB1/TFDP1/PRKDC/RBL2/CNOT1/TFDP2/CNOT6/NPM1/E2F8/CNOT7/RPL26/GTSE1/ATM/CDC25C/CRADD/CDKN1B/CENPJ/E2F1/RGCC/E2F7	23
BP	GO:1901988	negative regulation of cell cycle phase transition	54/1676	228/14170	3.53e-07	2.24e-05	ENSG00000164109/ENSG00000087586/ENSG00000156970/ENSG00000143947/ENSG00000170312/ENSG00000117724/ENSG00000169679/ENSG00000110092/ENSG00000164754/ENSG00000134057/ENSG00000112742/ENSG00000198176/ENSG00000253729/ENSG00000103479/ENSG00000080986/ENSG00000022267/ENSG00000125107/ENSG00000114126/ENSG00000113300/ENSG00000181163/ENSG00000163781/ENSG00000166851/ENSG00000154473/ENSG00000020922/ENSG00000149948…	MAD2L1/AURKA/BUB1B/RPS27A/CDK1/CENPF/BUB1/CCND1/RAD21/CCNB1/TTK/TFDP1/PRKDC/RBL2/NDC80/FHL1/CNOT1/TFDP2/CNOT6/NPM1/TOPBP1/PLK1/BUB3/MRE11/HMGA2/TPR/TRIP13/E2F8/AURKB/CNOT7/FANCI/RPL26/BRCA1/JADE1/GTSE1/SKP1/PTEN/ATM/CDC14B/USP44/APC/BLM/CDC25C/CRADD/CDKN1B/PSMD5/CENPJ/E2F1/PSMD14/RGCC/E2F7/PRMT2/PSMD6/GEN1	54
BP	GO:0007098	centrosome cycle	34/1676	117/14170	3.78e-07	2.37e-05	ENSG00000087586/ENSG00000170312/ENSG00000138160/ENSG00000117650/ENSG00000142731/ENSG00000147874/ENSG00000181163/ENSG00000166851/ENSG00000058272/ENSG00000175216/ENSG00000170037/ENSG00000012048/ENSG00000129810/ENSG00000108395/ENSG00000082898/ENSG00000168944/ENSG00000162063/ENSG00000156876/ENSG00000131437/ENSG00000170248/ENSG00000140463/ENSG00000134318/ENSG00000153140/ENSG00000117155/ENSG00000166803…	AURKA/CDK1/KIF11/NEK2/PLK4/HAUS6/NPM1/PLK1/PPP1R12A/CKAP5/CNTROB/BRCA1/SGO1/TRIM37/XPO1/CEP120/CCNF/SASS6/KIF3A/PDCD6IP/BBS4/ROCK2/CETN3/SSX2IP/PCLAF/CEP152/XRCC2/HAUS1/NIN/RANBP2/CTNNB1/CENPJ/STIL/GEN1	34
BP	GO:0000077	DNA damage checkpoint	41/1676	155/14170	4.21e-07	2.61e-05	ENSG00000087586/ENSG00000143947/ENSG00000170312/ENSG00000110092/ENSG00000134057/ENSG00000179295/ENSG00000198176/ENSG00000253729/ENSG00000103479/ENSG00000091436/ENSG00000125107/ENSG00000114126/ENSG00000113300/ENSG00000181163/ENSG00000163781/ENSG00000166851/ENSG00000020922/ENSG00000113456/ENSG00000149948/ENSG00000129173/ENSG00000198791/ENSG00000140525/ENSG00000161970/ENSG00000012048/ENSG00000115966…	AURKA/RPS27A/CDK1/CCND1/CCNB1/PTPN11/TFDP1/PRKDC/RBL2/MAP3K20/CNOT1/TFDP2/CNOT6/NPM1/TOPBP1/PLK1/MRE11/RAD1/HMGA2/E2F8/CNOT7/FANCI/RPL26/BRCA1/ATF2/CRY1/GTSE1/ATM/MSH2/CDC14B/BLM/ETAA1/CDC25C/CRADD/CDKN1B/CENPJ/E2F1/RGCC/E2F7/TIPRL/RHNO1	41
BP	GO:0007094	mitotic spindle assembly checkpoint	15/1676	31/14170	5.5e-07	3.3e-05	ENSG00000164109/ENSG00000156970/ENSG00000117724/ENSG00000169679/ENSG00000134057/ENSG00000112742/ENSG00000080986/ENSG00000166851/ENSG00000154473/ENSG00000047410/ENSG00000071539/ENSG00000149311/ENSG00000136014/ENSG00000134982/ENSG00000178295	MAD2L1/BUB1B/CENPF/BUB1/CCNB1/TTK/NDC80/PLK1/BUB3/TPR/TRIP13/ATM/USP44/APC/GEN1	15
BP	GO:0071173	spindle assembly checkpoint	15/1676	31/14170	5.5e-07	3.3e-05	ENSG00000164109/ENSG00000156970/ENSG00000117724/ENSG00000169679/ENSG00000134057/ENSG00000112742/ENSG00000080986/ENSG00000166851/ENSG00000154473/ENSG00000047410/ENSG00000071539/ENSG00000149311/ENSG00000136014/ENSG00000134982/ENSG00000178295	MAD2L1/BUB1B/CENPF/BUB1/CCNB1/TTK/NDC80/PLK1/BUB3/TPR/TRIP13/ATM/USP44/APC/GEN1	15
BP	GO:0071174	mitotic spindle checkpoint	15/1676	31/14170	5.5e-07	3.3e-05	ENSG00000164109/ENSG00000156970/ENSG00000117724/ENSG00000169679/ENSG00000134057/ENSG00000112742/ENSG00000080986/ENSG00000166851/ENSG00000154473/ENSG00000047410/ENSG00000071539/ENSG00000149311/ENSG00000136014/ENSG00000134982/ENSG00000178295	MAD2L1/BUB1B/CENPF/BUB1/CCNB1/TTK/NDC80/PLK1/BUB3/TPR/TRIP13/ATM/USP44/APC/GEN1	15
BP	GO:1902749	regulation of cell cycle G2/M phase transition	50/1676	208/14170	5.91e-07	3.5e-05	ENSG00000072571/ENSG00000087586/ENSG00000118193/ENSG00000143947/ENSG00000170312/ENSG00000117724/ENSG00000110092/ENSG00000005249/ENSG00000164754/ENSG00000117650/ENSG00000134057/ENSG00000080824/ENSG00000142731/ENSG00000088325/ENSG00000148019/ENSG00000147874/ENSG00000022267/ENSG00000181163/ENSG00000163781/ENSG00000166851/ENSG00000171033/ENSG00000020922/ENSG00000149948/ENSG00000101639/ENSG00000175216…	HMMR/AURKA/KIF14/RPS27A/CDK1/CENPF/CCND1/PRKAR2B/RAD21/NEK2/CCNB1/HSP90AA1/PLK4/TPX2/CEP78/HAUS6/FHL1/NPM1/TOPBP1/PLK1/PKIA/MRE11/HMGA2/CEP192/CKAP5/AURKB/FANCI/BRCA1/TUBA1A/CEP57/GTSE1/SKP1/ATM/AKAP9/CDC14B/CEP152/HAUS1/BLM/PAFAH1B1/NEDD1/CDC25C/PSMD5/CENPJ/CDC7/ALMS1/PSMD14/CEP70/PSMD6/SMARCD3/DYNC1I2	50
BP	GO:0071103	DNA conformation change	59/1676	262/14170	6.4e-07	3.75e-05	ENSG00000131747/ENSG00000187109/ENSG00000113810/ENSG00000137309/ENSG00000137812/ENSG00000164104/ENSG00000143947/ENSG00000170312/ENSG00000109805/ENSG00000136824/ENSG00000189403/ENSG00000029993/ENSG00000123485/ENSG00000102384/ENSG00000146918/ENSG00000134057/ENSG00000077097/ENSG00000115163/ENSG00000151503/ENSG00000129534/ENSG00000151725/ENSG00000147536/ENSG00000102038/ENSG00000181163/ENSG00000119969…	TOP2A/NAP1L1/SMC4/HMGA1/KNL1/HMGB2/RPS27A/CDK1/NCAPG/SMC2/HMGB1/HMGB3/HJURP/CENPI/NCAPG2/CCNB1/TOP2B/CENPA/NCAPD3/MIS18BP1/CENPU/GINS4/SMARCA1/NPM1/HELLS/RECQL/SRPK1/MRE11/MIS18A/GINS1/HMGA2/NCAPD2/PIF1/RBBP7/TPR/ANP32E/HAT1/CUL4B/ATRX/ITGB3BP/OIP5/ANXA1/CENPL/WRN/CENPK/CENPH/DNA2/HP1BP3/ASF1B/SHPRH/H3F3A/MCM6/CENPV/BLM/NUSAP1/KAT6B/RAD54B/CENPN/CDC45	59
BP	GO:0000910	cytokinesis	41/1676	158/14170	7.3e-07	4.16e-05	ENSG00000011426/ENSG00000136108/ENSG00000087586/ENSG00000118193/ENSG00000138180/ENSG00000137807/ENSG00000112984/ENSG00000161800/ENSG00000138071/ENSG00000138182/ENSG00000114346/ENSG00000115163/ENSG00000003096/ENSG00000186522/ENSG00000072422/ENSG00000133026/ENSG00000166851/ENSG00000149503/ENSG00000065243/ENSG00000144283/ENSG00000198668/ENSG00000094804/ENSG00000090889/ENSG00000182010/ENSG00000129173…	ANLN/CKAP2/AURKA/KIF14/CEP55/KIF23/KIF20A/RACGAP1/ACTR2/KIF20B/ECT2/CENPA/KLHL13/SEPT10/RHOBTB1/MYH10/PLK1/INCENP/PKN2/PKP4/CALM1/CDC6/KIF4A/RTKN2/E2F8/SEPT7/AURKB/CNTROB/CUL3/STMN1/SEPT11/PDCD6IP/BBS4/SEPT2/CENPV/APC/ARL3/NUSAP1/SPAST/EFHC1/E2F7	41
BP	GO:0031571	mitotic G1 DNA damage checkpoint	24/1676	70/14170	7.33e-07	4.16e-05	ENSG00000087586/ENSG00000143947/ENSG00000170312/ENSG00000110092/ENSG00000134057/ENSG00000198176/ENSG00000253729/ENSG00000103479/ENSG00000125107/ENSG00000114126/ENSG00000113300/ENSG00000181163/ENSG00000129173/ENSG00000198791/ENSG00000161970/ENSG00000075218/ENSG00000149311/ENSG00000158402/ENSG00000169372/ENSG00000111276/ENSG00000151849/ENSG00000101412/ENSG00000102760/ENSG00000165891	AURKA/RPS27A/CDK1/CCND1/CCNB1/TFDP1/PRKDC/RBL2/CNOT1/TFDP2/CNOT6/NPM1/E2F8/CNOT7/RPL26/GTSE1/ATM/CDC25C/CRADD/CDKN1B/CENPJ/E2F1/RGCC/E2F7	24
BP	GO:0044819	mitotic G1/S transition checkpoint	24/1676	70/14170	7.33e-07	4.16e-05	ENSG00000087586/ENSG00000143947/ENSG00000170312/ENSG00000110092/ENSG00000134057/ENSG00000198176/ENSG00000253729/ENSG00000103479/ENSG00000125107/ENSG00000114126/ENSG00000113300/ENSG00000181163/ENSG00000129173/ENSG00000198791/ENSG00000161970/ENSG00000075218/ENSG00000149311/ENSG00000158402/ENSG00000169372/ENSG00000111276/ENSG00000151849/ENSG00000101412/ENSG00000102760/ENSG00000165891	AURKA/RPS27A/CDK1/CCND1/CCNB1/TFDP1/PRKDC/RBL2/CNOT1/TFDP2/CNOT6/NPM1/E2F8/CNOT7/RPL26/GTSE1/ATM/CDC25C/CRADD/CDKN1B/CENPJ/E2F1/RGCC/E2F7	24
BP	GO:0006977	DNA damage response, signal transduction by p53 class mediator resulting in cell cycle arrest	22/1676	61/14170	7.87e-07	4.42e-05	ENSG00000087586/ENSG00000143947/ENSG00000170312/ENSG00000134057/ENSG00000198176/ENSG00000103479/ENSG00000125107/ENSG00000114126/ENSG00000113300/ENSG00000181163/ENSG00000129173/ENSG00000198791/ENSG00000161970/ENSG00000075218/ENSG00000149311/ENSG00000158402/ENSG00000169372/ENSG00000111276/ENSG00000151849/ENSG00000101412/ENSG00000102760/ENSG00000165891	AURKA/RPS27A/CDK1/CCNB1/TFDP1/RBL2/CNOT1/TFDP2/CNOT6/NPM1/E2F8/CNOT7/RPL26/GTSE1/ATM/CDC25C/CRADD/CDKN1B/CENPJ/E2F1/RGCC/E2F7	22
BP	GO:0044773	mitotic DNA damage checkpoint	31/1676	105/14170	8.35e-07	4.64e-05	ENSG00000087586/ENSG00000143947/ENSG00000170312/ENSG00000110092/ENSG00000134057/ENSG00000198176/ENSG00000253729/ENSG00000103479/ENSG00000125107/ENSG00000114126/ENSG00000113300/ENSG00000181163/ENSG00000163781/ENSG00000020922/ENSG00000149948/ENSG00000129173/ENSG00000198791/ENSG00000140525/ENSG00000161970/ENSG00000115966/ENSG00000075218/ENSG00000149311/ENSG00000095002/ENSG00000197299/ENSG00000158402…	AURKA/RPS27A/CDK1/CCND1/CCNB1/TFDP1/PRKDC/RBL2/CNOT1/TFDP2/CNOT6/NPM1/TOPBP1/MRE11/HMGA2/E2F8/CNOT7/FANCI/RPL26/ATF2/GTSE1/ATM/MSH2/BLM/CDC25C/CRADD/CDKN1B/CENPJ/E2F1/RGCC/E2F7	31
BP	GO:0044783	G1 DNA damage checkpoint	24/1676	71/14170	9.85e-07	5.42e-05	ENSG00000087586/ENSG00000143947/ENSG00000170312/ENSG00000110092/ENSG00000134057/ENSG00000198176/ENSG00000253729/ENSG00000103479/ENSG00000125107/ENSG00000114126/ENSG00000113300/ENSG00000181163/ENSG00000129173/ENSG00000198791/ENSG00000161970/ENSG00000075218/ENSG00000149311/ENSG00000158402/ENSG00000169372/ENSG00000111276/ENSG00000151849/ENSG00000101412/ENSG00000102760/ENSG00000165891	AURKA/RPS27A/CDK1/CCND1/CCNB1/TFDP1/PRKDC/RBL2/CNOT1/TFDP2/CNOT6/NPM1/E2F8/CNOT7/RPL26/GTSE1/ATM/CDC25C/CRADD/CDKN1B/CENPJ/E2F1/RGCC/E2F7	24
BP	GO:0010389	regulation of G2/M transition of mitotic cell cycle	46/1676	190/14170	1.33e-06	7.26e-05	ENSG00000072571/ENSG00000087586/ENSG00000118193/ENSG00000143947/ENSG00000170312/ENSG00000117724/ENSG00000110092/ENSG00000005249/ENSG00000164754/ENSG00000117650/ENSG00000134057/ENSG00000080824/ENSG00000142731/ENSG00000088325/ENSG00000148019/ENSG00000147874/ENSG00000022267/ENSG00000163781/ENSG00000166851/ENSG00000171033/ENSG00000020922/ENSG00000149948/ENSG00000101639/ENSG00000175216/ENSG00000178999…	HMMR/AURKA/KIF14/RPS27A/CDK1/CENPF/CCND1/PRKAR2B/RAD21/NEK2/CCNB1/HSP90AA1/PLK4/TPX2/CEP78/HAUS6/FHL1/TOPBP1/PLK1/PKIA/MRE11/HMGA2/CEP192/CKAP5/AURKB/FANCI/BRCA1/TUBA1A/CEP57/SKP1/ATM/AKAP9/CEP152/HAUS1/BLM/PAFAH1B1/NEDD1/PSMD5/CENPJ/CDC7/ALMS1/PSMD14/CEP70/PSMD6/SMARCD3/DYNC1I2	46
BP	GO:0006310	DNA recombination	54/1676	238/14170	1.48e-06	7.98e-05	ENSG00000131747/ENSG00000164104/ENSG00000189403/ENSG00000029993/ENSG00000164754/ENSG00000077097/ENSG00000072274/ENSG00000182481/ENSG00000253729/ENSG00000133789/ENSG00000125885/ENSG00000147536/ENSG00000146263/ENSG00000004700/ENSG00000020922/ENSG00000111247/ENSG00000132436/ENSG00000100811/ENSG00000185480/ENSG00000140451/ENSG00000174371/ENSG00000071539/ENSG00000085224/ENSG00000176208/ENSG00000132383…	TOP2A/HMGB2/HMGB1/HMGB3/RAD21/TOP2B/TFRC/KPNA2/PRKDC/SWAP70/MCM8/GINS4/MMS22L/RECQL/MRE11/RAD51AP1/FIGNL1/YY1/PARPBP/PIF1/EXO1/TRIP13/ATRX/ATAD5/RPA1/SMC5/BRCA1/SMARCAD1/SWI5/WRN/PPP4R2/MORF4L1/RBPJ/DNA2/ATM/NUCKS1/FIGN/TNFSF4/POLQ/MSH2/SEM1/XRCC2/UCHL5/BLM/RAD54B/TCF3/RIF1/BARD1/CDC7/PSMD14/NSMCE2/CDC45/RHNO1/GEN1	54
BP	GO:0006091	generation of precursor metabolites and energy	89/1676	462/14170	1.79e-06	9.57e-05	ENSG00000122729/ENSG00000143947/ENSG00000170312/ENSG00000198431/ENSG00000112992/ENSG00000134057/ENSG00000186298/ENSG00000134333/ENSG00000138413/ENSG00000182054/ENSG00000100504/ENSG00000120253/ENSG00000066855/ENSG00000152234/ENSG00000198938/ENSG00000058804/ENSG00000023287/ENSG00000165092/ENSG00000102893/ENSG00000121691/ENSG00000023228/ENSG00000065833/ENSG00000198668/ENSG00000186687/ENSG00000111581…	ACO1/RPS27A/CDK1/TXNRD1/NNT/CCNB1/PPP1CC/LDHA/IDH1/IDH2/PYGL/NUP43/MTFR1/ATP5F1A/MT-CO3/NDC1/RB1CC1/ALDH1A1/PHKB/CAT/NDUFS1/ME1/CALM1/LYRM7/NUP107/UQCRH/TPR/ATP5PB/SLC25A23/NDUFS5/COX6C/AGL/UQCRB/LEPR/BNIP3/AASS/PGM2/NUP50/GBE1/ADH5/NUP155/GFPT2/ATP5F1C/ATP5IF1/COX7C/NIPSNAP2/MDH1/NDUFA4/SDHC/NOX4/PPP1CB/ACAT1/GNAS/MSH2/UQCRFS1/GLRX5/ATP5MC3/MT-CYB/SUCLA2/PINK1/FECH/GLDC/PRKAA1/NUP88/RANBP2/PRKAA…	89
BP	GO:0030330	DNA damage response, signal transduction by p53 class mediator	31/1676	109/14170	2.03e-06	0.000107129	ENSG00000087586/ENSG00000143947/ENSG00000170312/ENSG00000196586/ENSG00000134057/ENSG00000198176/ENSG00000103479/ENSG00000125107/ENSG00000114126/ENSG00000113300/ENSG00000181163/ENSG00000166068/ENSG00000085224/ENSG00000129173/ENSG00000198791/ENSG00000161970/ENSG00000012048/ENSG00000075218/ENSG00000026508/ENSG00000148677/ENSG00000149311/ENSG00000072133/ENSG00000158402/ENSG00000169372/ENSG00000111276…	AURKA/RPS27A/CDK1/MYO6/CCNB1/TFDP1/RBL2/CNOT1/TFDP2/CNOT6/NPM1/SPRED1/ATRX/E2F8/CNOT7/RPL26/BRCA1/GTSE1/CD44/ANKRD1/ATM/RPS6KA6/CDC25C/CRADD/CDKN1B/CENPJ/E2F1/RGCC/E2F7/SMYD2/PLA2R1	31
BP	GO:0045540	regulation of cholesterol biosynthetic process	17/1676	42/14170	2.22e-06	0.000116119	ENSG00000099194/ENSG00000067064/ENSG00000112972/ENSG00000079459/ENSG00000172893/ENSG00000167508/ENSG00000278540/ENSG00000169710/ENSG00000119927/ENSG00000109929/ENSG00000160752/ENSG00000110921/ENSG00000113161/ENSG00000104549/ENSG00000132356/ENSG00000108424/ENSG00000140943	SCD/IDI1/HMGCS1/FDFT1/DHCR7/MVD/ACACA/FASN/GPAM/SC5D/FDPS/MVK/HMGCR/SQLE/PRKAA1/KPNB1/MBTPS1	17
BP	GO:0006998	nuclear envelope organization	26/1676	84/14170	2.37e-06	0.000123069	ENSG00000170312/ENSG00000157456/ENSG00000154229/ENSG00000134057/ENSG00000120253/ENSG00000091039/ENSG00000058804/ENSG00000166851/ENSG00000111581/ENSG00000047410/ENSG00000093000/ENSG00000113569/ENSG00000116030/ENSG00000174106/ENSG00000215114/ENSG00000100749/ENSG00000169905/ENSG00000064102/ENSG00000108559/ENSG00000153201/ENSG00000007168/ENSG00000165476/ENSG00000069248/ENSG00000021574/ENSG00000139496…	CDK1/CCNB2/PRKCA/CCNB1/NUP43/OSBPL8/NDC1/PLK1/NUP107/TPR/NUP50/NUP155/SUMO1/LEMD3/UBXN2B/VRK1/TOR1AIP2/INTS13/NUP88/RANBP2/PAFAH1B1/REEP3/NUP133/SPAST/NUP58/NUP54	26
BP	GO:0030397	membrane disassembly	18/1676	47/14170	2.9e-06	0.000147455	ENSG00000170312/ENSG00000157456/ENSG00000154229/ENSG00000134057/ENSG00000120253/ENSG00000058804/ENSG00000166851/ENSG00000111581/ENSG00000047410/ENSG00000093000/ENSG00000113569/ENSG00000100749/ENSG00000108559/ENSG00000153201/ENSG00000007168/ENSG00000069248/ENSG00000139496/ENSG00000138750	CDK1/CCNB2/PRKCA/CCNB1/NUP43/NDC1/PLK1/NUP107/TPR/NUP50/NUP155/VRK1/NUP88/RANBP2/PAFAH1B1/NUP133/NUP58/NUP54	18
BP	GO:0051081	nuclear envelope disassembly	18/1676	47/14170	2.9e-06	0.000147455	ENSG00000170312/ENSG00000157456/ENSG00000154229/ENSG00000134057/ENSG00000120253/ENSG00000058804/ENSG00000166851/ENSG00000111581/ENSG00000047410/ENSG00000093000/ENSG00000113569/ENSG00000100749/ENSG00000108559/ENSG00000153201/ENSG00000007168/ENSG00000069248/ENSG00000139496/ENSG00000138750	CDK1/CCNB2/PRKCA/CCNB1/NUP43/NDC1/PLK1/NUP107/TPR/NUP50/NUP155/VRK1/NUP88/RANBP2/PAFAH1B1/NUP133/NUP58/NUP54	18
BP	GO:0048193	Golgi vesicle transport	70/1676	344/14170	3.2e-06	0.000161302	ENSG00000013016/ENSG00000138778/ENSG00000186480/ENSG00000085063/ENSG00000163808/ENSG00000137807/ENSG00000161800/ENSG00000138160/ENSG00000127603/ENSG00000197535/ENSG00000100934/ENSG00000120992/ENSG00000134243/ENSG00000136240/ENSG00000110075/ENSG00000142945/ENSG00000074695/ENSG00000124164/ENSG00000124333/ENSG00000054793/ENSG00000185963/ENSG00000163558/ENSG00000125124/ENSG00000090889/ENSG00000175582…	EHD3/CENPE/INSIG1/CD59/KIF15/KIF23/RACGAP1/KIF11/MACF1/MYO5A/SEC23A/LYPLA1/SORT1/KDELR2/PPP6R3/KIF2C/LMAN1/VAPB/VAMP7/ATP9A/BICD2/PRKCI/BBS2/KIF4A/RAB6A/AP1G1/RAB6B/ERGIC2/ANKRD28/CUL3/RAB26/RACK1/COG6/EXOC6/KDELR3/DDHD2/KIF3A/ACSL3/ARF4/SEC22C/PGAP1/CREB3L2/SAR1B/GOLGB1/CNIH1/RAB31/USO1/COPB2/MCFD2/RP2/ARL3/COPG2/SEC24A/GOPC/SPAST/TRAPPC8/GOLGA4/DCTN5/TMED5/KIF18A/PRKD1/TRAPPC11/CNIH4/ARFGAP3/CO…	70
BP	GO:0007077	mitotic nuclear envelope disassembly	17/1676	43/14170	3.27e-06	0.00016307	ENSG00000170312/ENSG00000157456/ENSG00000154229/ENSG00000134057/ENSG00000120253/ENSG00000058804/ENSG00000166851/ENSG00000111581/ENSG00000047410/ENSG00000093000/ENSG00000113569/ENSG00000100749/ENSG00000108559/ENSG00000153201/ENSG00000069248/ENSG00000139496/ENSG00000138750	CDK1/CCNB2/PRKCA/CCNB1/NUP43/NDC1/PLK1/NUP107/TPR/NUP50/NUP155/VRK1/NUP88/RANBP2/NUP133/NUP58/NUP54	17
BP	GO:0034504	protein localization to nucleus	52/1676	232/14170	3.37e-06	0.000166607	ENSG00000170312/ENSG00000125691/ENSG00000136810/ENSG00000125378/ENSG00000114346/ENSG00000182481/ENSG00000065150/ENSG00000091039/ENSG00000187446/ENSG00000205339/ENSG00000166851/ENSG00000135272/ENSG00000171033/ENSG00000124207/ENSG00000111581/ENSG00000047410/ENSG00000265972/ENSG00000083312/ENSG00000120438/ENSG00000093000/ENSG00000165392/ENSG00000088888/ENSG00000113569/ENSG00000082898/ENSG00000166037…	CDK1/RPL23/TXN/BMP4/ECT2/KPNA2/IPO5/OSBPL8/CHP1/IPO7/PLK1/MDFIC/PKIA/CSE1L/NUP107/TPR/TXNIP/TNPO1/TCP1/NUP50/WRN/MAVS/NUP155/XPO1/CEP57/SUMO1/GTSE1/SKP1/MAPK1/CCT4/CCT6A/BBS4/AKR1C3/IPO11/IPO8/KPNA4/PIKFYVE/TOR1AIP2/INTS13/RPL11/KPNB1/NUP88/RANBP2/SIX4/NUP133/NUP58/SMO/BARD1/KPNA3/PPP3CA/GSK3B/NUP54	52
BP	GO:0006336	DNA replication-independent nucleosome assembly	19/1676	52/14170	3.52e-06	0.000171118	ENSG00000137812/ENSG00000123485/ENSG00000102384/ENSG00000115163/ENSG00000129534/ENSG00000151725/ENSG00000181163/ENSG00000159055/ENSG00000102054/ENSG00000128708/ENSG00000085224/ENSG00000142856/ENSG00000104147/ENSG00000120334/ENSG00000123219/ENSG00000153044/ENSG00000105011/ENSG00000163041/ENSG00000166451	KNL1/HJURP/CENPI/CENPA/MIS18BP1/CENPU/NPM1/MIS18A/RBBP7/HAT1/ATRX/ITGB3BP/OIP5/CENPL/CENPK/CENPH/ASF1B/H3F3A/CENPN	19
BP	GO:0034508	centromere complex assembly	19/1676	52/14170	3.52e-06	0.000171118	ENSG00000138778/ENSG00000137812/ENSG00000117724/ENSG00000123485/ENSG00000102384/ENSG00000115163/ENSG00000129534/ENSG00000151725/ENSG00000181163/ENSG00000119969/ENSG00000159055/ENSG00000102054/ENSG00000142856/ENSG00000104147/ENSG00000120334/ENSG00000123219/ENSG00000153044/ENSG00000166582/ENSG00000166451	CENPE/KNL1/CENPF/HJURP/CENPI/CENPA/MIS18BP1/CENPU/NPM1/HELLS/MIS18A/RBBP7/ITGB3BP/OIP5/CENPL/CENPK/CENPH/CENPV/CENPN	19
BP	GO:0006402	mRNA catabolic process	68/1676	333/14170	3.89e-06	0.000187095	ENSG00000122406/ENSG00000063046/ENSG00000147604/ENSG00000145425/ENSG00000100316/ENSG00000089009/ENSG00000089157/ENSG00000174444/ENSG00000137154/ENSG00000143947/ENSG00000171863/ENSG00000125691/ENSG00000154229/ENSG00000070756/ENSG00000174748/ENSG00000104408/ENSG00000198034/ENSG00000142937/ENSG00000123908/ENSG00000168028/ENSG00000148303/ENSG00000140988/ENSG00000163682/ENSG00000138326/ENSG00000122026…	RPL5/EIF4B/RPL7/RPS3A/RPL3/RPL6/RPLP0/RPL4/RPS6/RPS27A/RPS7/RPL23/PRKCA/PABPC1/RPL15/EIF3E/RPS4X/RPS8/AGO2/RPSA/RPL7A/RPS2/RPL9/RPS24/RPL21/RPS20/CSDE1/CNOT1/RPL14/CNOT6/NPM1/FXR1/YBX1/RPS21/RPL13A/RPL22/PUM2/RPL27A/RPL31/RPS25/PNRC2/DIS3/CNOT7/TNPO1/RPL26/XPO1/DCP2/RPL34/ATM/RPS13/RPL24/RPS15A/AGO1/DDX6/RPL27/RPL11/HBS1L/RPL35A/RPS3/RPS18/YWHAZ/RPL23A/PSMD5/EXOSC8/E2F1/PSMD14/PSMD6/RPL37	68
BP	GO:0007050	cell cycle arrest	51/1676	228/14170	4.44e-06	0.000211611	ENSG00000068489/ENSG00000087586/ENSG00000143947/ENSG00000170312/ENSG00000125691/ENSG00000110092/ENSG00000134057/ENSG00000138182/ENSG00000198176/ENSG00000100526/ENSG00000103479/ENSG00000091436/ENSG00000123080/ENSG00000125107/ENSG00000114126/ENSG00000106799/ENSG00000113300/ENSG00000181163/ENSG00000149948/ENSG00000116133/ENSG00000129173/ENSG00000164938/ENSG00000108984/ENSG00000198791/ENSG00000161970…	PRR11/AURKA/RPS27A/CDK1/RPL23/CCND1/CCNB1/KIF20B/TFDP1/CDKN3/RBL2/MAP3K20/CDKN2C/CNOT1/TFDP2/TGFBR1/CNOT6/NPM1/HMGA2/DHCR24/E2F8/TP53INP1/MAP2K6/CNOT7/RPL26/BRCA1/RHEB/CUL3/GTSE1/CAB39/ATM/JMY/STRADB/MSH2/CDC14B/EIF4G2/PRKAA1/APC/PRKAA2/HMGN5/CDC25C/CRADD/CDKN1B/BARD1/CENPJ/E2F1/CUL5/RGCC/CAB39L/PRKAG2/E2F7	51
BP	GO:0031055	chromatin remodeling at centromere	17/1676	44/14170	4.74e-06	0.000224164	ENSG00000137812/ENSG00000123485/ENSG00000102384/ENSG00000115163/ENSG00000129534/ENSG00000151725/ENSG00000181163/ENSG00000119969/ENSG00000159055/ENSG00000102054/ENSG00000142856/ENSG00000104147/ENSG00000120334/ENSG00000123219/ENSG00000153044/ENSG00000166582/ENSG00000166451	KNL1/HJURP/CENPI/CENPA/MIS18BP1/CENPU/NPM1/HELLS/MIS18A/RBBP7/ITGB3BP/OIP5/CENPL/CENPK/CENPH/CENPV/CENPN	17
BP	GO:0034724	DNA replication-independent nucleosome organization	19/1676	53/14170	4.89e-06	0.00022912	ENSG00000137812/ENSG00000123485/ENSG00000102384/ENSG00000115163/ENSG00000129534/ENSG00000151725/ENSG00000181163/ENSG00000159055/ENSG00000102054/ENSG00000128708/ENSG00000085224/ENSG00000142856/ENSG00000104147/ENSG00000120334/ENSG00000123219/ENSG00000153044/ENSG00000105011/ENSG00000163041/ENSG00000166451	KNL1/HJURP/CENPI/CENPA/MIS18BP1/CENPU/NPM1/MIS18A/RBBP7/HAT1/ATRX/ITGB3BP/OIP5/CENPL/CENPK/CENPH/ASF1B/H3F3A/CENPN	19
BP	GO:0006606	protein import into nucleus	34/1676	130/14170	5.23e-06	0.000242954	ENSG00000170312/ENSG00000125691/ENSG00000136810/ENSG00000125378/ENSG00000114346/ENSG00000182481/ENSG00000065150/ENSG00000187446/ENSG00000205339/ENSG00000135272/ENSG00000171033/ENSG00000124207/ENSG00000111581/ENSG00000047410/ENSG00000265972/ENSG00000083312/ENSG00000093000/ENSG00000088888/ENSG00000113569/ENSG00000166037/ENSG00000100030/ENSG00000196139/ENSG00000086200/ENSG00000133704/ENSG00000186432…	CDK1/RPL23/TXN/BMP4/ECT2/KPNA2/IPO5/CHP1/IPO7/MDFIC/PKIA/CSE1L/NUP107/TPR/TXNIP/TNPO1/NUP50/MAVS/NUP155/CEP57/MAPK1/AKR1C3/IPO11/IPO8/KPNA4/KPNB1/NUP88/RANBP2/NUP133/NUP58/SMO/KPNA3/PPP3CA/NUP54	34
BP	GO:2000045	regulation of G1/S transition of mitotic cell cycle	37/1676	147/14170	5.41e-06	0.000249303	ENSG00000087586/ENSG00000118193/ENSG00000137710/ENSG00000143947/ENSG00000170312/ENSG00000182621/ENSG00000110092/ENSG00000134057/ENSG00000198176/ENSG00000253729/ENSG00000103479/ENSG00000123080/ENSG00000022267/ENSG00000125107/ENSG00000114126/ENSG00000113300/ENSG00000181163/ENSG00000094804/ENSG00000158290/ENSG00000129173/ENSG00000135046/ENSG00000198791/ENSG00000161970/ENSG00000077684/ENSG00000075218…	AURKA/KIF14/RDX/RPS27A/CDK1/PLCB1/CCND1/CCNB1/TFDP1/PRKDC/RBL2/CDKN2C/FHL1/CNOT1/TFDP2/CNOT6/NPM1/CDC6/CUL4B/E2F8/ANXA1/CNOT7/RPL26/JADE1/GTSE1/LSM11/PTEN/ATM/CDC25C/CRADD/CDKN1B/CENPJ/E2F1/RGCC/CDC45/E2F7/PRMT2	37
BP	GO:0000725	recombinational repair	31/1676	114/14170	5.67e-06	0.000258891	ENSG00000125885/ENSG00000147536/ENSG00000146263/ENSG00000004700/ENSG00000020922/ENSG00000111247/ENSG00000132436/ENSG00000100811/ENSG00000185480/ENSG00000132383/ENSG00000198887/ENSG00000012048/ENSG00000175854/ENSG00000165392/ENSG00000163605/ENSG00000185787/ENSG00000149311/ENSG00000069275/ENSG00000182263/ENSG00000051341/ENSG00000127922/ENSG00000196584/ENSG00000197299/ENSG00000197275/ENSG00000080345…	MCM8/GINS4/MMS22L/RECQL/MRE11/RAD51AP1/FIGNL1/YY1/PARPBP/RPA1/SMC5/BRCA1/SWI5/WRN/PPP4R2/MORF4L1/ATM/NUCKS1/FIGN/POLQ/SEM1/XRCC2/BLM/RAD54B/RIF1/CDC7/PSMD14/NSMCE2/CDC45/RHNO1/GEN1	31
BP	GO:0071158	positive regulation of cell cycle arrest	25/1676	83/14170	6.36e-06	0.000288251	ENSG00000087586/ENSG00000143947/ENSG00000170312/ENSG00000125691/ENSG00000134057/ENSG00000198176/ENSG00000103479/ENSG00000125107/ENSG00000114126/ENSG00000113300/ENSG00000181163/ENSG00000149948/ENSG00000129173/ENSG00000198791/ENSG00000161970/ENSG00000012048/ENSG00000075218/ENSG00000149311/ENSG00000158402/ENSG00000169372/ENSG00000111276/ENSG00000151849/ENSG00000101412/ENSG00000102760/ENSG00000165891	AURKA/RPS27A/CDK1/RPL23/CCNB1/TFDP1/RBL2/CNOT1/TFDP2/CNOT6/NPM1/HMGA2/E2F8/CNOT7/RPL26/BRCA1/GTSE1/ATM/CDC25C/CRADD/CDKN1B/CENPJ/E2F1/RGCC/E2F7	25
BP	GO:0051321	meiotic cell cycle	48/1676	213/14170	6.78e-06	0.000304563	ENSG00000131747/ENSG00000066279/ENSG00000113810/ENSG00000087586/ENSG00000156970/ENSG00000143228/ENSG00000170312/ENSG00000136824/ENSG00000138071/ENSG00000182621/ENSG00000123975/ENSG00000169679/ENSG00000164754/ENSG00000117650/ENSG00000077097/ENSG00000112742/ENSG00000164611/ENSG00000163535/ENSG00000151503/ENSG00000058804/ENSG00000166851/ENSG00000112029/ENSG00000154473/ENSG00000020922/ENSG00000132436…	TOP2A/ASPM/SMC4/AURKA/BUB1B/NUF2/CDK1/SMC2/ACTR2/PLCB1/CKS2/BUB1/RAD21/NEK2/TOP2B/TTK/PTTG1/SGO2/NCAPD3/NDC1/PLK1/FBXO5/BUB3/MRE11/FIGNL1/RAD1/NCAPD2/EXO1/TRIP13/DSN1/ATRX/SPIN1/SGO1/FANCD2/PRKACB/LEMD3/ATM/MSH2/CCNE2/XRCC2/TDRKH/PRKAR1A/STAG2/RAD54B/MYBL1/KIF18A/SMC3/CDC20	48
BP	GO:2000134	negative regulation of G1/S transition of mitotic cell cycle	28/1676	99/14170	7.02e-06	0.00031269	ENSG00000087586/ENSG00000143947/ENSG00000170312/ENSG00000110092/ENSG00000134057/ENSG00000198176/ENSG00000253729/ENSG00000103479/ENSG00000022267/ENSG00000125107/ENSG00000114126/ENSG00000113300/ENSG00000181163/ENSG00000129173/ENSG00000198791/ENSG00000161970/ENSG00000077684/ENSG00000075218/ENSG00000171862/ENSG00000149311/ENSG00000158402/ENSG00000169372/ENSG00000111276/ENSG00000151849/ENSG00000101412…	AURKA/RPS27A/CDK1/CCND1/CCNB1/TFDP1/PRKDC/RBL2/FHL1/CNOT1/TFDP2/CNOT6/NPM1/E2F8/CNOT7/RPL26/JADE1/GTSE1/PTEN/ATM/CDC25C/CRADD/CDKN1B/CENPJ/E2F1/RGCC/E2F7/PRMT2	28
BP	GO:0042770	signal transduction in response to DNA damage	34/1676	132/14170	7.5e-06	0.000331419	ENSG00000087586/ENSG00000143947/ENSG00000170312/ENSG00000196586/ENSG00000134057/ENSG00000198176/ENSG00000253729/ENSG00000103479/ENSG00000125107/ENSG00000114126/ENSG00000113300/ENSG00000181163/ENSG00000166851/ENSG00000166068/ENSG00000085224/ENSG00000129173/ENSG00000198791/ENSG00000161970/ENSG00000012048/ENSG00000075218/ENSG00000026508/ENSG00000148677/ENSG00000149311/ENSG00000081377/ENSG00000072133…	AURKA/RPS27A/CDK1/MYO6/CCNB1/TFDP1/PRKDC/RBL2/CNOT1/TFDP2/CNOT6/NPM1/PLK1/SPRED1/ATRX/E2F8/CNOT7/RPL26/BRCA1/GTSE1/CD44/ANKRD1/ATM/CDC14B/RPS6KA6/CDC25C/CRADD/CDKN1B/CENPJ/E2F1/RGCC/E2F7/SMYD2/PLA2R1	34
BP	GO:0051438	regulation of ubiquitin-protein transferase activity	18/1676	50/14170	8.08e-06	0.000354199	ENSG00000122406/ENSG00000164109/ENSG00000171863/ENSG00000125691/ENSG00000140988/ENSG00000175063/ENSG00000108106/ENSG00000166851/ENSG00000112029/ENSG00000150401/ENSG00000162378/ENSG00000171862/ENSG00000140450/ENSG00000081377/ENSG00000158828/ENSG00000142676/ENSG00000136014/ENSG00000117399	RPL5/MAD2L1/RPS7/RPL23/RPS2/UBE2C/UBE2S/PLK1/FBXO5/DCUN1D2/ZYG11B/PTEN/ARRDC4/CDC14B/PINK1/RPL11/USP44/CDC20	18
BP	GO:1903046	meiotic cell cycle process	40/1676	168/14170	9.84e-06	0.000427622	ENSG00000131747/ENSG00000066279/ENSG00000113810/ENSG00000087586/ENSG00000156970/ENSG00000143228/ENSG00000136824/ENSG00000138071/ENSG00000182621/ENSG00000123975/ENSG00000169679/ENSG00000164754/ENSG00000077097/ENSG00000112742/ENSG00000164611/ENSG00000163535/ENSG00000151503/ENSG00000058804/ENSG00000166851/ENSG00000112029/ENSG00000020922/ENSG00000132436/ENSG00000113456/ENSG00000010292/ENSG00000071539…	TOP2A/ASPM/SMC4/AURKA/BUB1B/NUF2/SMC2/ACTR2/PLCB1/CKS2/BUB1/RAD21/TOP2B/TTK/PTTG1/SGO2/NCAPD3/NDC1/PLK1/FBXO5/MRE11/FIGNL1/RAD1/NCAPD2/TRIP13/DSN1/ATRX/SGO1/FANCD2/LEMD3/ATM/MSH2/CCNE2/XRCC2/TDRKH/PRKAR1A/RAD54B/MYBL1/KIF18A/CDC20	40
BP	GO:1902807	negative regulation of cell cycle G1/S phase transition	28/1676	102/14170	1.3e-05	0.000562594	ENSG00000087586/ENSG00000143947/ENSG00000170312/ENSG00000110092/ENSG00000134057/ENSG00000198176/ENSG00000253729/ENSG00000103479/ENSG00000022267/ENSG00000125107/ENSG00000114126/ENSG00000113300/ENSG00000181163/ENSG00000129173/ENSG00000198791/ENSG00000161970/ENSG00000077684/ENSG00000075218/ENSG00000171862/ENSG00000149311/ENSG00000158402/ENSG00000169372/ENSG00000111276/ENSG00000151849/ENSG00000101412…	AURKA/RPS27A/CDK1/CCND1/CCNB1/TFDP1/PRKDC/RBL2/FHL1/CNOT1/TFDP2/CNOT6/NPM1/E2F8/CNOT7/RPL26/JADE1/GTSE1/PTEN/ATM/CDC25C/CRADD/CDKN1B/CENPJ/E2F1/RGCC/E2F7/PRMT2	28
BP	GO:0000724	double-strand break repair via homologous recombination	30/1676	113/14170	1.34e-05	0.000572186	ENSG00000125885/ENSG00000147536/ENSG00000146263/ENSG00000004700/ENSG00000020922/ENSG00000111247/ENSG00000132436/ENSG00000100811/ENSG00000185480/ENSG00000132383/ENSG00000198887/ENSG00000012048/ENSG00000175854/ENSG00000165392/ENSG00000163605/ENSG00000185787/ENSG00000149311/ENSG00000069275/ENSG00000182263/ENSG00000051341/ENSG00000127922/ENSG00000196584/ENSG00000197299/ENSG00000197275/ENSG00000080345…	MCM8/GINS4/MMS22L/RECQL/MRE11/RAD51AP1/FIGNL1/YY1/PARPBP/RPA1/SMC5/BRCA1/SWI5/WRN/PPP4R2/MORF4L1/ATM/NUCKS1/FIGN/POLQ/SEM1/XRCC2/BLM/RAD54B/RIF1/CDC7/PSMD14/NSMCE2/CDC45/GEN1	30
BP	GO:0090307	mitotic spindle assembly	21/1676	66/14170	1.35e-05	0.000574698	ENSG00000137807/ENSG00000161800/ENSG00000138160/ENSG00000117650/ENSG00000088325/ENSG00000089685/ENSG00000182504/ENSG00000204899/ENSG00000166851/ENSG00000047410/ENSG00000090889/ENSG00000237649/ENSG00000101639/ENSG00000178999/ENSG00000118007/ENSG00000081377/ENSG00000108424/ENSG00000101972/ENSG00000154429/ENSG00000108055/ENSG00000117399	KIF23/RACGAP1/KIF11/NEK2/TPX2/BIRC5/CEP97/MZT1/PLK1/TPR/KIF4A/KIFC1/CEP192/AURKB/STAG1/CDC14B/KPNB1/STAG2/CCSAP/SMC3/CDC20	21
BP	GO:0006261	DNA-dependent DNA replication	36/1676	147/14170	1.39e-05	0.000586123	ENSG00000137309/ENSG00000125378/ENSG00000153162/ENSG00000111328/ENSG00000125885/ENSG00000147536/ENSG00000146263/ENSG00000163781/ENSG00000020922/ENSG00000101003/ENSG00000094804/ENSG00000085224/ENSG00000129173/ENSG00000132383/ENSG00000198554/ENSG00000165392/ENSG00000115942/ENSG00000138346/ENSG00000069275/ENSG00000051341/ENSG00000175305/ENSG00000035928/ENSG00000136982/ENSG00000076003/ENSG00000101868…	HMGA1/BMP4/BMP6/CDK2AP1/MCM8/GINS4/MMS22L/TOPBP1/MRE11/GINS1/CDC6/ATRX/E2F8/RPA1/WDHD1/WRN/ORC2/DNA2/NUCKS1/POLQ/CCNE2/RFC1/DSCC1/MCM6/POLA1/BLM/STAG2/DACH1/ETAA1/RFC3/MCM10/CDC7/SMC3/RFC4/CDC45/E2F7	36
BP	GO:0061842	microtubule organizing center localization	12/1676	26/14170	1.41e-05	0.000589989	ENSG00000066279/ENSG00000087586/ENSG00000121957/ENSG00000170759/ENSG00000058804/ENSG00000185963/ENSG00000075711/ENSG00000127914/ENSG00000064102/ENSG00000100503/ENSG00000153201/ENSG00000007168	ASPM/AURKA/GPSM2/KIF5B/NDC1/BICD2/DLG1/AKAP9/INTS13/NIN/RANBP2/PAFAH1B1	12
BP	GO:1902806	regulation of cell cycle G1/S phase transition	38/1676	160/14170	1.73e-05	0.000716083	ENSG00000087586/ENSG00000118193/ENSG00000137710/ENSG00000143947/ENSG00000170312/ENSG00000182621/ENSG00000110092/ENSG00000134057/ENSG00000101447/ENSG00000198176/ENSG00000253729/ENSG00000103479/ENSG00000123080/ENSG00000022267/ENSG00000125107/ENSG00000114126/ENSG00000113300/ENSG00000181163/ENSG00000094804/ENSG00000158290/ENSG00000129173/ENSG00000135046/ENSG00000198791/ENSG00000161970/ENSG00000077684…	AURKA/KIF14/RDX/RPS27A/CDK1/PLCB1/CCND1/CCNB1/FAM83D/TFDP1/PRKDC/RBL2/CDKN2C/FHL1/CNOT1/TFDP2/CNOT6/NPM1/CDC6/CUL4B/E2F8/ANXA1/CNOT7/RPL26/JADE1/GTSE1/LSM11/PTEN/ATM/CDC25C/CRADD/CDKN1B/CENPJ/E2F1/RGCC/CDC45/E2F7/PRMT2	38
BP	GO:0006338	chromatin remodeling	40/1676	172/14170	1.78e-05	0.000732777	ENSG00000137309/ENSG00000137812/ENSG00000164104/ENSG00000189403/ENSG00000029993/ENSG00000123485/ENSG00000102384/ENSG00000115163/ENSG00000129534/ENSG00000108840/ENSG00000151725/ENSG00000102038/ENSG00000181163/ENSG00000119969/ENSG00000124795/ENSG00000123562/ENSG00000122565/ENSG00000159055/ENSG00000149948/ENSG00000102054/ENSG00000047410/ENSG00000143401/ENSG00000085224/ENSG00000142856/ENSG00000104147…	HMGA1/KNL1/HMGB2/HMGB1/HMGB3/HJURP/CENPI/CENPA/MIS18BP1/HDAC5/CENPU/SMARCA1/NPM1/HELLS/DEK/MORF4L2/CBX3/MIS18A/HMGA2/RBBP7/TPR/ANP32E/ATRX/ITGB3BP/OIP5/CENPL/TFAM/SMARCAD1/PBRM1/MORF4L1/CENPK/CENPH/NUDT5/CENPV/BPTF/HMG20A/HDAC2/CTNNB1/CENPN/SMARCD3	40
BP	GO:0044380	protein localization to cytoskeleton	17/1676	48/14170	1.84e-05	0.000752948	ENSG00000011426/ENSG00000168172/ENSG00000087586/ENSG00000076382/ENSG00000138182/ENSG00000112742/ENSG00000101447/ENSG00000175455/ENSG00000182010/ENSG00000101639/ENSG00000107362/ENSG00000140463/ENSG00000173230/ENSG00000134982/ENSG00000139350/ENSG00000082701/ENSG00000123473	ANLN/HOOK3/AURKA/SPAG5/KIF20B/TTK/FAM83D/CCDC14/RTKN2/CEP192/ABHD17B/BBS4/GOLGB1/APC/NEDD1/GSK3B/STIL	17
BP	GO:0140013	meiotic nuclear division	37/1676	155/14170	1.97e-05	0.000791805	ENSG00000131747/ENSG00000066279/ENSG00000113810/ENSG00000087586/ENSG00000156970/ENSG00000143228/ENSG00000136824/ENSG00000138071/ENSG00000182621/ENSG00000123975/ENSG00000169679/ENSG00000164754/ENSG00000077097/ENSG00000112742/ENSG00000164611/ENSG00000163535/ENSG00000058804/ENSG00000166851/ENSG00000112029/ENSG00000020922/ENSG00000132436/ENSG00000113456/ENSG00000071539/ENSG00000149636/ENSG00000129810…	TOP2A/ASPM/SMC4/AURKA/BUB1B/NUF2/SMC2/ACTR2/PLCB1/CKS2/BUB1/RAD21/TOP2B/TTK/PTTG1/SGO2/NDC1/PLK1/FBXO5/MRE11/FIGNL1/RAD1/TRIP13/DSN1/SGO1/FANCD2/LEMD3/ATM/MSH2/CCNE2/XRCC2/TDRKH/PRKAR1A/RAD54B/MYBL1/KIF18A/CDC20	37
BP	GO:0006401	RNA catabolic process	70/1676	362/14170	1.97e-05	0.000791805	ENSG00000122406/ENSG00000063046/ENSG00000147604/ENSG00000145425/ENSG00000100316/ENSG00000089009/ENSG00000089157/ENSG00000174444/ENSG00000137154/ENSG00000143947/ENSG00000171863/ENSG00000125691/ENSG00000154229/ENSG00000070756/ENSG00000174748/ENSG00000104408/ENSG00000198034/ENSG00000142937/ENSG00000123908/ENSG00000168028/ENSG00000148303/ENSG00000140988/ENSG00000163682/ENSG00000138326/ENSG00000122026…	RPL5/EIF4B/RPL7/RPS3A/RPL3/RPL6/RPLP0/RPL4/RPS6/RPS27A/RPS7/RPL23/PRKCA/PABPC1/RPL15/EIF3E/RPS4X/RPS8/AGO2/RPSA/RPL7A/RPS2/RPL9/RPS24/RPL21/RPS20/CSDE1/CNOT1/RPL14/CNOT6/NPM1/FXR1/YBX1/RPS21/RPL13A/RPL22/PUM2/RPL27A/RPL31/RPS25/PNRC2/DIS3/CNOT7/TNPO1/RPL26/XPO1/DCP2/RPL34/DNA2/MTREX/ATM/RPS13/RPL24/RPS15A/AGO1/DDX6/RPL27/RPL11/HBS1L/RPL35A/RPS3/RPS18/YWHAZ/RPL23A/PSMD5/EXOSC8/E2F1/PSMD14/PSMD6/RP…	70
BP	GO:1901796	regulation of signal transduction by p53 class mediator	40/1676	173/14170	2.06e-05	0.000818864	ENSG00000122406/ENSG00000087586/ENSG00000143947/ENSG00000171863/ENSG00000125691/ENSG00000088325/ENSG00000163781/ENSG00000020922/ENSG00000113456/ENSG00000102054/ENSG00000174371/ENSG00000166068/ENSG00000164938/ENSG00000178999/ENSG00000132383/ENSG00000161970/ENSG00000012048/ENSG00000070770/ENSG00000165392/ENSG00000026508/ENSG00000138346/ENSG00000148677/ENSG00000149311/ENSG00000152409/ENSG00000148835…	RPL5/AURKA/RPS27A/RPS7/RPL23/TPX2/TOPBP1/MRE11/RAD1/RBBP7/EXO1/SPRED1/TP53INP1/AURKB/RPA1/RPL26/BRCA1/CSNK2A2/WRN/CD44/DNA2/ANKRD1/ATM/JMY/TAF5/RPL11/PRKAA1/HIPK1/BLM/PRKAA2/TAF9/RFC3/HDAC2/TAF9B/BARD1/RFC4/PRKAG2/RHNO1/SMYD2/PLA2R1	40
BP	GO:0006323	DNA packaging	41/1676	179/14170	2.07e-05	0.000818864	ENSG00000131747/ENSG00000187109/ENSG00000113810/ENSG00000137309/ENSG00000137812/ENSG00000164104/ENSG00000170312/ENSG00000109805/ENSG00000136824/ENSG00000123485/ENSG00000102384/ENSG00000146918/ENSG00000134057/ENSG00000115163/ENSG00000151503/ENSG00000129534/ENSG00000151725/ENSG00000181163/ENSG00000119969/ENSG00000096063/ENSG00000159055/ENSG00000149948/ENSG00000010292/ENSG00000102054/ENSG00000047410…	TOP2A/NAP1L1/SMC4/HMGA1/KNL1/HMGB2/CDK1/NCAPG/SMC2/HJURP/CENPI/NCAPG2/CCNB1/CENPA/NCAPD3/MIS18BP1/CENPU/NPM1/HELLS/SRPK1/MIS18A/HMGA2/NCAPD2/RBBP7/TPR/ANP32E/HAT1/ATRX/ITGB3BP/OIP5/CENPL/CENPK/CENPH/HP1BP3/ASF1B/SHPRH/H3F3A/CENPV/NUSAP1/KAT6B/CENPN	41
BP	GO:0032467	positive regulation of cytokinesis	12/1676	27/14170	2.27e-05	0.000892599	ENSG00000118193/ENSG00000137807/ENSG00000161800/ENSG00000138182/ENSG00000114346/ENSG00000065243/ENSG00000144283/ENSG00000094804/ENSG00000178999/ENSG00000036257/ENSG00000166582/ENSG00000021574	KIF14/KIF23/RACGAP1/KIF20B/ECT2/PKN2/PKP4/CDC6/AURKB/CUL3/CENPV/SPAST	12
BP	GO:0006260	DNA replication	57/1676	280/14170	2.53e-05	0.000988533	ENSG00000187109/ENSG00000137309/ENSG00000170312/ENSG00000167325/ENSG00000171848/ENSG00000125378/ENSG00000153162/ENSG00000111328/ENSG00000125885/ENSG00000147536/ENSG00000146263/ENSG00000171320/ENSG00000163781/ENSG00000121892/ENSG00000020922/ENSG00000115355/ENSG00000101003/ENSG00000113456/ENSG00000128951/ENSG00000140451/ENSG00000102054/ENSG00000174371/ENSG00000094804/ENSG00000085224/ENSG00000129173…	NAP1L1/HMGA1/CDK1/RRM1/RRM2/BMP4/BMP6/CDK2AP1/MCM8/GINS4/MMS22L/ESCO2/TOPBP1/PDS5A/MRE11/CCDC88A/GINS1/RAD1/DUT/PIF1/RBBP7/EXO1/CDC6/ATRX/E2F8/CACYBP/RPA1/WDHD1/BRCA1/WRN/DBF4/ORC2/ESCO1/DNA2/ATM/NUCKS1/POLQ/CCNE2/RFC1/DSCC1/MCM6/PCLAF/POLA1/BLM/STAG2/DACH1/ETAA1/RFC3/CDC25C/MCM10/BARD1/CDC7/SMC3/RFC4/CDC45/E2F7/RHNO1	57
BP	GO:0051170	import into nucleus	36/1676	151/14170	2.61e-05	0.00101062	ENSG00000170312/ENSG00000125691/ENSG00000136810/ENSG00000125378/ENSG00000114346/ENSG00000182481/ENSG00000065150/ENSG00000187446/ENSG00000205339/ENSG00000135272/ENSG00000171033/ENSG00000124207/ENSG00000111581/ENSG00000047410/ENSG00000265972/ENSG00000083312/ENSG00000093000/ENSG00000088888/ENSG00000113569/ENSG00000166037/ENSG00000100030/ENSG00000196139/ENSG00000086200/ENSG00000133704/ENSG00000186432…	CDK1/RPL23/TXN/BMP4/ECT2/KPNA2/IPO5/CHP1/IPO7/MDFIC/PKIA/CSE1L/NUP107/TPR/TXNIP/TNPO1/NUP50/MAVS/NUP155/CEP57/MAPK1/AKR1C3/IPO11/IPO8/KPNA4/KPNB1/NUP88/RANBP2/NUP133/NUP58/SMO/KPNA3/PPP3CA/SNRPF/NUP54/SNRPD2	36
BP	GO:0051225	spindle assembly	30/1676	117/14170	2.78e-05	0.00106903	ENSG00000066279/ENSG00000087586/ENSG00000137807/ENSG00000161800/ENSG00000076382/ENSG00000138160/ENSG00000121957/ENSG00000117650/ENSG00000088325/ENSG00000089685/ENSG00000147874/ENSG00000182504/ENSG00000204899/ENSG00000166851/ENSG00000112029/ENSG00000047410/ENSG00000090889/ENSG00000237649/ENSG00000101639/ENSG00000178999/ENSG00000118007/ENSG00000081377/ENSG00000152240/ENSG00000108424/ENSG00000101972…	ASPM/AURKA/KIF23/RACGAP1/SPAG5/KIF11/GPSM2/NEK2/TPX2/BIRC5/HAUS6/CEP97/MZT1/PLK1/FBXO5/TPR/KIF4A/KIFC1/CEP192/AURKB/STAG1/CDC14B/HAUS1/KPNB1/STAG2/CCSAP/RPS3/TNKS/SMC3/CDC20	30
BP	GO:0050810	regulation of steroid biosynthetic process	22/1676	74/14170	2.82e-05	0.00107944	ENSG00000099194/ENSG00000186480/ENSG00000067064/ENSG00000112972/ENSG00000079459/ENSG00000172893/ENSG00000167508/ENSG00000278540/ENSG00000169710/ENSG00000153162/ENSG00000119927/ENSG00000109929/ENSG00000160752/ENSG00000110921/ENSG00000160867/ENSG00000113161/ENSG00000104549/ENSG00000196139/ENSG00000084093/ENSG00000132356/ENSG00000108424/ENSG00000140943	SCD/INSIG1/IDI1/HMGCS1/FDFT1/DHCR7/MVD/ACACA/FASN/BMP6/GPAM/SC5D/FDPS/MVK/FGFR4/HMGCR/SQLE/AKR1C3/REST/PRKAA1/KPNB1/MBTPS1	22
BP	GO:0046794	transport of virus	19/1676	59/14170	2.85e-05	0.00108297	ENSG00000143947/ENSG00000152465/ENSG00000182481/ENSG00000120253/ENSG00000058804/ENSG00000111581/ENSG00000047410/ENSG00000093000/ENSG00000113569/ENSG00000082898/ENSG00000105974/ENSG00000186432/ENSG00000108424/ENSG00000108559/ENSG00000153201/ENSG00000069248/ENSG00000139496/ENSG00000102753/ENSG00000138750	RPS27A/NMT2/KPNA2/NUP43/NDC1/NUP107/TPR/NUP50/NUP155/XPO1/CAV1/KPNA4/KPNB1/NUP88/RANBP2/NUP133/NUP58/KPNA3/NUP54	19
BP	GO:0051052	regulation of DNA metabolic process	70/1676	367/14170	3.14e-05	0.00118199	ENSG00000170312/ENSG00000189403/ENSG00000117650/ENSG00000080824/ENSG00000072274/ENSG00000125378/ENSG00000182481/ENSG00000153162/ENSG00000181163/ENSG00000110958/ENSG00000171320/ENSG00000121892/ENSG00000124795/ENSG00000020922/ENSG00000111247/ENSG00000115355/ENSG00000132436/ENSG00000159055/ENSG00000185480/ENSG00000149948/ENSG00000140451/ENSG00000094804/ENSG00000276043/ENSG00000085224/ENSG00000129173…	CDK1/HMGB1/NEK2/HSP90AA1/TFRC/BMP4/KPNA2/BMP6/NPM1/PTGES3/ESCO2/PDS5A/DEK/MRE11/RAD51AP1/CCDC88A/FIGNL1/MIS18A/PARPBP/HMGA2/PIF1/CDC6/UHRF1/ATRX/E2F8/ATAD5/AURKB/FGFR4/CACYBP/APAF1/TCP1/BRCA1/SMARCAD1/WRN/DBF4/SLF1/PPP4R2/DCP2/MAPK1/CCT4/CCT6A/ESCO1/DNA2/ANKRD1/ATM/NUCKS1/FIGN/TNFSF4/POLQ/NOX4/MSH2/DSCC1/ANXA3/BLM/STAG2/DACH1/NPAS2/RPS3/RFC3/TNKS/CTNNB1/RIF1/CDC7/USP1/SMC3/RGCC/UBE2V2/RFC4/E2F7/S…	70
BP	GO:0007064	mitotic sister chromatid cohesion	11/1676	24/14170	3.52e-05	0.00130729	ENSG00000121892/ENSG00000085224/ENSG00000198887/ENSG00000083642/ENSG00000129810/ENSG00000133302/ENSG00000136982/ENSG00000173273/ENSG00000156831/ENSG00000119906/ENSG00000117399	PDS5A/ATRX/SMC5/PDS5B/SGO1/SLF1/DSCC1/TNKS/NSMCE2/SLF2/CDC20	11
BP	GO:0051642	centrosome localization	11/1676	24/14170	3.52e-05	0.00130729	ENSG00000066279/ENSG00000087586/ENSG00000121957/ENSG00000170759/ENSG00000185963/ENSG00000075711/ENSG00000127914/ENSG00000064102/ENSG00000100503/ENSG00000153201/ENSG00000007168	ASPM/AURKA/GPSM2/KIF5B/BICD2/DLG1/AKAP9/INTS13/NIN/RANBP2/PAFAH1B1	11
BP	GO:0010639	negative regulation of organelle organization	64/1676	329/14170	3.65e-05	0.00134771	ENSG00000131747/ENSG00000186480/ENSG00000164109/ENSG00000136108/ENSG00000137309/ENSG00000156970/ENSG00000137710/ENSG00000117724/ENSG00000156802/ENSG00000105887/ENSG00000070087/ENSG00000169679/ENSG00000164754/ENSG00000117650/ENSG00000134057/ENSG00000112742/ENSG00000136111/ENSG00000125378/ENSG00000164611/ENSG00000133789/ENSG00000163539/ENSG00000080986/ENSG00000005022/ENSG00000198836/ENSG00000182504…	TOP2A/INSIG1/MAD2L1/CKAP2/HMGA1/BUB1B/RDX/CENPF/ATAD2/MTPN/PFN2/BUB1/RAD21/NEK2/CCNB1/TTK/TBC1D4/BMP4/PTTG1/SWAP70/CLASP2/NDC80/SLC25A5/OPA1/CEP97/NPM1/KANK1/PLK1/FBXO5/BUB3/HDGFL3/RAD1/PIF1/TPR/TRIP13/ARPIN/ATRX/DLC1/BNIP3/BRCA1/TRIM37/ARFGEF1/DCP2/VAT1/TOM1L1/CCNF/STMN1/ATM/BBS4/MAPT/TMEM14A/MSH2/PINK1/USP44/APC/PRKAR1A/ATG5/TNKS/TWF1/RGCC/CARMIL1/TMOD3/CAPZA1/GEN1	64
BP	GO:0016925	protein sumoylation	25/1676	91/14170	3.67e-05	0.00134771	ENSG00000131747/ENSG00000077097/ENSG00000089685/ENSG00000120253/ENSG00000058804/ENSG00000149503/ENSG00000078043/ENSG00000111581/ENSG00000047410/ENSG00000134690/ENSG00000178999/ENSG00000126261/ENSG00000093000/ENSG00000113569/ENSG00000142230/ENSG00000116030/ENSG00000119231/ENSG00000108559/ENSG00000153201/ENSG00000069248/ENSG00000140382/ENSG00000168036/ENSG00000139496/ENSG00000156831/ENSG00000138750	TOP2A/TOP2B/BIRC5/NUP43/NDC1/INCENP/PIAS2/NUP107/TPR/CDCA8/AURKB/UBA2/NUP50/NUP155/SAE1/SUMO1/SENP5/NUP88/RANBP2/NUP133/HMG20A/CTNNB1/NUP58/NSMCE2/NUP54	25
BP	GO:0033044	regulation of chromosome organization	59/1676	297/14170	3.89e-05	0.00141617	ENSG00000138778/ENSG00000126787/ENSG00000131747/ENSG00000164109/ENSG00000148773/ENSG00000137309/ENSG00000156970/ENSG00000117724/ENSG00000156802/ENSG00000138411/ENSG00000169679/ENSG00000164754/ENSG00000117650/ENSG00000134057/ENSG00000112742/ENSG00000164611/ENSG00000145391/ENSG00000175063/ENSG00000080986/ENSG00000166851/ENSG00000154473/ENSG00000020922/ENSG00000004897/ENSG00000140451/ENSG00000047410…	CENPE/DLGAP5/TOP2A/MAD2L1/MKI67/HMGA1/BUB1B/CENPF/ATAD2/HECW2/BUB1/RAD21/NEK2/CCNB1/TTK/PTTG1/SETD7/UBE2C/NDC80/PLK1/BUB3/MRE11/CDC27/PIF1/TPR/TRIP13/CDC6/UHRF1/ATRX/AURKB/TACC3/WDHD1/SMC5/MAPK8/TCP1/BRCA1/SLF1/DCP2/CUL3/MAPK1/CCT4/CCT6A/ATM/EID1/MAPT/PINK1/CENPV/USP44/APC/ATG5/TNKS/CTNNB1/RIF1/PRKD1/PRDM10/NSMCE2/CDC45/GEN1/SLF2	59
BP	GO:0046165	alcohol biosynthetic process	31/1676	125/14170	4.14e-05	0.00149848	ENSG00000099194/ENSG00000228716/ENSG00000186480/ENSG00000052802/ENSG00000120437/ENSG00000067064/ENSG00000112972/ENSG00000079459/ENSG00000172893/ENSG00000167508/ENSG00000278540/ENSG00000169710/ENSG00000119927/ENSG00000116133/ENSG00000109929/ENSG00000160752/ENSG00000166228/ENSG00000110921/ENSG00000147155/ENSG00000113161/ENSG00000151151/ENSG00000104549/ENSG00000075239/ENSG00000145725/ENSG00000104331…	SCD/DHFR/INSIG1/MSMO1/ACAT2/IDI1/HMGCS1/FDFT1/DHCR7/MVD/ACACA/FASN/GPAM/DHCR24/SC5D/FDPS/PCBD1/MVK/EBP/HMGCR/IPMK/SQLE/ACAT1/PPIP5K2/IMPAD1/PRKAA1/KPNB1/PRKAA2/AKR1B1/MBTPS1/NUS1	31
BP	GO:0046890	regulation of lipid biosynthetic process	35/1676	149/14170	4.67e-05	0.00167688	ENSG00000099194/ENSG00000186480/ENSG00000067064/ENSG00000112972/ENSG00000079459/ENSG00000138413/ENSG00000172893/ENSG00000167508/ENSG00000073060/ENSG00000278540/ENSG00000169710/ENSG00000153162/ENSG00000123684/ENSG00000151468/ENSG00000119927/ENSG00000109929/ENSG00000012660/ENSG00000160752/ENSG00000197296/ENSG00000110921/ENSG00000160867/ENSG00000135046/ENSG00000012048/ENSG00000113161/ENSG00000204628…	SCD/INSIG1/IDI1/HMGCS1/FDFT1/IDH1/DHCR7/MVD/SCARB1/ACACA/FASN/BMP6/LPGAT1/CCDC3/GPAM/SC5D/ELOVL5/FDPS/FITM2/MVK/FGFR4/ANXA1/BRCA1/HMGCR/RACK1/SQLE/ACSL3/CREBL2/AKR1C3/REST/PRKAA1/KPNB1/PRKAA2/MBTPS1/PRKAG2	35
BP	GO:0097305	response to alcohol	36/1676	155/14170	4.72e-05	0.00167969	ENSG00000170312/ENSG00000112972/ENSG00000138071/ENSG00000110092/ENSG00000174748/ENSG00000198034/ENSG00000157193/ENSG00000167658/ENSG00000278540/ENSG00000145391/ENSG00000106799/ENSG00000121691/ENSG00000164938/ENSG00000135312/ENSG00000148218/ENSG00000012048/ENSG00000113161/ENSG00000171862/ENSG00000108443/ENSG00000117586/ENSG00000198727/ENSG00000066926/ENSG00000110395/ENSG00000132356/ENSG00000107331…	CDK1/HMGCS1/ACTR2/CCND1/RPL15/RPS4X/LRP8/EEF2/ACACA/SETD7/TGFBR1/CAT/TP53INP1/HTR1B/ALAD/BRCA1/HMGCR/PTEN/RPS6KB1/TNFSF4/MT-CYB/FECH/CBL/PRKAA1/ABCA2/BLM/PRKAA2/GGH/HDAC2/CTNNB1/SMO/PSMD14/PTCH1/SFRP1/ABAT/LRP6	36
BP	GO:0075733	intracellular transport of virus	18/1676	56/14170	4.74e-05	0.00167969	ENSG00000143947/ENSG00000152465/ENSG00000182481/ENSG00000120253/ENSG00000058804/ENSG00000111581/ENSG00000047410/ENSG00000093000/ENSG00000113569/ENSG00000082898/ENSG00000186432/ENSG00000108424/ENSG00000108559/ENSG00000153201/ENSG00000069248/ENSG00000139496/ENSG00000102753/ENSG00000138750	RPS27A/NMT2/KPNA2/NUP43/NDC1/NUP107/TPR/NUP50/NUP155/XPO1/KPNA4/KPNB1/NUP88/RANBP2/NUP133/NUP58/KPNA3/NUP54	18
BP	GO:0009205	purine ribonucleoside triphosphate metabolic process	58/1676	293/14170	5e-05	0.00176263	ENSG00000170312/ENSG00000134057/ENSG00000134333/ENSG00000120253/ENSG00000152234/ENSG00000198938/ENSG00000058804/ENSG00000198836/ENSG00000119729/ENSG00000023228/ENSG00000132436/ENSG00000177706/ENSG00000111581/ENSG00000173660/ENSG00000047410/ENSG00000116459/ENSG00000125648/ENSG00000168653/ENSG00000164919/ENSG00000156467/ENSG00000244005/ENSG00000164172/ENSG00000093000/ENSG00000113569/ENSG00000154027…	CDK1/CCNB1/LDHA/NUP43/ATP5F1A/MT-CO3/NDC1/OPA1/RHOQ/NDUFS1/FIGNL1/FAM20C/NUP107/UQCRH/TPR/ATP5PB/SLC25A23/NDUFS5/COX6C/UQCRB/NFS1/MOCS2/NUP50/NUP155/AK5/ATP5F1C/ATP5IF1/COX7C/NIPSNAP2/NDUFA4/SDHC/MSH2/UQCRFS1/ATP5MC3/MT-CYB/PINK1/NUDT5/ATP6V1A/PRKAA1/NUP88/RANBP2/PRKAA2/COQ7/NME4/NUP133/SDHD/UQCRC2/PFKFB2/NUP58/IMPDH2/NDUFAB1/PMPCB/ATP5PO/PRKAG2/ATP7A/DLD/NUP54/AK4	58
BP	GO:0034080	CENP-A containing nucleosome assembly	15/1676	42/14170	5.08e-05	0.00176775	ENSG00000137812/ENSG00000123485/ENSG00000102384/ENSG00000115163/ENSG00000129534/ENSG00000151725/ENSG00000181163/ENSG00000159055/ENSG00000102054/ENSG00000142856/ENSG00000104147/ENSG00000120334/ENSG00000123219/ENSG00000153044/ENSG00000166451	KNL1/HJURP/CENPI/CENPA/MIS18BP1/CENPU/NPM1/MIS18A/RBBP7/ITGB3BP/OIP5/CENPL/CENPK/CENPH/CENPN	15
BP	GO:0061641	CENP-A containing chromatin organization	15/1676	42/14170	5.08e-05	0.00176775	ENSG00000137812/ENSG00000123485/ENSG00000102384/ENSG00000115163/ENSG00000129534/ENSG00000151725/ENSG00000181163/ENSG00000159055/ENSG00000102054/ENSG00000142856/ENSG00000104147/ENSG00000120334/ENSG00000123219/ENSG00000153044/ENSG00000166451	KNL1/HJURP/CENPI/CENPA/MIS18BP1/CENPU/NPM1/MIS18A/RBBP7/ITGB3BP/OIP5/CENPL/CENPK/CENPH/CENPN	15
BP	GO:0009144	purine nucleoside triphosphate metabolic process	59/1676	300/14170	5.25e-05	0.0018149	ENSG00000170312/ENSG00000134057/ENSG00000134333/ENSG00000120253/ENSG00000152234/ENSG00000198938/ENSG00000058804/ENSG00000198836/ENSG00000119729/ENSG00000023228/ENSG00000132436/ENSG00000177706/ENSG00000111581/ENSG00000173660/ENSG00000047410/ENSG00000116459/ENSG00000125648/ENSG00000168653/ENSG00000164919/ENSG00000156467/ENSG00000244005/ENSG00000164172/ENSG00000093000/ENSG00000113569/ENSG00000154027…	CDK1/CCNB1/LDHA/NUP43/ATP5F1A/MT-CO3/NDC1/OPA1/RHOQ/NDUFS1/FIGNL1/FAM20C/NUP107/UQCRH/TPR/ATP5PB/SLC25A23/NDUFS5/COX6C/UQCRB/NFS1/MOCS2/NUP50/NUP155/AK5/ATP5F1C/ATP5IF1/COX7C/NIPSNAP2/NDUFA4/SDHC/MSH2/UQCRFS1/ATP5MC3/MT-CYB/PINK1/NUDT5/ATP6V1A/PRKAA1/NUP88/RANBP2/PRKAA2/COQ7/NME4/NUP133/SDHD/UQCRC2/PFKFB2/NUDT15/NUP58/IMPDH2/NDUFAB1/PMPCB/ATP5PO/PRKAG2/ATP7A/DLD/NUP54/AK4	59
BP	GO:0051383	kinetochore organization	10/1676	21/14170	5.35e-05	0.00183796	ENSG00000138778/ENSG00000113810/ENSG00000143228/ENSG00000117724/ENSG00000136824/ENSG00000115163/ENSG00000080986/ENSG00000123219/ENSG00000153044/ENSG00000166451	CENPE/SMC4/NUF2/CENPF/SMC2/CENPA/NDC80/CENPK/CENPH/CENPN	10
BP	GO:0009141	nucleoside triphosphate metabolic process	62/1676	320/14170	5.43e-05	0.00184311	ENSG00000170312/ENSG00000134057/ENSG00000134333/ENSG00000120253/ENSG00000152234/ENSG00000198938/ENSG00000058804/ENSG00000198836/ENSG00000119729/ENSG00000023228/ENSG00000132436/ENSG00000177706/ENSG00000168393/ENSG00000128951/ENSG00000111581/ENSG00000173660/ENSG00000047410/ENSG00000116459/ENSG00000162368/ENSG00000125648/ENSG00000168653/ENSG00000164919/ENSG00000156467/ENSG00000244005/ENSG00000164172…	CDK1/CCNB1/LDHA/NUP43/ATP5F1A/MT-CO3/NDC1/OPA1/RHOQ/NDUFS1/FIGNL1/FAM20C/DTYMK/DUT/NUP107/UQCRH/TPR/ATP5PB/CMPK1/SLC25A23/NDUFS5/COX6C/UQCRB/NFS1/MOCS2/NUP50/NUP155/AK5/ATP5F1C/ATP5IF1/COX7C/NIPSNAP2/NDUFA4/SDHC/MSH2/UQCRFS1/ATP5MC3/MT-CYB/PINK1/NUDT5/ATP6V1A/PRKAA1/NUP88/RANBP2/PRKAA2/COQ7/NME4/NUP133/SDHD/UQCRC2/PFKFB2/NUDT15/NUP58/IMPDH2/NDUFAB1/PMPCB/ATP5PO/PRKAG2/ATP7A/DLD/NUP54/AK4	62
BP	GO:0071156	regulation of cell cycle arrest	27/1676	104/14170	5.44e-05	0.00184311	ENSG00000087586/ENSG00000143947/ENSG00000170312/ENSG00000125691/ENSG00000110092/ENSG00000134057/ENSG00000198176/ENSG00000103479/ENSG00000125107/ENSG00000114126/ENSG00000113300/ENSG00000181163/ENSG00000149948/ENSG00000129173/ENSG00000198791/ENSG00000161970/ENSG00000012048/ENSG00000075218/ENSG00000149311/ENSG00000198157/ENSG00000158402/ENSG00000169372/ENSG00000111276/ENSG00000151849/ENSG00000101412…	AURKA/RPS27A/CDK1/RPL23/CCND1/CCNB1/TFDP1/RBL2/CNOT1/TFDP2/CNOT6/NPM1/HMGA2/E2F8/CNOT7/RPL26/BRCA1/GTSE1/ATM/HMGN5/CDC25C/CRADD/CDKN1B/CENPJ/E2F1/RGCC/E2F7	27
BP	GO:0044766	multi-organism transport	21/1676	72/14170	5.83e-05	0.00195171	ENSG00000143947/ENSG00000152465/ENSG00000182481/ENSG00000120253/ENSG00000058804/ENSG00000111581/ENSG00000047410/ENSG00000120438/ENSG00000093000/ENSG00000113569/ENSG00000082898/ENSG00000105974/ENSG00000141542/ENSG00000186432/ENSG00000108424/ENSG00000108559/ENSG00000153201/ENSG00000069248/ENSG00000139496/ENSG00000102753/ENSG00000138750	RPS27A/NMT2/KPNA2/NUP43/NDC1/NUP107/TPR/TCP1/NUP50/NUP155/XPO1/CAV1/RAB40B/KPNA4/KPNB1/NUP88/RANBP2/NUP133/NUP58/KPNA3/NUP54	21
BP	GO:1902579	multi-organism localization	21/1676	72/14170	5.83e-05	0.00195171	ENSG00000143947/ENSG00000152465/ENSG00000182481/ENSG00000120253/ENSG00000058804/ENSG00000111581/ENSG00000047410/ENSG00000120438/ENSG00000093000/ENSG00000113569/ENSG00000082898/ENSG00000105974/ENSG00000141542/ENSG00000186432/ENSG00000108424/ENSG00000108559/ENSG00000153201/ENSG00000069248/ENSG00000139496/ENSG00000102753/ENSG00000138750	RPS27A/NMT2/KPNA2/NUP43/NDC1/NUP107/TPR/TCP1/NUP50/NUP155/XPO1/CAV1/RAB40B/KPNA4/KPNB1/NUP88/RANBP2/NUP133/NUP58/KPNA3/NUP54	21
BP	GO:0090181	regulation of cholesterol metabolic process	17/1676	52/14170	6e-05	0.00198959	ENSG00000099194/ENSG00000067064/ENSG00000112972/ENSG00000079459/ENSG00000172893/ENSG00000167508/ENSG00000278540/ENSG00000169710/ENSG00000119927/ENSG00000109929/ENSG00000160752/ENSG00000110921/ENSG00000113161/ENSG00000104549/ENSG00000132356/ENSG00000108424/ENSG00000140943	SCD/IDI1/HMGCS1/FDFT1/DHCR7/MVD/ACACA/FASN/GPAM/SC5D/FDPS/MVK/HMGCR/SQLE/PRKAA1/KPNB1/MBTPS1	17
BP	GO:0006302	double-strand break repair	46/1676	218/14170	6.02e-05	0.00198959	ENSG00000164754/ENSG00000253729/ENSG00000125885/ENSG00000147536/ENSG00000146263/ENSG00000171320/ENSG00000004700/ENSG00000124795/ENSG00000020922/ENSG00000111247/ENSG00000132436/ENSG00000100811/ENSG00000185480/ENSG00000149948/ENSG00000071539/ENSG00000132383/ENSG00000198887/ENSG00000012048/ENSG00000163104/ENSG00000175854/ENSG00000165392/ENSG00000133302/ENSG00000163605/ENSG00000185787/ENSG00000116030…	RAD21/PRKDC/MCM8/GINS4/MMS22L/ESCO2/RECQL/DEK/MRE11/RAD51AP1/FIGNL1/YY1/PARPBP/HMGA2/TRIP13/RPA1/SMC5/BRCA1/SMARCAD1/SWI5/WRN/SLF1/PPP4R2/MORF4L1/SUMO1/DNA2/ATM/NUCKS1/FIGN/POLQ/MSH2/SEM1/TDP1/XRCC2/POLA1/BLM/RAD54B/RIF1/BARD1/CDC7/PSMD14/UBE2V2/NSMCE2/CDC45/GEN1/SLF2	46
BP	GO:0097064	ncRNA export from nucleus	14/1676	38/14170	6.07e-05	0.00199687	ENSG00000120253/ENSG00000168028/ENSG00000058804/ENSG00000181163/ENSG00000111581/ENSG00000047410/ENSG00000184575/ENSG00000093000/ENSG00000113569/ENSG00000108559/ENSG00000153201/ENSG00000069248/ENSG00000139496/ENSG00000138750	NUP43/RPSA/NDC1/NPM1/NUP107/TPR/XPOT/NUP50/NUP155/NUP88/RANBP2/NUP133/NUP58/NUP54	14
BP	GO:0035404	histone-serine phosphorylation	7/1676	11/14170	6.85e-05	0.00223724	ENSG00000087586/ENSG00000134057/ENSG00000149948/ENSG00000178999/ENSG00000100749/ENSG00000132356/ENSG00000162409	AURKA/CCNB1/HMGA2/AURKB/VRK1/PRKAA1/PRKAA2	7
BP	GO:0072698	protein localization to microtubule cytoskeleton	15/1676	43/14170	6.96e-05	0.00225988	ENSG00000168172/ENSG00000087586/ENSG00000076382/ENSG00000138182/ENSG00000112742/ENSG00000101447/ENSG00000175455/ENSG00000101639/ENSG00000107362/ENSG00000140463/ENSG00000173230/ENSG00000134982/ENSG00000139350/ENSG00000082701/ENSG00000123473	HOOK3/AURKA/SPAG5/KIF20B/TTK/FAM83D/CCDC14/CEP192/ABHD17B/BBS4/GOLGB1/APC/NEDD1/GSK3B/STIL	15
BP	GO:0090224	regulation of spindle organization	14/1676	39/14170	8.45e-05	0.00272863	ENSG00000076382/ENSG00000121957/ENSG00000088325/ENSG00000134222/ENSG00000182504/ENSG00000141367/ENSG00000166851/ENSG00000127955/ENSG00000047410/ENSG00000013810/ENSG00000118007/ENSG00000101972/ENSG00000154429/ENSG00000108055	SPAG5/GPSM2/TPX2/PSRC1/CEP97/CLTC/PLK1/GNAI1/TPR/TACC3/STAG1/STAG2/CCSAP/SMC3	14
BP	GO:0009199	ribonucleoside triphosphate metabolic process	58/1676	299/14170	9.02e-05	0.00288646	ENSG00000170312/ENSG00000134057/ENSG00000134333/ENSG00000120253/ENSG00000152234/ENSG00000198938/ENSG00000058804/ENSG00000198836/ENSG00000119729/ENSG00000023228/ENSG00000132436/ENSG00000177706/ENSG00000111581/ENSG00000173660/ENSG00000047410/ENSG00000116459/ENSG00000125648/ENSG00000168653/ENSG00000164919/ENSG00000156467/ENSG00000244005/ENSG00000164172/ENSG00000093000/ENSG00000113569/ENSG00000154027…	CDK1/CCNB1/LDHA/NUP43/ATP5F1A/MT-CO3/NDC1/OPA1/RHOQ/NDUFS1/FIGNL1/FAM20C/NUP107/UQCRH/TPR/ATP5PB/SLC25A23/NDUFS5/COX6C/UQCRB/NFS1/MOCS2/NUP50/NUP155/AK5/ATP5F1C/ATP5IF1/COX7C/NIPSNAP2/NDUFA4/SDHC/MSH2/UQCRFS1/ATP5MC3/MT-CYB/PINK1/NUDT5/ATP6V1A/PRKAA1/NUP88/RANBP2/PRKAA2/COQ7/NME4/NUP133/SDHD/UQCRC2/PFKFB2/NUP58/IMPDH2/NDUFAB1/PMPCB/ATP5PO/PRKAG2/ATP7A/DLD/NUP54/AK4	58
BP	GO:0051303	establishment of chromosome localization	21/1676	74/14170	9.05e-05	0.00288646	ENSG00000138778/ENSG00000126787/ENSG00000118193/ENSG00000143228/ENSG00000117724/ENSG00000076382/ENSG00000138071/ENSG00000134057/ENSG00000101447/ENSG00000142945/ENSG00000040275/ENSG00000080986/ENSG00000134222/ENSG00000114999/ENSG00000134690/ENSG00000237649/ENSG00000036257/ENSG00000174106/ENSG00000149311/ENSG00000108424/ENSG00000121621	CENPE/DLGAP5/KIF14/NUF2/CENPF/SPAG5/ACTR2/CCNB1/FAM83D/KIF2C/SPDL1/NDC80/PSRC1/TTL/CDCA8/KIFC1/CUL3/LEMD3/ATM/KPNB1/KIF18A	21
BP	GO:0051302	regulation of cell division	32/1676	136/14170	9.36e-05	0.0029693	ENSG00000066279/ENSG00000087586/ENSG00000118193/ENSG00000137807/ENSG00000112984/ENSG00000161800/ENSG00000138182/ENSG00000114346/ENSG00000003096/ENSG00000121691/ENSG00000166851/ENSG00000065243/ENSG00000065978/ENSG00000144283/ENSG00000198668/ENSG00000094804/ENSG00000265972/ENSG00000129173/ENSG00000170962/ENSG00000178999/ENSG00000036257/ENSG00000204628/ENSG00000140463/ENSG00000119185/ENSG00000166582…	ASPM/AURKA/KIF14/KIF23/KIF20A/RACGAP1/KIF20B/ECT2/KLHL13/CAT/PLK1/PKN2/YBX1/PKP4/CALM1/CDC6/TXNIP/E2F8/PDGFD/AURKB/CUL3/RACK1/BBS4/ITGB1BP1/CENPV/BLM/KIF18B/SPAST/INTU/EFHC1/PTCH1/E2F7	32
BP	GO:0051031	tRNA transport	13/1676	35/14170	0.000100752	0.00317634	ENSG00000120253/ENSG00000058804/ENSG00000173726/ENSG00000111581/ENSG00000047410/ENSG00000184575/ENSG00000093000/ENSG00000113569/ENSG00000108559/ENSG00000153201/ENSG00000069248/ENSG00000139496/ENSG00000138750	NUP43/NDC1/TOMM20/NUP107/TPR/XPOT/NUP50/NUP155/NUP88/RANBP2/NUP133/NUP58/NUP54	13
BP	GO:0017038	protein import	40/1676	185/14170	0.000101915	0.00319433	ENSG00000170312/ENSG00000125691/ENSG00000080824/ENSG00000136810/ENSG00000125378/ENSG00000114346/ENSG00000182481/ENSG00000065150/ENSG00000187446/ENSG00000205339/ENSG00000135272/ENSG00000171033/ENSG00000173726/ENSG00000124207/ENSG00000111581/ENSG00000047410/ENSG00000265972/ENSG00000083312/ENSG00000093000/ENSG00000088888/ENSG00000113569/ENSG00000166037/ENSG00000100030/ENSG00000196139/ENSG00000086200…	CDK1/RPL23/HSP90AA1/TXN/BMP4/ECT2/KPNA2/IPO5/CHP1/IPO7/MDFIC/PKIA/TOMM20/CSE1L/NUP107/TPR/TXNIP/TNPO1/NUP50/MAVS/NUP155/CEP57/MAPK1/AKR1C3/IPO11/HSPA4/IPO8/KPNA4/PEX13/KPNB1/NUP88/RANBP2/NUP133/TIMM21/NUP58/SMO/KPNA3/PPP3CA/NUP54/TOMM7	40
BP	GO:0021987	cerebral cortex development	24/1676	91/14170	0.000105959	0.00330189	ENSG00000066279/ENSG00000118193/ENSG00000182621/ENSG00000157193/ENSG00000172380/ENSG00000150764/ENSG00000105426/ENSG00000125124/ENSG00000013810/ENSG00000176171/ENSG00000070770/ENSG00000168944/ENSG00000170558/ENSG00000140463/ENSG00000274211/ENSG00000134294/ENSG00000162928/ENSG00000007168/ENSG00000168036/ENSG00000128602/ENSG00000096093/ENSG00000082701/ENSG00000070018/ENSG00000172728	ASPM/KIF14/PLCB1/LRP8/GNG12/DIXDC1/PTPRS/BBS2/TACC3/BNIP3/CSNK2A2/CEP120/CDH2/BBS4/SOCS7/SLC38A2/PEX13/PAFAH1B1/CTNNB1/SMO/EFHC1/GSK3B/LRP6/FUT10	24
BP	GO:0050000	chromosome localization	21/1676	75/14170	0.000111854	0.00346217	ENSG00000138778/ENSG00000126787/ENSG00000118193/ENSG00000143228/ENSG00000117724/ENSG00000076382/ENSG00000138071/ENSG00000134057/ENSG00000101447/ENSG00000142945/ENSG00000040275/ENSG00000080986/ENSG00000134222/ENSG00000114999/ENSG00000134690/ENSG00000237649/ENSG00000036257/ENSG00000174106/ENSG00000149311/ENSG00000108424/ENSG00000121621	CENPE/DLGAP5/KIF14/NUF2/CENPF/SPAG5/ACTR2/CCNB1/FAM83D/KIF2C/SPDL1/NDC80/PSRC1/TTL/CDCA8/KIFC1/CUL3/LEMD3/ATM/KPNB1/KIF18A	21
BP	GO:0051782	negative regulation of cell division	8/1676	15/14170	0.000112387	0.00346217	ENSG00000066279/ENSG00000265972/ENSG00000129173/ENSG00000178999/ENSG00000197299/ENSG00000164066/ENSG00000185920/ENSG00000165891	ASPM/TXNIP/E2F8/AURKB/BLM/INTU/PTCH1/E2F7	8
BP	GO:0035337	fatty-acyl-CoA metabolic process	14/1676	40/14170	0.000116	0.00354429	ENSG00000099194/ENSG00000068366/ENSG00000278540/ENSG00000169710/ENSG00000149084/ENSG00000197601/ENSG00000133835/ENSG00000012660/ENSG00000145284/ENSG00000206527/ENSG00000145439/ENSG00000123983/ENSG00000075239/ENSG00000151726	SCD/ACSL4/ACACA/FASN/HSD17B12/FAR1/HSD17B4/ELOVL5/SCD5/HACD2/CBR4/ACSL3/ACAT1/ACSL1	14
BP	GO:0002181	cytoplasmic translation	23/1676	86/14170	0.000116386	0.00354429	ENSG00000063046/ENSG00000147604/ENSG00000145425/ENSG00000089009/ENSG00000089157/ENSG00000174444/ENSG00000171863/ENSG00000174748/ENSG00000167658/ENSG00000163682/ENSG00000008988/ENSG00000171858/ENSG00000142541/ENSG00000116251/ENSG00000166441/ENSG00000071082/ENSG00000161970/ENSG00000114391/ENSG00000142676/ENSG00000130741/ENSG00000182899/ENSG00000149273/ENSG00000187522	EIF4B/RPL7/RPS3A/RPL6/RPLP0/RPL4/RPS7/RPL15/EEF2/RPL9/RPS20/RPS21/RPL13A/RPL22/RPL27A/RPL31/RPL26/RPL24/RPL11/EIF2S3/RPL35A/RPS3/HSPA14	23
BP	GO:0046949	fatty-acyl-CoA biosynthetic process	12/1676	31/14170	0.000117025	0.00354429	ENSG00000099194/ENSG00000068366/ENSG00000278540/ENSG00000169710/ENSG00000149084/ENSG00000012660/ENSG00000145284/ENSG00000206527/ENSG00000145439/ENSG00000123983/ENSG00000075239/ENSG00000151726	SCD/ACSL4/ACACA/FASN/HSD17B12/ELOVL5/SCD5/HACD2/CBR4/ACSL3/ACAT1/ACSL1	12
BP	GO:1901016	regulation of potassium ion transmembrane transporter activity	15/1676	45/14170	0.000125901	0.00379181	ENSG00000114796/ENSG00000022267/ENSG00000171208/ENSG00000049759/ENSG00000075711/ENSG00000175548/ENSG00000116030/ENSG00000105974/ENSG00000171862/ENSG00000135932/ENSG00000127914/ENSG00000069849/ENSG00000069869/ENSG00000172939/ENSG00000198648	KLHL24/FHL1/NETO2/NEDD4L/DLG1/ALG10B/SUMO1/CAV1/PTEN/CAB39/AKAP9/ATP1B3/NEDD4/OXSR1/STK39	15
BP	GO:0071539	protein localization to centrosome	11/1676	27/14170	0.000131019	0.00392401	ENSG00000168172/ENSG00000087586/ENSG00000076382/ENSG00000175455/ENSG00000101639/ENSG00000140463/ENSG00000173230/ENSG00000134982/ENSG00000139350/ENSG00000082701/ENSG00000123473	HOOK3/AURKA/SPAG5/CCDC14/CEP192/BBS4/GOLGB1/APC/NEDD1/GSK3B/STIL	11
BP	GO:0046605	regulation of centrosome cycle	17/1676	55/14170	0.000131988	0.00393119	ENSG00000087586/ENSG00000138160/ENSG00000117650/ENSG00000142731/ENSG00000181163/ENSG00000012048/ENSG00000108395/ENSG00000082898/ENSG00000168944/ENSG00000162063/ENSG00000170248/ENSG00000134318/ENSG00000153201/ENSG00000168036/ENSG00000151849/ENSG00000123473/ENSG00000178295	AURKA/KIF11/NEK2/PLK4/NPM1/BRCA1/TRIM37/XPO1/CEP120/CCNF/PDCD6IP/ROCK2/RANBP2/CTNNB1/CENPJ/STIL/GEN1	17
BP	GO:0046034	ATP metabolic process	52/1676	264/14170	0.000136881	0.00405452	ENSG00000170312/ENSG00000134057/ENSG00000134333/ENSG00000120253/ENSG00000152234/ENSG00000198938/ENSG00000058804/ENSG00000023228/ENSG00000132436/ENSG00000177706/ENSG00000111581/ENSG00000173660/ENSG00000047410/ENSG00000116459/ENSG00000125648/ENSG00000168653/ENSG00000164919/ENSG00000156467/ENSG00000093000/ENSG00000113569/ENSG00000154027/ENSG00000165629/ENSG00000130770/ENSG00000127184/ENSG00000146729…	CDK1/CCNB1/LDHA/NUP43/ATP5F1A/MT-CO3/NDC1/NDUFS1/FIGNL1/FAM20C/NUP107/UQCRH/TPR/ATP5PB/SLC25A23/NDUFS5/COX6C/UQCRB/NUP50/NUP155/AK5/ATP5F1C/ATP5IF1/COX7C/NIPSNAP2/NDUFA4/SDHC/MSH2/UQCRFS1/ATP5MC3/MT-CYB/PINK1/NUDT5/ATP6V1A/PRKAA1/NUP88/RANBP2/PRKAA2/COQ7/NUP133/SDHD/UQCRC2/PFKFB2/NUP58/NDUFAB1/PMPCB/ATP5PO/PRKAG2/ATP7A/DLD/NUP54/AK4	52
BP	GO:0060236	regulation of mitotic spindle organization	13/1676	36/14170	0.000140751	0.00414638	ENSG00000121957/ENSG00000088325/ENSG00000134222/ENSG00000182504/ENSG00000141367/ENSG00000166851/ENSG00000127955/ENSG00000047410/ENSG00000013810/ENSG00000118007/ENSG00000101972/ENSG00000154429/ENSG00000108055	GPSM2/TPX2/PSRC1/CEP97/CLTC/PLK1/GNAI1/TPR/TACC3/STAG1/STAG2/CCSAP/SMC3	13
BP	GO:0034086	maintenance of sister chromatid cohesion	7/1676	12/14170	0.000147516	0.00427558	ENSG00000085224/ENSG00000198887/ENSG00000133302/ENSG00000136982/ENSG00000173273/ENSG00000156831/ENSG00000119906	ATRX/SMC5/SLF1/DSCC1/TNKS/NSMCE2/SLF2	7
BP	GO:0034088	maintenance of mitotic sister chromatid cohesion	7/1676	12/14170	0.000147516	0.00427558	ENSG00000085224/ENSG00000198887/ENSG00000133302/ENSG00000136982/ENSG00000173273/ENSG00000156831/ENSG00000119906	ATRX/SMC5/SLF1/DSCC1/TNKS/NSMCE2/SLF2	7
BP	GO:0051988	regulation of attachment of spindle microtubules to kinetochore	7/1676	12/14170	0.000147516	0.00427558	ENSG00000161800/ENSG00000076382/ENSG00000117650/ENSG00000134057/ENSG00000128944/ENSG00000114346/ENSG00000134982	RACGAP1/SPAG5/NEK2/CCNB1/KNSTRN/ECT2/APC	7
BP	GO:0045132	meiotic chromosome segregation	21/1676	77/14170	0.000168372	0.00481702	ENSG00000131747/ENSG00000113810/ENSG00000156970/ENSG00000143228/ENSG00000136824/ENSG00000138071/ENSG00000169679/ENSG00000077097/ENSG00000112742/ENSG00000164611/ENSG00000163535/ENSG00000058804/ENSG00000166851/ENSG00000020922/ENSG00000071539/ENSG00000149636/ENSG00000129810/ENSG00000144554/ENSG00000174106/ENSG00000149311/ENSG00000175305	TOP2A/SMC4/BUB1B/NUF2/SMC2/ACTR2/BUB1/TOP2B/TTK/PTTG1/SGO2/NDC1/PLK1/MRE11/TRIP13/DSN1/SGO1/FANCD2/LEMD3/ATM/CCNE2	21
BP	GO:1901570	fatty acid derivative biosynthetic process	21/1676	77/14170	0.000168372	0.00481702	ENSG00000099194/ENSG00000068366/ENSG00000278540/ENSG00000169710/ENSG00000111144/ENSG00000149084/ENSG00000110958/ENSG00000008394/ENSG00000197601/ENSG00000012660/ENSG00000145284/ENSG00000135046/ENSG00000149485/ENSG00000206527/ENSG00000145439/ENSG00000143198/ENSG00000123983/ENSG00000196139/ENSG00000075239/ENSG00000151726/ENSG00000135241	SCD/ACSL4/ACACA/FASN/LTA4H/HSD17B12/PTGES3/MGST1/FAR1/ELOVL5/SCD5/ANXA1/FADS1/HACD2/CBR4/MGST3/ACSL3/AKR1C3/ACAT1/ACSL1/PNPLA8	21
BP	GO:0051310	metaphase plate congression	17/1676	56/14170	0.000168877	0.00481702	ENSG00000138778/ENSG00000118193/ENSG00000143228/ENSG00000117724/ENSG00000076382/ENSG00000134057/ENSG00000101447/ENSG00000142945/ENSG00000040275/ENSG00000080986/ENSG00000134222/ENSG00000114999/ENSG00000134690/ENSG00000237649/ENSG00000036257/ENSG00000108424/ENSG00000121621	CENPE/KIF14/NUF2/CENPF/SPAG5/CCNB1/FAM83D/KIF2C/SPDL1/NDC80/PSRC1/TTL/CDCA8/KIFC1/CUL3/KPNB1/KIF18A	17
BP	GO:0008654	phospholipid biosynthetic process	51/1676	260/14170	0.000175816	0.00498854	ENSG00000067064/ENSG00000112972/ENSG00000101290/ENSG00000179295/ENSG00000138413/ENSG00000139505/ENSG00000167508/ENSG00000142892/ENSG00000164023/ENSG00000123684/ENSG00000091622/ENSG00000011405/ENSG00000116906/ENSG00000197601/ENSG00000107679/ENSG00000119927/ENSG00000155189/ENSG00000160752/ENSG00000197296/ENSG00000123739/ENSG00000110921/ENSG00000160867/ENSG00000143797/ENSG00000149485/ENSG00000068078…	IDI1/HMGCS1/CDS2/PTPN11/IDH1/MTMR6/MVD/PIGK/SGMS2/LPGAT1/PITPNM3/PIK3C2A/GNPAT/FAR1/PLEKHA1/GPAM/AGPAT5/FDPS/FITM2/PLA2G12A/MVK/FGFR4/MBOAT2/FADS1/FGFR3/CSNK2A2/CPNE3/GPD1L/DDHD2/MTMR2/PTEN/ACSL3/ATM/PGAP1/ETNK1/PTPN13/PLEKHA8/INPP5F/PIKFYVE/INPP4B/PCYT2/RAB4A/SLC44A5/PIGN/MTMR12/FIG4/NUS1/NDUFAB1/PIK3CD/LCLAT1/OCRL	51
BP	GO:0032465	regulation of cytokinesis	20/1676	72/14170	0.000182008	0.00513719	ENSG00000087586/ENSG00000118193/ENSG00000137807/ENSG00000112984/ENSG00000161800/ENSG00000138182/ENSG00000114346/ENSG00000003096/ENSG00000166851/ENSG00000065243/ENSG00000144283/ENSG00000198668/ENSG00000094804/ENSG00000129173/ENSG00000178999/ENSG00000036257/ENSG00000140463/ENSG00000166582/ENSG00000021574/ENSG00000165891	AURKA/KIF14/KIF23/KIF20A/RACGAP1/KIF20B/ECT2/KLHL13/PLK1/PKN2/PKP4/CALM1/CDC6/E2F8/AURKB/CUL3/BBS4/CENPV/SPAST/E2F7	20
BP	GO:1905508	protein localization to microtubule organizing center	11/1676	28/14170	0.000192865	0.00541529	ENSG00000168172/ENSG00000087586/ENSG00000076382/ENSG00000175455/ENSG00000101639/ENSG00000140463/ENSG00000173230/ENSG00000134982/ENSG00000139350/ENSG00000082701/ENSG00000123473	HOOK3/AURKA/SPAG5/CCDC14/CEP192/BBS4/GOLGB1/APC/NEDD1/GSK3B/STIL	11
BP	GO:1990778	protein localization to cell periphery	49/1676	248/14170	0.00019495	0.00544547	ENSG00000013016/ENSG00000011426/ENSG00000137710/ENSG00000127603/ENSG00000121957/ENSG00000197535/ENSG00000120992/ENSG00000169083/ENSG00000170759/ENSG00000125249/ENSG00000166402/ENSG00000150093/ENSG00000163539/ENSG00000124333/ENSG00000141367/ENSG00000122591/ENSG00000119729/ENSG00000127955/ENSG00000163558/ENSG00000125124/ENSG00000182010/ENSG00000075711/ENSG00000186193/ENSG00000167964/ENSG00000204628…	EHD3/ANLN/RDX/MACF1/GPSM2/MYO5A/LYPLA1/AR/KIF5B/RAP2A/TUB/ITGB1/CLASP2/VAMP7/CLTC/FAM126A/RHOQ/GNAI1/PRKCI/BBS2/RTKN2/DLG1/SAPCD2/RAB26/RACK1/MPP5/CAV1/ACSL3/PPP2R5A/RAB40B/CDH2/ROCK2/ATP1B3/DAB2/RAB31/ANXA2/BBIP1/ROCK1/GOPC/RILPL2/GOLGA4/SLMAP/LIN7A/LIN7C/PTCH1/PKP2/LZTFL1/LRP6/EPB41L3	49
BP	GO:0010498	proteasomal protein catabolic process	78/1676	444/14170	0.000199787	0.00555183	ENSG00000198833/ENSG00000164109/ENSG00000087586/ENSG00000118193/ENSG00000156970/ENSG00000143947/ENSG00000170312/ENSG00000138411/ENSG00000134057/ENSG00000154277/ENSG00000177565/ENSG00000164611/ENSG00000078304/ENSG00000168078/ENSG00000175063/ENSG00000058056/ENSG00000134109/ENSG00000145604/ENSG00000108106/ENSG00000166851/ENSG00000139324/ENSG00000186591/ENSG00000154473/ENSG00000130939/ENSG00000153561…	UBE2J1/MAD2L1/AURKA/KIF14/BUB1B/RPS27A/CDK1/HECW2/CCNB1/UCHL1/TBL1XR1/PTTG1/PPP2R5C/PBK/UBE2C/USP13/EDEM1/SKP2/UBE2S/PLK1/TMTC3/UBE2H/BUB3/UBE4B/RMND5A/CDC27/UBXN4/RLIM/CUL4B/UBR3/AURKB/NEDD4L/ATE1/PCNP/UGGT2/DNAJC10/ALAD/UBE2K/CUL3/SUMO1/WWTR1/GTSE1/CCNF/RACK1/SKP1/CAV1/UBE3A/KCTD10/UBXN2B/ITCH/ABTB1/SOCS4/PINK1/FBXL3/RPL11/DAB2/NEDD4/USP44/APC/NEMF/UCHL5/STT3B/EDEM3/TAF9/SPOPL/UGGT1/CTNNB1/NUDT…	78
BP	GO:0070828	heterochromatin organization	8/1676	16/14170	0.000201487	0.00555347	ENSG00000137309/ENSG00000145391/ENSG00000119969/ENSG00000149948/ENSG00000047410/ENSG00000198554/ENSG00000127483/ENSG00000166582	HMGA1/SETD7/HELLS/HMGA2/TPR/WDHD1/HP1BP3/CENPV	8
BP	GO:1903827	regulation of cellular protein localization	83/1676	479/14170	0.000201907	0.00555347	ENSG00000198833/ENSG00000186480/ENSG00000137710/ENSG00000170312/ENSG00000121957/ENSG00000138182/ENSG00000179295/ENSG00000120992/ENSG00000136810/ENSG00000125378/ENSG00000114346/ENSG00000169083/ENSG00000170759/ENSG00000065150/ENSG00000198176/ENSG00000104765/ENSG00000150093/ENSG00000134308/ENSG00000187446/ENSG00000080986/ENSG00000124333/ENSG00000141367/ENSG00000114126/ENSG00000134109/ENSG00000119729…	UBE2J1/INSIG1/RDX/CDK1/GPSM2/KIF20B/PTPN11/LYPLA1/TXN/BMP4/ECT2/AR/KIF5B/IPO5/TFDP1/BNIP3L/ITGB1/YWHAQ/CHP1/NDC80/VAMP7/CLTC/TFDP2/EDEM1/RHOQ/YWHAH/PLK1/MDFIC/PKIA/CCDC88A/MIS18A/GNAI1/TPR/PRKCI/IQGAP1/PTPN14/TMEM30A/NEDD4L/DLG1/SAPCD2/MAPK8/TCP1/CSNK2A2/ABHD17B/TP53INP2/MAVS/SAE1/XPO1/GTSE1/RACK1/GPD1L/ATP5IF1/MAPK1/CCT4/CCT6A/NRG1/ACSL3/PPP2R5A/CDH2/MAPT/ITGB1BP1/CCNE2/MFF/CTSK/ROCK2/PINK1/DAB2…	83
BP	GO:0007006	mitochondrial membrane organization	29/1676	124/14170	0.000218467	0.00596385	ENSG00000080824/ENSG00000051620/ENSG00000198176/ENSG00000104765/ENSG00000152234/ENSG00000169100/ENSG00000134308/ENSG00000005022/ENSG00000198836/ENSG00000114126/ENSG00000128245/ENSG00000173726/ENSG00000116459/ENSG00000176171/ENSG00000107643/ENSG00000115966/ENSG00000165629/ENSG00000130770/ENSG00000155008/ENSG00000096092/ENSG00000154518/ENSG00000170606/ENSG00000158828/ENSG00000164924/ENSG00000151729…	HSP90AA1/HEBP2/TFDP1/BNIP3L/ATP5F1A/SLC25A6/YWHAQ/SLC25A5/OPA1/TFDP2/YWHAH/TOMM20/ATP5PB/BNIP3/MAPK8/ATF2/ATP5F1C/ATP5IF1/APOOL/TMEM14A/ATP5MC3/HSPA4/PINK1/YWHAZ/SLC25A4/E2F1/GSK3B/ATP5PO/TOMM7	29
BP	GO:0043486	histone exchange	16/1676	52/14170	0.00021904	0.00596385	ENSG00000137812/ENSG00000123485/ENSG00000102384/ENSG00000115163/ENSG00000129534/ENSG00000151725/ENSG00000181163/ENSG00000159055/ENSG00000102054/ENSG00000143401/ENSG00000142856/ENSG00000104147/ENSG00000120334/ENSG00000123219/ENSG00000153044/ENSG00000166451	KNL1/HJURP/CENPI/CENPA/MIS18BP1/CENPU/NPM1/MIS18A/RBBP7/ANP32E/ITGB3BP/OIP5/CENPL/CENPK/CENPH/CENPN	16
BP	GO:0015980	energy derivation by oxidation of organic compounds	50/1676	256/14170	0.000225609	0.00611184	ENSG00000122729/ENSG00000143947/ENSG00000170312/ENSG00000112992/ENSG00000134057/ENSG00000186298/ENSG00000138413/ENSG00000182054/ENSG00000100504/ENSG00000066855/ENSG00000198938/ENSG00000023287/ENSG00000102893/ENSG00000121691/ENSG00000023228/ENSG00000198668/ENSG00000186687/ENSG00000173660/ENSG00000125648/ENSG00000168653/ENSG00000164919/ENSG00000162688/ENSG00000156467/ENSG00000116678/ENSG00000176171…	ACO1/RPS27A/CDK1/NNT/CCNB1/PPP1CC/IDH1/IDH2/PYGL/MTFR1/MT-CO3/RB1CC1/PHKB/CAT/NDUFS1/CALM1/LYRM7/UQCRH/SLC25A23/NDUFS5/COX6C/AGL/UQCRB/LEPR/BNIP3/PGM2/GBE1/GFPT2/COX7C/MDH1/NDUFA4/SDHC/PPP1CB/GNAS/UQCRFS1/MT-CYB/SUCLA2/PINK1/SDHAF4/COQ7/GFPT1/ETFDH/GPD2/SDHD/UQCRC2/NDUFAB1/PMPCB/GSK3B/PRKAG2/DLD	50
BP	GO:0006409	tRNA export from nucleus	12/1676	33/14170	0.000234713	0.00629521	ENSG00000120253/ENSG00000058804/ENSG00000111581/ENSG00000047410/ENSG00000184575/ENSG00000093000/ENSG00000113569/ENSG00000108559/ENSG00000153201/ENSG00000069248/ENSG00000139496/ENSG00000138750	NUP43/NDC1/NUP107/TPR/XPOT/NUP50/NUP155/NUP88/RANBP2/NUP133/NUP58/NUP54	12
BP	GO:0071431	tRNA-containing ribonucleoprotein complex export from nucleus	12/1676	33/14170	0.000234713	0.00629521	ENSG00000120253/ENSG00000058804/ENSG00000111581/ENSG00000047410/ENSG00000184575/ENSG00000093000/ENSG00000113569/ENSG00000108559/ENSG00000153201/ENSG00000069248/ENSG00000139496/ENSG00000138750	NUP43/NDC1/NUP107/TPR/XPOT/NUP50/NUP155/NUP88/RANBP2/NUP133/NUP58/NUP54	12
BP	GO:0046822	regulation of nucleocytoplasmic transport	24/1676	96/14170	0.000257916	0.00688328	ENSG00000170312/ENSG00000186298/ENSG00000179295/ENSG00000136810/ENSG00000125378/ENSG00000114346/ENSG00000065150/ENSG00000187446/ENSG00000135272/ENSG00000171033/ENSG00000047410/ENSG00000152104/ENSG00000058272/ENSG00000088888/ENSG00000082898/ENSG00000075218/ENSG00000100030/ENSG00000069869/ENSG00000137770/ENSG00000139496/ENSG00000128602/ENSG00000138376/ENSG00000082701/ENSG00000138750	CDK1/PPP1CC/PTPN11/TXN/BMP4/ECT2/IPO5/CHP1/MDFIC/PKIA/TPR/PTPN14/PPP1R12A/MAVS/XPO1/GTSE1/MAPK1/NEDD4/CTDSPL2/NUP58/SMO/BARD1/GSK3B/NUP54	24
BP	GO:1902930	regulation of alcohol biosynthetic process	17/1676	58/14170	0.000270363	0.00712783	ENSG00000099194/ENSG00000067064/ENSG00000112972/ENSG00000079459/ENSG00000172893/ENSG00000167508/ENSG00000278540/ENSG00000169710/ENSG00000119927/ENSG00000109929/ENSG00000160752/ENSG00000110921/ENSG00000113161/ENSG00000104549/ENSG00000132356/ENSG00000108424/ENSG00000140943	SCD/IDI1/HMGCS1/FDFT1/DHCR7/MVD/ACACA/FASN/GPAM/SC5D/FDPS/MVK/HMGCR/SQLE/PRKAA1/KPNB1/MBTPS1	17
BP	GO:0051054	positive regulation of DNA metabolic process	42/1676	206/14170	0.000271023	0.00712783	ENSG00000170312/ENSG00000189403/ENSG00000117650/ENSG00000080824/ENSG00000072274/ENSG00000125378/ENSG00000153162/ENSG00000110958/ENSG00000020922/ENSG00000085224/ENSG00000129173/ENSG00000176208/ENSG00000178999/ENSG00000160867/ENSG00000116161/ENSG00000120438/ENSG00000012048/ENSG00000165392/ENSG00000006634/ENSG00000133302/ENSG00000100030/ENSG00000115484/ENSG00000146731/ENSG00000138346/ENSG00000149311…	CDK1/HMGB1/NEK2/HSP90AA1/TFRC/BMP4/BMP6/PTGES3/MRE11/ATRX/E2F8/ATAD5/AURKB/FGFR4/CACYBP/TCP1/BRCA1/WRN/DBF4/SLF1/MAPK1/CCT4/CCT6A/DNA2/ATM/TNFSF4/NOX4/MSH2/DSCC1/ANXA3/NPAS2/RPS3/RFC3/TNKS/CTNNB1/RIF1/CDC7/RGCC/UBE2V2/RFC4/E2F7/SLF2	42
BP	GO:0043044	ATP-dependent chromatin remodeling	20/1676	74/14170	0.000272367	0.00712783	ENSG00000137812/ENSG00000123485/ENSG00000102384/ENSG00000115163/ENSG00000129534/ENSG00000151725/ENSG00000102038/ENSG00000181163/ENSG00000159055/ENSG00000102054/ENSG00000143401/ENSG00000142856/ENSG00000104147/ENSG00000120334/ENSG00000163104/ENSG00000163939/ENSG00000123219/ENSG00000153044/ENSG00000196591/ENSG00000166451	KNL1/HJURP/CENPI/CENPA/MIS18BP1/CENPU/SMARCA1/NPM1/MIS18A/RBBP7/ANP32E/ITGB3BP/OIP5/CENPL/SMARCAD1/PBRM1/CENPK/CENPH/HDAC2/CENPN	20
BP	GO:1901989	positive regulation of cell cycle phase transition	20/1676	74/14170	0.000272367	0.00712783	ENSG00000126787/ENSG00000137710/ENSG00000170312/ENSG00000182621/ENSG00000110092/ENSG00000134057/ENSG00000101447/ENSG00000175063/ENSG00000181163/ENSG00000094804/ENSG00000158290/ENSG00000135046/ENSG00000036257/ENSG00000155858/ENSG00000158402/ENSG00000097046/ENSG00000156831/ENSG00000093009/ENSG00000138594/ENSG00000082014	DLGAP5/RDX/CDK1/PLCB1/CCND1/CCNB1/FAM83D/UBE2C/NPM1/CDC6/CUL4B/ANXA1/CUL3/LSM11/CDC25C/CDC7/NSMCE2/CDC45/TMOD3/SMARCD3	20
BP	GO:0030261	chromosome condensation	11/1676	29/14170	0.000277744	0.00723343	ENSG00000131747/ENSG00000113810/ENSG00000170312/ENSG00000109805/ENSG00000136824/ENSG00000146918/ENSG00000134057/ENSG00000151503/ENSG00000149948/ENSG00000010292/ENSG00000137804	TOP2A/SMC4/CDK1/NCAPG/SMC2/NCAPG2/CCNB1/NCAPD3/HMGA2/NCAPD2/NUSAP1	11
BP	GO:1904668	positive regulation of ubiquitin protein ligase activity	7/1676	13/14170	0.000286964	0.0074376	ENSG00000175063/ENSG00000108106/ENSG00000166851/ENSG00000112029/ENSG00000171862/ENSG00000081377/ENSG00000117399	UBE2C/UBE2S/PLK1/FBXO5/PTEN/CDC14B/CDC20	7
BP	GO:0046394	carboxylic acid biosynthetic process	67/1676	373/14170	0.000289729	0.00747335	ENSG00000099194/ENSG00000228716/ENSG00000186480/ENSG00000060982/ENSG00000197535/ENSG00000134333/ENSG00000120253/ENSG00000278540/ENSG00000169710/ENSG00000074416/ENSG00000058804/ENSG00000111144/ENSG00000123684/ENSG00000149084/ENSG00000141367/ENSG00000110958/ENSG00000132824/ENSG00000008394/ENSG00000182551/ENSG00000148672/ENSG00000065154/ENSG00000133835/ENSG00000117528/ENSG00000111581/ENSG00000047410…	SCD/DHFR/INSIG1/BCAT1/MYO5A/LDHA/NUP43/ACACA/FASN/MGLL/NDC1/LTA4H/LPGAT1/HSD17B12/CLTC/PTGES3/SERINC3/MGST1/ADI1/GLUD1/OAT/HSD17B4/ABCD3/NUP107/TPR/ELOVL5/SCD5/FADS2/GLS/FGFR4/ANXA1/FADS1/AASS/HACD2/BRCA1/NUP50/CBR4/BCAT2/MGST3/NUP155/MTR/ELOVL4/SEPHS1/ATP5IF1/PLOD2/ACSL3/ABCC5/AKR1C3/ALDH1A2/SUCLA2/DSE/PRKAA1/NUP88/SCP2/RANBP2/PRKAA2/NUP133/PNPLA8/PFKFB2/NUP58/NDUFAB1/HACD3/PRKAG2/SLC35D1/ABAT/N…	67
BP	GO:0030900	forebrain development	56/1676	299/14170	0.000304568	0.00781869	ENSG00000168172/ENSG00000066279/ENSG00000118193/ENSG00000182621/ENSG00000128791/ENSG00000167325/ENSG00000176658/ENSG00000077097/ENSG00000125378/ENSG00000157193/ENSG00000170759/ENSG00000172380/ENSG00000150764/ENSG00000105426/ENSG00000074181/ENSG00000125124/ENSG00000085224/ENSG00000013810/ENSG00000164741/ENSG00000120868/ENSG00000135049/ENSG00000176171/ENSG00000133703/ENSG00000070770/ENSG00000156052…	HOOK3/ASPM/KIF14/PLCB1/TWSG1/RRM1/MYO1D/TOP2B/BMP4/LRP8/KIF5B/GNG12/DIXDC1/PTPRS/NOTCH3/BBS2/ATRX/TACC3/DLC1/APAF1/AGTPBP1/BNIP3/KRAS/CSNK2A2/GNAQ/CEP120/RBPJ/NRG1/PTEN/DOCK7/CDH2/BBS4/PGAP1/ALDH1A2/LPAR1/SOCS7/ARL13B/PCDH9/SLC38A2/PLXNA4/PEX13/UCHL5/ANXA3/PAFAH1B1/RAC3/CTNNB1/SMO/EFHC1/E2F1/GSK3B/STIL/ATP7A/RTN4R/LRP6/FUT10/PRKG1	56
BP	GO:0016053	organic acid biosynthetic process	67/1676	374/14170	0.000313182	0.00800172	ENSG00000099194/ENSG00000228716/ENSG00000186480/ENSG00000060982/ENSG00000197535/ENSG00000134333/ENSG00000120253/ENSG00000278540/ENSG00000169710/ENSG00000074416/ENSG00000058804/ENSG00000111144/ENSG00000123684/ENSG00000149084/ENSG00000141367/ENSG00000110958/ENSG00000132824/ENSG00000008394/ENSG00000182551/ENSG00000148672/ENSG00000065154/ENSG00000133835/ENSG00000117528/ENSG00000111581/ENSG00000047410…	SCD/DHFR/INSIG1/BCAT1/MYO5A/LDHA/NUP43/ACACA/FASN/MGLL/NDC1/LTA4H/LPGAT1/HSD17B12/CLTC/PTGES3/SERINC3/MGST1/ADI1/GLUD1/OAT/HSD17B4/ABCD3/NUP107/TPR/ELOVL5/SCD5/FADS2/GLS/FGFR4/ANXA1/FADS1/AASS/HACD2/BRCA1/NUP50/CBR4/BCAT2/MGST3/NUP155/MTR/ELOVL4/SEPHS1/ATP5IF1/PLOD2/ACSL3/ABCC5/AKR1C3/ALDH1A2/SUCLA2/DSE/PRKAA1/NUP88/SCP2/RANBP2/PRKAA2/NUP133/PNPLA8/PFKFB2/NUP58/NDUFAB1/HACD3/PRKAG2/SLC35D1/ABAT/N…	67
BP	GO:0045070	positive regulation of viral genome replication	12/1676	34/14170	0.000324032	0.00823988	ENSG00000131747/ENSG00000070756/ENSG00000197381/ENSG00000124164/ENSG00000096063/ENSG00000065243/ENSG00000116833/ENSG00000198791/ENSG00000047188/ENSG00000069275/ENSG00000196262/ENSG00000074696	TOP2A/PABPC1/ADARB1/VAPB/SRPK1/PKN2/NR5A2/CNOT7/YTHDC2/NUCKS1/PPIA/HACD3	12
BP	GO:0022604	regulation of cell morphogenesis	75/1676	430/14170	0.000328603	0.0083169	ENSG00000115993/ENSG00000164292/ENSG00000137710/ENSG00000138771/ENSG00000138411/ENSG00000138071/ENSG00000174804/ENSG00000131711/ENSG00000127603/ENSG00000109686/ENSG00000157193/ENSG00000125249/ENSG00000124333/ENSG00000198836/ENSG00000072422/ENSG00000114416/ENSG00000133026/ENSG00000114999/ENSG00000105426/ENSG00000119729/ENSG00000128245/ENSG00000107104/ENSG00000091129/ENSG00000273749/ENSG00000176438…	TRAK2/RHOBTB3/RDX/SHROOM3/HECW2/ACTR2/FZD4/MAP1B/MACF1/SH3D19/LRP8/RAP2A/VAMP7/OPA1/RHOBTB1/FXR1/MYH10/TTL/PTPRS/RHOQ/YWHAH/KANK1/NRCAM/CYFIP1/SYNE3/ARPIN/FITM2/SEPT7/ANXA1/NEDD4L/DLG1/DLC1/CDH4/DPYSL2/FGD4/MYL12B/PDLIM5/CD44/TIAM1/ARHGAP18/NRG1/PTEN/CDH2/MKLN1/MAPT/ITGB1BP1/LPAR1/NLGN1/VRK1/KIAA1958/PTK2/PLXNA4/NEDD4/STK25/ZMYM2/BRWD1/SEMA3D/PAFAH1B1/PARVA/ULK2/CSNK1G3/RAC3/COCH/GOLGA4/PPP3CA/DO…	75
BP	GO:0009126	purine nucleoside monophosphate metabolic process	57/1676	307/14170	0.000340414	0.00851625	ENSG00000170312/ENSG00000134057/ENSG00000134333/ENSG00000120253/ENSG00000152234/ENSG00000198938/ENSG00000058804/ENSG00000023228/ENSG00000132436/ENSG00000177706/ENSG00000111581/ENSG00000173660/ENSG00000047410/ENSG00000116459/ENSG00000125648/ENSG00000168653/ENSG00000164919/ENSG00000075711/ENSG00000156467/ENSG00000093000/ENSG00000198286/ENSG00000113569/ENSG00000154027/ENSG00000165629/ENSG00000130770…	CDK1/CCNB1/LDHA/NUP43/ATP5F1A/MT-CO3/NDC1/NDUFS1/FIGNL1/FAM20C/NUP107/UQCRH/TPR/ATP5PB/SLC25A23/NDUFS5/COX6C/DLG1/UQCRB/NUP50/CARD11/NUP155/AK5/ATP5F1C/ATP5IF1/COX7C/NIPSNAP2/NDUFA4/SDHC/MSH2/UQCRFS1/PAICS/ATP5MC3/MT-CYB/PINK1/NUDT5/ATP6V1A/PRKAA1/NUP88/NT5C2/RANBP2/PRKAA2/COQ7/NUP133/SDHD/UQCRC2/PFKFB2/NUP58/IMPDH2/NDUFAB1/PMPCB/ATP5PO/PRKAG2/ATP7A/DLD/NUP54/AK4	57
BP	GO:0009167	purine ribonucleoside monophosphate metabolic process	57/1676	307/14170	0.000340414	0.00851625	ENSG00000170312/ENSG00000134057/ENSG00000134333/ENSG00000120253/ENSG00000152234/ENSG00000198938/ENSG00000058804/ENSG00000023228/ENSG00000132436/ENSG00000177706/ENSG00000111581/ENSG00000173660/ENSG00000047410/ENSG00000116459/ENSG00000125648/ENSG00000168653/ENSG00000164919/ENSG00000075711/ENSG00000156467/ENSG00000093000/ENSG00000198286/ENSG00000113569/ENSG00000154027/ENSG00000165629/ENSG00000130770…	CDK1/CCNB1/LDHA/NUP43/ATP5F1A/MT-CO3/NDC1/NDUFS1/FIGNL1/FAM20C/NUP107/UQCRH/TPR/ATP5PB/SLC25A23/NDUFS5/COX6C/DLG1/UQCRB/NUP50/CARD11/NUP155/AK5/ATP5F1C/ATP5IF1/COX7C/NIPSNAP2/NDUFA4/SDHC/MSH2/UQCRFS1/PAICS/ATP5MC3/MT-CYB/PINK1/NUDT5/ATP6V1A/PRKAA1/NUP88/NT5C2/RANBP2/PRKAA2/COQ7/NUP133/SDHD/UQCRC2/PFKFB2/NUP58/IMPDH2/NDUFAB1/PMPCB/ATP5PO/PRKAG2/ATP7A/DLD/NUP54/AK4	57
BP	GO:0006491	N-glycan processing	8/1676	17/14170	0.000341219	0.00851625	ENSG00000198162/ENSG00000111670/ENSG00000113532/ENSG00000134109/ENSG00000033170/ENSG00000112893/ENSG00000176542/ENSG00000116406	MAN1A2/GNPTAB/ST8SIA4/EDEM1/FUT8/MAN2A1/USF3/EDEM3	8
BP	GO:0006694	steroid biosynthetic process	34/1676	158/14170	0.000358317	0.00888513	ENSG00000099194/ENSG00000186480/ENSG00000052802/ENSG00000120437/ENSG00000067064/ENSG00000112972/ENSG00000079459/ENSG00000172893/ENSG00000167508/ENSG00000073060/ENSG00000278540/ENSG00000169710/ENSG00000153162/ENSG00000149084/ENSG00000133835/ENSG00000119927/ENSG00000116133/ENSG00000109929/ENSG00000160752/ENSG00000110921/ENSG00000160867/ENSG00000147155/ENSG00000113161/ENSG00000104549/ENSG00000196139…	SCD/INSIG1/MSMO1/ACAT2/IDI1/HMGCS1/FDFT1/DHCR7/MVD/SCARB1/ACACA/FASN/BMP6/HSD17B12/HSD17B4/GPAM/DHCR24/SC5D/FDPS/MVK/FGFR4/EBP/HMGCR/SQLE/AKR1C3/ACAT1/REST/PRKAA1/KPNB1/SCP2/PRKAA2/AKR1B1/MBTPS1/PRKAG2	34
BP	GO:0031109	microtubule polymerization or depolymerization	24/1676	98/14170	0.000359295	0.00888513	ENSG00000136108/ENSG00000131711/ENSG00000142945/ENSG00000163539/ENSG00000134222/ENSG00000204899/ENSG00000129680/ENSG00000112029/ENSG00000166503/ENSG00000101639/ENSG00000175216/ENSG00000165480/ENSG00000117632/ENSG00000186868/ENSG00000127914/ENSG00000134982/ENSG00000100503/ENSG00000154429/ENSG00000186185/ENSG00000149273/ENSG00000111276/ENSG00000121621/ENSG00000151849/ENSG00000182628	CKAP2/MAP1B/KIF2C/CLASP2/PSRC1/MZT1/MAP7D3/FBXO5/HDGFL3/CEP192/CKAP5/SKA3/STMN1/MAPT/AKAP9/APC/NIN/CCSAP/KIF18B/RPS3/CDKN1B/KIF18A/CENPJ/SKA2	24
BP	GO:0016125	sterol metabolic process	31/1676	140/14170	0.000380076	0.00935612	ENSG00000099194/ENSG00000186480/ENSG00000052802/ENSG00000120437/ENSG00000067064/ENSG00000112972/ENSG00000079459/ENSG00000169174/ENSG00000172893/ENSG00000167508/ENSG00000073060/ENSG00000278540/ENSG00000169710/ENSG00000121691/ENSG00000119927/ENSG00000116133/ENSG00000109929/ENSG00000160752/ENSG00000110921/ENSG00000116678/ENSG00000182372/ENSG00000147155/ENSG00000113161/ENSG00000123179/ENSG00000104549…	SCD/INSIG1/MSMO1/ACAT2/IDI1/HMGCS1/FDFT1/PCSK9/DHCR7/MVD/SCARB1/ACACA/FASN/CAT/GPAM/DHCR24/SC5D/FDPS/MVK/LEPR/CLN8/EBP/HMGCR/EBPL/SQLE/ACAT1/PRKAA1/KPNB1/PRKAA2/MBTPS1/PRKAG2	31
BP	GO:0006119	oxidative phosphorylation	29/1676	128/14170	0.000386842	0.00944173	ENSG00000170312/ENSG00000134057/ENSG00000152234/ENSG00000198938/ENSG00000023228/ENSG00000173660/ENSG00000116459/ENSG00000125648/ENSG00000168653/ENSG00000164919/ENSG00000156467/ENSG00000165629/ENSG00000127184/ENSG00000146729/ENSG00000189043/ENSG00000143252/ENSG00000095002/ENSG00000169021/ENSG00000154518/ENSG00000198727/ENSG00000158828/ENSG00000167186/ENSG00000204370/ENSG00000140740/ENSG00000004779…	CDK1/CCNB1/ATP5F1A/MT-CO3/NDUFS1/UQCRH/ATP5PB/SLC25A23/NDUFS5/COX6C/UQCRB/ATP5F1C/COX7C/NIPSNAP2/NDUFA4/SDHC/MSH2/UQCRFS1/ATP5MC3/MT-CYB/PINK1/COQ7/SDHD/UQCRC2/NDUFAB1/PMPCB/ATP5PO/ATP7A/DLD	29
BP	GO:0006633	fatty acid biosynthetic process	28/1676	122/14170	0.000387057	0.00944173	ENSG00000099194/ENSG00000186480/ENSG00000197535/ENSG00000278540/ENSG00000169710/ENSG00000074416/ENSG00000123684/ENSG00000149084/ENSG00000110958/ENSG00000008394/ENSG00000117528/ENSG00000012660/ENSG00000145284/ENSG00000134824/ENSG00000135046/ENSG00000149485/ENSG00000206527/ENSG00000012048/ENSG00000145439/ENSG00000118402/ENSG00000123983/ENSG00000196139/ENSG00000132356/ENSG00000162409/ENSG00000135241…	SCD/INSIG1/MYO5A/ACACA/FASN/MGLL/LPGAT1/HSD17B12/PTGES3/MGST1/ABCD3/ELOVL5/SCD5/FADS2/ANXA1/FADS1/HACD2/BRCA1/CBR4/ELOVL4/ACSL3/AKR1C3/PRKAA1/PRKAA2/PNPLA8/NDUFAB1/HACD3/PRKAG2	28
BP	GO:0006890	retrograde vesicle-mediated transport, Golgi to ER	21/1676	82/14170	0.000431828	0.0104864	ENSG00000138778/ENSG00000163808/ENSG00000137807/ENSG00000161800/ENSG00000138160/ENSG00000136240/ENSG00000142945/ENSG00000054793/ENSG00000185963/ENSG00000090889/ENSG00000175582/ENSG00000154917/ENSG00000087502/ENSG00000100196/ENSG00000131437/ENSG00000168374/ENSG00000184432/ENSG00000158623/ENSG00000121621/ENSG00000242247/ENSG00000129083	CENPE/KIF15/KIF23/RACGAP1/KIF11/KDELR2/KIF2C/ATP9A/BICD2/KIF4A/RAB6A/RAB6B/ERGIC2/KDELR3/KIF3A/ARF4/COPB2/COPG2/KIF18A/ARFGAP3/COPB1	21
BP	GO:1902652	secondary alcohol metabolic process	29/1676	129/14170	0.000443712	0.0107253	ENSG00000099194/ENSG00000186480/ENSG00000052802/ENSG00000120437/ENSG00000067064/ENSG00000112972/ENSG00000079459/ENSG00000169174/ENSG00000172893/ENSG00000167508/ENSG00000073060/ENSG00000278540/ENSG00000169710/ENSG00000121691/ENSG00000119927/ENSG00000116133/ENSG00000109929/ENSG00000160752/ENSG00000110921/ENSG00000116678/ENSG00000182372/ENSG00000147155/ENSG00000113161/ENSG00000104549/ENSG00000075239…	SCD/INSIG1/MSMO1/ACAT2/IDI1/HMGCS1/FDFT1/PCSK9/DHCR7/MVD/SCARB1/ACACA/FASN/CAT/GPAM/DHCR24/SC5D/FDPS/MVK/LEPR/CLN8/EBP/HMGCR/SQLE/ACAT1/PRKAA1/KPNB1/PRKAA2/MBTPS1	29
BP	GO:0008203	cholesterol metabolic process	28/1676	123/14170	0.000445646	0.0107253	ENSG00000099194/ENSG00000186480/ENSG00000052802/ENSG00000120437/ENSG00000067064/ENSG00000112972/ENSG00000079459/ENSG00000169174/ENSG00000172893/ENSG00000167508/ENSG00000073060/ENSG00000278540/ENSG00000169710/ENSG00000121691/ENSG00000119927/ENSG00000116133/ENSG00000109929/ENSG00000160752/ENSG00000110921/ENSG00000116678/ENSG00000182372/ENSG00000147155/ENSG00000113161/ENSG00000104549/ENSG00000132356…	SCD/INSIG1/MSMO1/ACAT2/IDI1/HMGCS1/FDFT1/PCSK9/DHCR7/MVD/SCARB1/ACACA/FASN/CAT/GPAM/DHCR24/SC5D/FDPS/MVK/LEPR/CLN8/EBP/HMGCR/SQLE/PRKAA1/KPNB1/PRKAA2/MBTPS1	28
BP	GO:0019058	viral life cycle	54/1676	290/14170	0.000447655	0.0107258	ENSG00000131747/ENSG00000143947/ENSG00000117335/ENSG00000152465/ENSG00000170312/ENSG00000072274/ENSG00000070756/ENSG00000182481/ENSG00000073060/ENSG00000120253/ENSG00000168028/ENSG00000150093/ENSG00000082781/ENSG00000058804/ENSG00000197381/ENSG00000124164/ENSG00000138448/ENSG00000124795/ENSG00000096063/ENSG00000154639/ENSG00000259207/ENSG00000065243/ENSG00000149948/ENSG00000111581/ENSG00000047410…	TOP2A/RPS27A/CD46/NMT2/CDK1/TFRC/PABPC1/KPNA2/SCARB1/NUP43/RPSA/ITGB1/ITGB5/NDC1/ADARB1/VAPB/ITGAV/DEK/SRPK1/CXADR/ITGB3/PKN2/HMGA2/NUP107/TPR/NR5A2/NEDD4L/CNOT7/EEA1/NUP50/MAVS/NUP155/TRIM59/XPO1/YTHDC2/IDE/CAV1/PDCD6IP/NUCKS1/ITCH/DDX6/ROCK2/KPNA4/KPNB1/NUP88/RANBP2/NUP133/ATG5/PPIA/NUP58/KPNA3/HACD3/SMC3/NUP54	54
BP	GO:0000732	strand displacement	10/1676	26/14170	0.000461592	0.0109623	ENSG00000020922/ENSG00000111247/ENSG00000174371/ENSG00000012048/ENSG00000165392/ENSG00000138346/ENSG00000149311/ENSG00000196584/ENSG00000197299/ENSG00000138376	MRE11/RAD51AP1/EXO1/BRCA1/WRN/DNA2/ATM/XRCC2/BLM/BARD1	10
BP	GO:0051984	positive regulation of chromosome segregation	10/1676	26/14170	0.000461592	0.0109623	ENSG00000126787/ENSG00000164754/ENSG00000134057/ENSG00000094804/ENSG00000198887/ENSG00000133302/ENSG00000036257/ENSG00000070950/ENSG00000156831/ENSG00000119906	DLGAP5/RAD21/CCNB1/CDC6/SMC5/SLF1/CUL3/RAD18/NSMCE2/SLF2	10
BP	GO:0007063	regulation of sister chromatid cohesion	9/1676	22/14170	0.000521463	0.0123299	ENSG00000169679/ENSG00000164754/ENSG00000085224/ENSG00000198887/ENSG00000133302/ENSG00000173273/ENSG00000168036/ENSG00000156831/ENSG00000119906	BUB1/RAD21/ATRX/SMC5/SLF1/TNKS/CTNNB1/NSMCE2/SLF2	9
BP	GO:0009161	ribonucleoside monophosphate metabolic process	58/1676	319/14170	0.000526356	0.0123912	ENSG00000170312/ENSG00000134057/ENSG00000134333/ENSG00000120253/ENSG00000152234/ENSG00000198938/ENSG00000058804/ENSG00000023228/ENSG00000132436/ENSG00000177706/ENSG00000111581/ENSG00000173660/ENSG00000047410/ENSG00000116459/ENSG00000162368/ENSG00000125648/ENSG00000168653/ENSG00000164919/ENSG00000075711/ENSG00000156467/ENSG00000093000/ENSG00000198286/ENSG00000113569/ENSG00000154027/ENSG00000165629…	CDK1/CCNB1/LDHA/NUP43/ATP5F1A/MT-CO3/NDC1/NDUFS1/FIGNL1/FAM20C/NUP107/UQCRH/TPR/ATP5PB/CMPK1/SLC25A23/NDUFS5/COX6C/DLG1/UQCRB/NUP50/CARD11/NUP155/AK5/ATP5F1C/ATP5IF1/COX7C/NIPSNAP2/NDUFA4/SDHC/MSH2/UQCRFS1/PAICS/ATP5MC3/MT-CYB/PINK1/NUDT5/ATP6V1A/PRKAA1/NUP88/NT5C2/RANBP2/PRKAA2/COQ7/NUP133/SDHD/UQCRC2/PFKFB2/NUP58/IMPDH2/NDUFAB1/PMPCB/ATP5PO/PRKAG2/ATP7A/DLD/NUP54/AK4	58
BP	GO:0007163	establishment or maintenance of cell polarity	39/1676	193/14170	0.000529851	0.0124192	ENSG00000164292/ENSG00000076382/ENSG00000138071/ENSG00000131711/ENSG00000121957/ENSG00000138182/ENSG00000115163/ENSG00000169504/ENSG00000142945/ENSG00000040275/ENSG00000163539/ENSG00000080986/ENSG00000072422/ENSG00000119729/ENSG00000107104/ENSG00000151914/ENSG00000163558/ENSG00000175216/ENSG00000075711/ENSG00000186193/ENSG00000119487/ENSG00000066777/ENSG00000204628/ENSG00000072415/ENSG00000168374…	RHOBTB3/SPAG5/ACTR2/MAP1B/GPSM2/KIF20B/CENPA/CLIC4/KIF2C/SPDL1/CLASP2/NDC80/RHOBTB1/RHOQ/KANK1/DST/PRKCI/CKAP5/DLG1/SAPCD2/MAPKAP1/ARFGEF1/RACK1/MPP5/ARF4/DOCK7/PDCD6IP/PTK2/ROCK2/STK25/PAFAH1B1/PARVA/RAP1B/AMOT/ROCK1/MYO9A/LIN7A/LIN7C/CYTH3	39
BP	GO:0009123	nucleoside monophosphate metabolic process	60/1676	333/14170	0.000541154	0.0126248	ENSG00000170312/ENSG00000134057/ENSG00000134333/ENSG00000120253/ENSG00000152234/ENSG00000198938/ENSG00000058804/ENSG00000023228/ENSG00000132436/ENSG00000177706/ENSG00000168393/ENSG00000128951/ENSG00000111581/ENSG00000173660/ENSG00000047410/ENSG00000116459/ENSG00000162368/ENSG00000125648/ENSG00000168653/ENSG00000164919/ENSG00000075711/ENSG00000156467/ENSG00000093000/ENSG00000198286/ENSG00000113569…	CDK1/CCNB1/LDHA/NUP43/ATP5F1A/MT-CO3/NDC1/NDUFS1/FIGNL1/FAM20C/DTYMK/DUT/NUP107/UQCRH/TPR/ATP5PB/CMPK1/SLC25A23/NDUFS5/COX6C/DLG1/UQCRB/NUP50/CARD11/NUP155/AK5/ATP5F1C/ATP5IF1/COX7C/NIPSNAP2/NDUFA4/SDHC/MSH2/UQCRFS1/PAICS/ATP5MC3/MT-CYB/PINK1/NUDT5/ATP6V1A/PRKAA1/NUP88/NT5C2/RANBP2/PRKAA2/COQ7/NUP133/SDHD/UQCRC2/PFKFB2/NUP58/IMPDH2/NDUFAB1/PMPCB/ATP5PO/PRKAG2/ATP7A/DLD/NUP54/AK4	60
BP	GO:0051443	positive regulation of ubiquitin-protein transferase activity	11/1676	31/14170	0.000543303	0.0126248	ENSG00000140988/ENSG00000175063/ENSG00000108106/ENSG00000166851/ENSG00000112029/ENSG00000150401/ENSG00000171862/ENSG00000140450/ENSG00000081377/ENSG00000158828/ENSG00000117399	RPS2/UBE2C/UBE2S/PLK1/FBXO5/DCUN1D2/PTEN/ARRDC4/CDC14B/PINK1/CDC20	11
BP	GO:0042306	regulation of protein import into nucleus	14/1676	46/14170	0.000605243	0.0140037	ENSG00000170312/ENSG00000136810/ENSG00000125378/ENSG00000114346/ENSG00000065150/ENSG00000187446/ENSG00000135272/ENSG00000171033/ENSG00000047410/ENSG00000088888/ENSG00000100030/ENSG00000139496/ENSG00000128602/ENSG00000138750	CDK1/TXN/BMP4/ECT2/IPO5/CHP1/MDFIC/PKIA/TPR/MAVS/MAPK1/NUP58/SMO/NUP54	14
BP	GO:0032392	DNA geometric change	21/1676	84/14170	0.000611123	0.0140194	ENSG00000131747/ENSG00000137309/ENSG00000164104/ENSG00000143947/ENSG00000189403/ENSG00000029993/ENSG00000147536/ENSG00000102038/ENSG00000004700/ENSG00000020922/ENSG00000101003/ENSG00000140451/ENSG00000158290/ENSG00000085224/ENSG00000135046/ENSG00000165392/ENSG00000138346/ENSG00000076003/ENSG00000197299/ENSG00000197275/ENSG00000093009	TOP2A/HMGA1/HMGB2/RPS27A/HMGB1/HMGB3/GINS4/SMARCA1/RECQL/MRE11/GINS1/PIF1/CUL4B/ATRX/ANXA1/WRN/DNA2/MCM6/BLM/RAD54B/CDC45	21
BP	GO:1903578	regulation of ATP metabolic process	21/1676	84/14170	0.000611123	0.0140194	ENSG00000170312/ENSG00000134057/ENSG00000120253/ENSG00000058804/ENSG00000111581/ENSG00000047410/ENSG00000125648/ENSG00000093000/ENSG00000113569/ENSG00000130770/ENSG00000158828/ENSG00000132356/ENSG00000108559/ENSG00000153201/ENSG00000162409/ENSG00000069248/ENSG00000123836/ENSG00000139496/ENSG00000106617/ENSG00000165240/ENSG00000138750	CDK1/CCNB1/NUP43/NDC1/NUP107/TPR/SLC25A23/NUP50/NUP155/ATP5IF1/PINK1/PRKAA1/NUP88/RANBP2/PRKAA2/NUP133/PFKFB2/NUP58/PRKAG2/ATP7A/NUP54	21
BP	GO:1901992	positive regulation of mitotic cell cycle phase transition	17/1676	62/14170	0.000639002	0.0145969	ENSG00000126787/ENSG00000137710/ENSG00000170312/ENSG00000182621/ENSG00000110092/ENSG00000134057/ENSG00000175063/ENSG00000094804/ENSG00000158290/ENSG00000135046/ENSG00000036257/ENSG00000155858/ENSG00000097046/ENSG00000156831/ENSG00000093009/ENSG00000138594/ENSG00000082014	DLGAP5/RDX/CDK1/PLCB1/CCND1/CCNB1/UBE2C/CDC6/CUL4B/ANXA1/CUL3/LSM11/CDC7/NSMCE2/CDC45/TMOD3/SMARCD3	17
BP	GO:0030705	cytoskeleton-dependent intracellular transport	34/1676	163/14170	0.000650473	0.0147962	ENSG00000168172/ENSG00000115993/ENSG00000118193/ENSG00000137807/ENSG00000131711/ENSG00000154277/ENSG00000197535/ENSG00000170759/ENSG00000124333/ENSG00000198836/ENSG00000170011/ENSG00000114416/ENSG00000104164/ENSG00000185963/ENSG00000115355/ENSG00000151914/ENSG00000090889/ENSG00000083312/ENSG00000175582/ENSG00000167552/ENSG00000168280/ENSG00000131437/ENSG00000100815/ENSG00000186868/ENSG00000185009…	HOOK3/TRAK2/KIF14/KIF23/MAP1B/UCHL1/MYO5A/KIF5B/VAMP7/OPA1/MYRIP/FXR1/BLOC1S6/BICD2/CCDC88A/DST/KIF4A/TNPO1/RAB6A/TUBA1A/KIF5C/KIF3A/TRIP11/MAPT/AP3M1/SSX2IP/ARL3/COPG2/PAFAH1B1/MGARP/ARHGAP21/SPAST/IFT80/DYNC1I2	34
BP	GO:0008299	isoprenoid biosynthetic process	10/1676	27/14170	0.000656047	0.0148603	ENSG00000067064/ENSG00000112972/ENSG00000079459/ENSG00000167508/ENSG00000160752/ENSG00000110921/ENSG00000113161/ENSG00000196139/ENSG00000128918/ENSG00000153989	IDI1/HMGCS1/FDFT1/MVD/FDPS/MVK/HMGCR/AKR1C3/ALDH1A2/NUS1	10
BP	GO:0070192	chromosome organization involved in meiotic cell cycle	16/1676	57/14170	0.000689803	0.0155595	ENSG00000113810/ENSG00000156970/ENSG00000136824/ENSG00000169679/ENSG00000163535/ENSG00000151503/ENSG00000058804/ENSG00000020922/ENSG00000010292/ENSG00000071539/ENSG00000149636/ENSG00000085224/ENSG00000144554/ENSG00000174106/ENSG00000149311/ENSG00000175305	SMC4/BUB1B/SMC2/BUB1/SGO2/NCAPD3/NDC1/MRE11/NCAPD2/TRIP13/DSN1/ATRX/FANCD2/LEMD3/ATM/CCNE2	16
BP	GO:0006732	coenzyme metabolic process	63/1676	357/14170	0.000699775	0.0157187	ENSG00000099194/ENSG00000228716/ENSG00000112972/ENSG00000112992/ENSG00000134333/ENSG00000138413/ENSG00000155368/ENSG00000167508/ENSG00000182054/ENSG00000068366/ENSG00000120253/ENSG00000278540/ENSG00000169710/ENSG00000058804/ENSG00000120137/ENSG00000169814/ENSG00000149084/ENSG00000065833/ENSG00000197601/ENSG00000133835/ENSG00000119927/ENSG00000111581/ENSG00000047410/ENSG00000012660/ENSG00000166228…	SCD/DHFR/HMGCS1/NNT/LDHA/IDH1/DBI/MVD/IDH2/ACSL4/NUP43/ACACA/FASN/NDC1/PANK3/BTD/HSD17B12/ME1/FAR1/HSD17B4/GPAM/NUP107/TPR/ELOVL5/PCBD1/SCD5/MVK/NFS1/MOCS2/TKT/AASS/HACD2/PGM2/HMGCR/NUP50/CBR4/NUP155/PCCA/GPD1L/ATP5IF1/ACSL3/MDH1/ACAT1/PM20D2/PCCB/SUCLA2/ACSL1/PRKAA1/AHCYL1/LDHB/NUP88/RANBP2/PRKAA2/GGH/COQ7/NUP133/GPD2/PDK3/PFKFB2/NUP58/PRKAG2/DLD/NUP54	63
BP	GO:0097306	cellular response to alcohol	15/1676	52/14170	0.000734833	0.0164377	ENSG00000112972/ENSG00000157193/ENSG00000278540/ENSG00000164938/ENSG00000012048/ENSG00000171862/ENSG00000117586/ENSG00000132356/ENSG00000197299/ENSG00000162409/ENSG00000168036/ENSG00000128602/ENSG00000185920/ENSG00000104332/ENSG00000070018	HMGCS1/LRP8/ACACA/TP53INP1/BRCA1/PTEN/TNFSF4/PRKAA1/BLM/PRKAA2/CTNNB1/SMO/PTCH1/SFRP1/LRP6	15
BP	GO:0019896	axonal transport of mitochondrion	6/1676	11/14170	0.000738625	0.0164542	ENSG00000115993/ENSG00000154277/ENSG00000198836/ENSG00000186868/ENSG00000137463/ENSG00000021574	TRAK2/UCHL1/OPA1/MAPT/MGARP/SPAST	6
BP	GO:0032506	cytokinetic process	9/1676	23/14170	0.000767425	0.0170002	ENSG00000011426/ENSG00000137807/ENSG00000161800/ENSG00000138182/ENSG00000182010/ENSG00000178999/ENSG00000170037/ENSG00000170248/ENSG00000021574	ANLN/KIF23/RACGAP1/KIF20B/RTKN2/AURKB/CNTROB/PDCD6IP/SPAST	9
BP	GO:0090329	regulation of DNA-dependent DNA replication	14/1676	47/14170	0.000769438	0.0170002	ENSG00000125378/ENSG00000153162/ENSG00000020922/ENSG00000085224/ENSG00000129173/ENSG00000136982/ENSG00000197299/ENSG00000101972/ENSG00000276644/ENSG00000133119/ENSG00000097046/ENSG00000108055/ENSG00000163918/ENSG00000165891	BMP4/BMP6/MRE11/ATRX/E2F8/DSCC1/BLM/STAG2/DACH1/RFC3/CDC7/SMC3/RFC4/E2F7	14
BP	GO:0071897	DNA biosynthetic process	39/1676	197/14170	0.000803803	0.0176869	ENSG00000143947/ENSG00000117724/ENSG00000117650/ENSG00000080824/ENSG00000110958/ENSG00000020922/ENSG00000111247/ENSG00000140451/ENSG00000174371/ENSG00000178999/ENSG00000160867/ENSG00000132383/ENSG00000120438/ENSG00000012048/ENSG00000165392/ENSG00000172795/ENSG00000100030/ENSG00000115484/ENSG00000146731/ENSG00000138346/ENSG00000148677/ENSG00000149311/ENSG00000051341/ENSG00000086991/ENSG00000183814…	RPS27A/CENPF/NEK2/HSP90AA1/PTGES3/MRE11/RAD51AP1/PIF1/EXO1/AURKB/FGFR4/RPA1/TCP1/BRCA1/WRN/DCP2/MAPK1/CCT4/CCT6A/DNA2/ANKRD1/ATM/POLQ/NOX4/LIN9/RFC1/DSCC1/PCLAF/XRCC2/POLA1/BLM/DACH1/RFC3/TNKS/PPIA/CTNNB1/BARD1/RGCC/RFC4	39
BP	GO:0009060	aerobic respiration	20/1676	80/14170	0.000815885	0.0178694	ENSG00000122729/ENSG00000112992/ENSG00000138413/ENSG00000182054/ENSG00000066855/ENSG00000198938/ENSG00000121691/ENSG00000173660/ENSG00000164919/ENSG00000156467/ENSG00000176171/ENSG00000127184/ENSG00000014641/ENSG00000189043/ENSG00000143252/ENSG00000136143/ENSG00000204370/ENSG00000140740/ENSG00000105819/ENSG00000091140	ACO1/NNT/IDH1/IDH2/MTFR1/MT-CO3/CAT/UQCRH/COX6C/UQCRB/BNIP3/COX7C/MDH1/NDUFA4/SDHC/SUCLA2/SDHD/UQCRC2/PMPCB/DLD	20
BP	GO:0043161	proteasome-mediated ubiquitin-dependent protein catabolic process	68/1676	394/14170	0.000818722	0.0178694	ENSG00000198833/ENSG00000164109/ENSG00000087586/ENSG00000118193/ENSG00000156970/ENSG00000143947/ENSG00000170312/ENSG00000138411/ENSG00000134057/ENSG00000154277/ENSG00000177565/ENSG00000164611/ENSG00000078304/ENSG00000168078/ENSG00000175063/ENSG00000134109/ENSG00000145604/ENSG00000108106/ENSG00000166851/ENSG00000186591/ENSG00000154473/ENSG00000130939/ENSG00000153561/ENSG00000004897/ENSG00000144224…	UBE2J1/MAD2L1/AURKA/KIF14/BUB1B/RPS27A/CDK1/HECW2/CCNB1/UCHL1/TBL1XR1/PTTG1/PPP2R5C/PBK/UBE2C/EDEM1/SKP2/UBE2S/PLK1/UBE2H/BUB3/UBE4B/RMND5A/CDC27/UBXN4/RLIM/UBR3/AURKB/NEDD4L/PCNP/DNAJC10/UBE2K/CUL3/SUMO1/WWTR1/GTSE1/CCNF/RACK1/SKP1/CAV1/UBE3A/KCTD10/UBXN2B/ITCH/ABTB1/SOCS4/FBXL3/RPL11/DAB2/NEDD4/USP44/APC/NEMF/STT3B/EDEM3/TAF9/SPOPL/CTNNB1/PSMD5/RNF125/PSMD14/GSK3B/UBE2V2/UFL1/RNF122/USP14/PSMD6…	68
BP	GO:0006066	alcohol metabolic process	52/1676	284/14170	0.000845043	0.0183695	ENSG00000099194/ENSG00000228716/ENSG00000186480/ENSG00000052802/ENSG00000120437/ENSG00000067064/ENSG00000112972/ENSG00000182621/ENSG00000079459/ENSG00000198743/ENSG00000169174/ENSG00000172893/ENSG00000167508/ENSG00000073060/ENSG00000278540/ENSG00000169710/ENSG00000165092/ENSG00000121691/ENSG00000068383/ENSG00000119927/ENSG00000198668/ENSG00000116133/ENSG00000109929/ENSG00000173597/ENSG00000160752…	SCD/DHFR/INSIG1/MSMO1/ACAT2/IDI1/HMGCS1/PLCB1/FDFT1/SLC5A3/PCSK9/DHCR7/MVD/SCARB1/ACACA/FASN/ALDH1A1/CAT/INPP5A/GPAM/CALM1/DHCR24/SC5D/SULT1B1/FDPS/PCBD1/MVK/LEPR/CLN8/EBP/HMGCR/IPMK/GK5/ADH5/RDH11/MTMR2/SQLE/PTEN/AKR1C3/ACAT1/ALDH1A2/PPIP5K2/IMPAD1/INPP4B/PRKAA1/KPNB1/PRKAA2/AKR1B1/GPD2/MBTPS1/NUS1/OCRL	52
BP	GO:0032386	regulation of intracellular transport	64/1676	367/14170	0.000875278	0.0189503	ENSG00000198833/ENSG00000186480/ENSG00000137710/ENSG00000170312/ENSG00000076382/ENSG00000131711/ENSG00000070087/ENSG00000186298/ENSG00000138182/ENSG00000179295/ENSG00000169174/ENSG00000136810/ENSG00000125378/ENSG00000114346/ENSG00000170759/ENSG00000065150/ENSG00000104765/ENSG00000138078/ENSG00000187446/ENSG00000124333/ENSG00000134109/ENSG00000135272/ENSG00000171033/ENSG00000159055/ENSG00000047410…	UBE2J1/INSIG1/RDX/CDK1/SPAG5/MAP1B/PFN2/PPP1CC/KIF20B/PTPN11/PCSK9/TXN/BMP4/ECT2/KIF5B/IPO5/BNIP3L/PREPL/CHP1/VAMP7/EDEM1/MDFIC/PKIA/MIS18A/TPR/PTPN14/PPP1R12A/RAP1A/TMEM30A/CSNK2A2/MAVS/SAE1/XPO1/GTSE1/ATP5IF1/FER/MAPK1/MTMR2/NRG1/ITGB1BP1/NLGN1/MFF/CTSK/INPP5F/PINK1/UNC13B/LYN/DAB2/NEDD4/ANXA2/CTDSPL2/PRKAA1/ABCA2/SCP2/NUP58/SMO/BARD1/NUS1/GSK3B/SH3TC2/FAM20B/NUP54/C12orf4/TOMM7	64
BP	GO:0006637	acyl-CoA metabolic process	23/1676	98/14170	0.000893164	0.0191835	ENSG00000099194/ENSG00000112972/ENSG00000155368/ENSG00000167508/ENSG00000068366/ENSG00000278540/ENSG00000169710/ENSG00000149084/ENSG00000197601/ENSG00000133835/ENSG00000119927/ENSG00000012660/ENSG00000145284/ENSG00000110921/ENSG00000008311/ENSG00000206527/ENSG00000145439/ENSG00000123983/ENSG00000075239/ENSG00000136143/ENSG00000151726/ENSG00000067992/ENSG00000091140	SCD/HMGCS1/DBI/MVD/ACSL4/ACACA/FASN/HSD17B12/FAR1/HSD17B4/GPAM/ELOVL5/SCD5/MVK/AASS/HACD2/CBR4/ACSL3/ACAT1/SUCLA2/ACSL1/PDK3/DLD	23
BP	GO:0035383	thioester metabolic process	23/1676	98/14170	0.000893164	0.0191835	ENSG00000099194/ENSG00000112972/ENSG00000155368/ENSG00000167508/ENSG00000068366/ENSG00000278540/ENSG00000169710/ENSG00000149084/ENSG00000197601/ENSG00000133835/ENSG00000119927/ENSG00000012660/ENSG00000145284/ENSG00000110921/ENSG00000008311/ENSG00000206527/ENSG00000145439/ENSG00000123983/ENSG00000075239/ENSG00000136143/ENSG00000151726/ENSG00000067992/ENSG00000091140	SCD/HMGCS1/DBI/MVD/ACSL4/ACACA/FASN/HSD17B12/FAR1/HSD17B4/GPAM/ELOVL5/SCD5/MVK/AASS/HACD2/CBR4/ACSL3/ACAT1/SUCLA2/ACSL1/PDK3/DLD	23
BP	GO:0045860	positive regulation of protein kinase activity	77/1676	459/14170	0.000901478	0.0192105	ENSG00000138778/ENSG00000118193/ENSG00000143947/ENSG00000170312/ENSG00000174804/ENSG00000123975/ENSG00000110092/ENSG00000005249/ENSG00000134057/ENSG00000179295/ENSG00000136810/ENSG00000125378/ENSG00000088325/ENSG00000114346/ENSG00000157193/ENSG00000091039/ENSG00000136869/ENSG00000091436/ENSG00000168615/ENSG00000134222/ENSG00000124164/ENSG00000112237/ENSG00000135341/ENSG00000106799/ENSG00000135272…	CENPE/KIF14/RPS27A/CDK1/FZD4/CKS2/CCND1/PRKAR2B/CCNB1/PTPN11/TXN/BMP4/TPX2/ECT2/LRP8/OSBPL8/TLR4/MAP3K20/ADAM9/PSRC1/VAPB/CCNC/MAP3K7/TGFBR1/MDFIC/ITGB3/CCDC88A/CALM1/IQGAP1/CDC6/PDE5A/PDGFD/PRKAR2A/RAP1A/MAP2K6/DLG1/MAPKAP1/KRAS/MAP3K5/SLK/NRK/MAGED1/CCNY/PRKACB/TOM1L1/TIAM1/MAPK1/SPAG9/NRG1/CAB39/NOX4/ITGB1BP1/ERCC6/LPAR1/STRADB/PTK2/PINK1/ACSL1/STK25/PRKAA1/PRKAR1A/ADCY1/ETAA1/RPS3/IQGAP3/OXSR…	77
BP	GO:0051348	negative regulation of transferase activity	51/1676	278/14170	0.000901552	0.0192105	ENSG00000122406/ENSG00000164109/ENSG00000171863/ENSG00000125691/ENSG00000005249/ENSG00000154277/ENSG00000125378/ENSG00000065150/ENSG00000197381/ENSG00000187446/ENSG00000123080/ENSG00000181163/ENSG00000205339/ENSG00000166851/ENSG00000171033/ENSG00000140451/ENSG00000110422/ENSG00000166068/ENSG00000114302/ENSG00000046889/ENSG00000113161/ENSG00000156052/ENSG00000018408/ENSG00000204628/ENSG00000165672…	RPL5/MAD2L1/RPS7/RPL23/PRKAR2B/UCHL1/BMP4/IPO5/ADARB1/CHP1/CDKN2C/NPM1/IPO7/PLK1/PKIA/PIF1/HIPK3/SPRED1/PRKAR2A/PREX2/HMGCR/GNAQ/WWTR1/RACK1/PRDX3/CAV1/PTEN/NIPSNAP2/PPP2R5A/MAPT/ITGB1BP1/SOCS7/RTRAF/SOCS4/RPL11/LYN/USP44/CBL/APC/PRKAR1A/PDCD4/UBASH3B/CDKN1B/PAQR3/COX11/GSK3B/SFRP1/PRKAG2/QARS/RTN4R/LRP6	51
BP	GO:0000083	regulation of transcription involved in G1/S transition of mitotic cell cycle	10/1676	28/14170	0.000913371	0.0193858	ENSG00000228716/ENSG00000171848/ENSG00000198176/ENSG00000114126/ENSG00000112029/ENSG00000094804/ENSG00000101868/ENSG00000101412/ENSG00000093009/ENSG00000165891	DHFR/RRM2/TFDP1/TFDP2/FBXO5/CDC6/POLA1/E2F1/CDC45/E2F7	10
BP	GO:0010256	endomembrane system organization	69/1676	403/14170	0.000938324	0.0198373	ENSG00000013016/ENSG00000184743/ENSG00000168172/ENSG00000177119/ENSG00000137812/ENSG00000170312/ENSG00000157456/ENSG00000154229/ENSG00000134057/ENSG00000169083/ENSG00000120253/ENSG00000091039/ENSG00000170540/ENSG00000058804/ENSG00000074695/ENSG00000163539/ENSG00000124164/ENSG00000166851/ENSG00000111581/ENSG00000120742/ENSG00000047410/ENSG00000081923/ENSG00000182093/ENSG00000093000/ENSG00000100078…	EHD3/ATL3/HOOK3/ANO6/KNL1/CDK1/CCNB2/PRKCA/CCNB1/AR/NUP43/OSBPL8/ARL6IP1/NDC1/LMAN1/CLASP2/VAPB/PLK1/NUP107/SERP1/TPR/ATP8B1/WRB/NUP50/PLA2G3/NUP155/ARFGEF1/SUMO1/MPP5/LEMD3/MAPK1/CAV1/PTEN/PDCD6IP/TRIP11/UBXN2B/AKAP9/VRK1/ATP8B3/ATL2/RTN3/GOLGB1/LNPK/TOR1AIP2/INTS13/USO1/STK25/NUP88/RANBP2/PAFAH1B1/REEP3/NUP133/ARHGAP21/SYNGR1/SPAST/NUP58/TRAPPC8/YWHAZ/TMED5/ALS2/PRKD1/RAB22A/MTSS1/TRAPPC11/SH3T…	69
BP	GO:2000573	positive regulation of DNA biosynthetic process	17/1676	64/14170	0.000947259	0.0199479	ENSG00000117650/ENSG00000080824/ENSG00000110958/ENSG00000178999/ENSG00000160867/ENSG00000120438/ENSG00000100030/ENSG00000115484/ENSG00000146731/ENSG00000149311/ENSG00000086991/ENSG00000136982/ENSG00000133119/ENSG00000173273/ENSG00000168036/ENSG00000102760/ENSG00000163918	NEK2/HSP90AA1/PTGES3/AURKB/FGFR4/TCP1/MAPK1/CCT4/CCT6A/ATM/NOX4/DSCC1/RFC3/TNKS/CTNNB1/RGCC/RFC4	17
BP	GO:0010035	response to inorganic substance	75/1676	446/14170	0.000974689	0.0204457	ENSG00000122729/ENSG00000228716/ENSG00000145386/ENSG00000170312/ENSG00000198431/ENSG00000112972/ENSG00000110092/ENSG00000134057/ENSG00000134333/ENSG00000136810/ENSG00000114346/ENSG00000169504/ENSG00000050748/ENSG00000167658/ENSG00000153162/ENSG00000168615/ENSG00000071967/ENSG00000117450/ENSG00000121691/ENSG00000107679/ENSG00000168393/ENSG00000198668/ENSG00000085491/ENSG00000140575/ENSG00000265972…	ACO1/DHFR/CCNA2/CDK1/TXNRD1/HMGCS1/CCND1/CCNB1/LDHA/TXN/ECT2/CLIC4/MAPK9/EEF2/BMP6/ADAM9/CYBRD1/PRDX1/CAT/PLEKHA1/DTYMK/CALM1/SLC25A24/IQGAP1/TXNIP/SLC25A23/ATRX/PDGFD/ANXA1/NEDD4L/CACYBP/BNIP3/MAP3K5/MAPK8/ALAD/MTR/ATF2/TRPC1/CPNE3/SUMO1/RACK1/PRDX3/MAPK1/CAV1/PTEN/KCNMB4/TNFSF4/AKR1C3/MAPT/ERCC6/NLGN1/ARL13B/MT-CYB/KPNA4/PINK1/FECH/NEDD4/STK25/SLC30A6/PRKAA1/AHCYL1/BLM/GGH/ADCY1/AKR1B1/RPS3/HDA…	75
BP	GO:0048854	brain morphogenesis	11/1676	33/14170	0.000993089	0.0207509	ENSG00000117020/ENSG00000125124/ENSG00000144554/ENSG00000171862/ENSG00000170558/ENSG00000140463/ENSG00000116750/ENSG00000007168/ENSG00000104290/ENSG00000128602/ENSG00000164930	AKT3/BBS2/FANCD2/PTEN/CDH2/BBS4/UCHL5/PAFAH1B1/FZD3/SMO/FZD6	11
BP	GO:1901617	organic hydroxy compound biosynthetic process	40/1676	206/14170	0.00102699	0.0213765	ENSG00000099194/ENSG00000228716/ENSG00000186480/ENSG00000052802/ENSG00000120437/ENSG00000067064/ENSG00000112972/ENSG00000079459/ENSG00000197535/ENSG00000172893/ENSG00000167508/ENSG00000278540/ENSG00000169710/ENSG00000153162/ENSG00000133835/ENSG00000119927/ENSG00000116133/ENSG00000109929/ENSG00000160752/ENSG00000166228/ENSG00000110921/ENSG00000160867/ENSG00000147155/ENSG00000113161/ENSG00000151151…	SCD/DHFR/INSIG1/MSMO1/ACAT2/IDI1/HMGCS1/FDFT1/MYO5A/DHCR7/MVD/ACACA/FASN/BMP6/HSD17B4/GPAM/DHCR24/SC5D/FDPS/PCBD1/MVK/FGFR4/EBP/HMGCR/IPMK/TRPC1/SQLE/AKR1C3/ACAT1/PPIP5K2/REST/IMPAD1/PRKAA1/KPNB1/SCP2/PRKAA2/AKR1B1/MBTPS1/NUS1/PRKAG2	40
BP	GO:0009408	response to heat	33/1676	161/14170	0.00106295	0.0219959	ENSG00000080824/ENSG00000120253/ENSG00000058804/ENSG00000164985/ENSG00000110958/ENSG00000155304/ENSG00000102054/ENSG00000164070/ENSG00000111581/ENSG00000047410/ENSG00000164938/ENSG00000132383/ENSG00000093000/ENSG00000113569/ENSG00000116030/ENSG00000204520/ENSG00000100030/ENSG00000108443/ENSG00000149311/ENSG00000186868/ENSG00000025156/ENSG00000170606/ENSG00000198727/ENSG00000254087/ENSG00000108559…	HSP90AA1/NUP43/NDC1/PSIP1/PTGES3/HSPA13/RBBP7/HSPA4L/NUP107/TPR/TP53INP1/RPA1/NUP50/NUP155/SUMO1/MICA/MAPK1/RPS6KB1/ATM/MAPT/HSF2/HSPA4/MT-CYB/LYN/NUP88/RANBP2/NUP133/HSPA14/HDAC2/NUP58/GSK3B/DNAJB4/NUP54	33
BP	GO:0006644	phospholipid metabolic process	71/1676	419/14170	0.00106491	0.0219959	ENSG00000067064/ENSG00000112972/ENSG00000182621/ENSG00000101290/ENSG00000079459/ENSG00000179295/ENSG00000138413/ENSG00000169174/ENSG00000139505/ENSG00000155368/ENSG00000167508/ENSG00000073060/ENSG00000091039/ENSG00000142892/ENSG00000164023/ENSG00000123684/ENSG00000091622/ENSG00000011405/ENSG00000116906/ENSG00000122591/ENSG00000132824/ENSG00000197601/ENSG00000068383/ENSG00000107679/ENSG00000119927…	IDI1/HMGCS1/PLCB1/CDS2/FDFT1/PTPN11/IDH1/PCSK9/MTMR6/DBI/MVD/SCARB1/OSBPL8/PIGK/SGMS2/LPGAT1/PITPNM3/PIK3C2A/GNPAT/FAM126A/SERINC3/FAR1/INPP5A/PLEKHA1/GPAM/AGPAT5/FDPS/FITM2/PLA2G12A/MVK/FGFR4/MBOAT2/FADS1/CLN8/FGFR3/CSNK2A2/PLA2G3/CPNE3/GPD1L/DDHD2/MTMR2/NRG1/PTEN/ACSL3/ATM/PGAP1/ETNK1/PTPN13/PLEKHA8/PTK2/INPP5F/PIKFYVE/LYN/PLPP2/IMPAD1/INPP4B/PCYT2/RAB4A/PAFAH1B1/SLC44A5/PIGN/PNPLA8/ZFYVE21/MTM…	71
BP	GO:0007018	microtubule-based movement	53/1676	294/14170	0.00109453	0.0225215	ENSG00000138778/ENSG00000126787/ENSG00000115993/ENSG00000118193/ENSG00000163808/ENSG00000137807/ENSG00000112984/ENSG00000196586/ENSG00000161800/ENSG00000138071/ENSG00000138160/ENSG00000131711/ENSG00000176658/ENSG00000154277/ENSG00000138182/ENSG00000197535/ENSG00000170759/ENSG00000142945/ENSG00000124333/ENSG00000198836/ENSG00000141367/ENSG00000114416/ENSG00000133026/ENSG00000104164/ENSG00000185963…	CENPE/DLGAP5/TRAK2/KIF14/KIF15/KIF23/KIF20A/MYO6/RACGAP1/ACTR2/KIF11/MAP1B/MYO1D/UCHL1/KIF20B/MYO5A/KIF5B/KIF2C/VAMP7/OPA1/CLTC/FXR1/MYH10/BLOC1S6/BICD2/DST/BBS2/KIF4A/KIFC1/KTN1/TNPO1/DNHD1/RAB6A/KIF5C/KIF3A/TRIP11/BBS4/MAPT/AP3M1/SSX2IP/KPNB1/ARL3/COPG2/PAFAH1B1/MGARP/CCSAP/KIF18B/ARHGAP21/SPAST/IFT80/MYO9A/KIF18A/DYNC1I2	53
BP	GO:0008088	axo-dendritic transport	15/1676	54/14170	0.00112989	0.0231607	ENSG00000115993/ENSG00000154277/ENSG00000170759/ENSG00000198836/ENSG00000114416/ENSG00000104164/ENSG00000151914/ENSG00000090889/ENSG00000168280/ENSG00000131437/ENSG00000186868/ENSG00000185009/ENSG00000007168/ENSG00000137463/ENSG00000021574	TRAK2/UCHL1/KIF5B/OPA1/FXR1/BLOC1S6/DST/KIF4A/KIF5C/KIF3A/MAPT/AP3M1/PAFAH1B1/MGARP/SPAST	15
BP	GO:0009150	purine ribonucleotide metabolic process	79/1676	477/14170	0.00113748	0.0232278	ENSG00000170312/ENSG00000134057/ENSG00000177565/ENSG00000134333/ENSG00000171408/ENSG00000120253/ENSG00000152234/ENSG00000198938/ENSG00000058804/ENSG00000120137/ENSG00000198836/ENSG00000119729/ENSG00000023228/ENSG00000132436/ENSG00000177706/ENSG00000198668/ENSG00000111581/ENSG00000173660/ENSG00000047410/ENSG00000173597/ENSG00000116459/ENSG00000138735/ENSG00000125648/ENSG00000168653/ENSG00000164919…	CDK1/CCNB1/TBL1XR1/LDHA/PDE7B/NUP43/ATP5F1A/MT-CO3/NDC1/PANK3/OPA1/RHOQ/NDUFS1/FIGNL1/FAM20C/CALM1/NUP107/UQCRH/TPR/SULT1B1/ATP5PB/PDE5A/SLC25A23/NDUFS5/COX6C/DLG1/UQCRB/NFS1/MOCS2/SLC26A2/HMGCR/NUP50/CARD11/NUP155/RACK1/AK5/ATP5F1C/ATP5IF1/COX7C/PAPSS1/NIPSNAP2/NDUFA4/GPR161/SDHC/ACAT1/AKAP9/MSH2/UQCRFS1/PAICS/ATP5MC3/MT-CYB/PINK1/NUDT5/IMPAD1/ATP6V1A/PRKAA1/NUP88/NT5C2/RANBP2/PRKAA2/ADCY1/COQ7/…	79
BP	GO:2001251	negative regulation of chromosome organization	26/1676	118/14170	0.00117062	0.0238144	ENSG00000131747/ENSG00000164109/ENSG00000137309/ENSG00000156970/ENSG00000117724/ENSG00000156802/ENSG00000169679/ENSG00000164754/ENSG00000134057/ENSG00000112742/ENSG00000164611/ENSG00000080986/ENSG00000166851/ENSG00000154473/ENSG00000140451/ENSG00000047410/ENSG00000071539/ENSG00000085224/ENSG00000012048/ENSG00000172795/ENSG00000149311/ENSG00000136014/ENSG00000134982/ENSG00000057663/ENSG00000173273…	TOP2A/MAD2L1/HMGA1/BUB1B/CENPF/ATAD2/BUB1/RAD21/CCNB1/TTK/PTTG1/NDC80/PLK1/BUB3/PIF1/TPR/TRIP13/ATRX/BRCA1/DCP2/ATM/USP44/APC/ATG5/TNKS/GEN1	26
BP	GO:0031497	chromatin assembly	30/1676	143/14170	0.00119228	0.0241639	ENSG00000187109/ENSG00000137309/ENSG00000137812/ENSG00000164104/ENSG00000123485/ENSG00000102384/ENSG00000115163/ENSG00000129534/ENSG00000151725/ENSG00000181163/ENSG00000119969/ENSG00000159055/ENSG00000149948/ENSG00000102054/ENSG00000047410/ENSG00000143401/ENSG00000128708/ENSG00000085224/ENSG00000142856/ENSG00000104147/ENSG00000120334/ENSG00000123219/ENSG00000153044/ENSG00000127483/ENSG00000105011…	NAP1L1/HMGA1/KNL1/HMGB2/HJURP/CENPI/CENPA/MIS18BP1/CENPU/NPM1/HELLS/MIS18A/HMGA2/RBBP7/TPR/ANP32E/HAT1/ATRX/ITGB3BP/OIP5/CENPL/CENPK/CENPH/HP1BP3/ASF1B/SHPRH/H3F3A/CENPV/KAT6B/CENPN	30
BP	GO:0030865	cortical cytoskeleton organization	14/1676	49/14170	0.00121203	0.0243808	ENSG00000011426/ENSG00000164292/ENSG00000137807/ENSG00000161800/ENSG00000061676/ENSG00000119729/ENSG00000182010/ENSG00000075711/ENSG00000170248/ENSG00000169760/ENSG00000134318/ENSG00000007168/ENSG00000067900/ENSG00000082397	ANLN/RHOBTB3/KIF23/RACGAP1/NCKAP1/RHOQ/RTKN2/DLG1/PDCD6IP/NLGN1/ROCK2/PAFAH1B1/ROCK1/EPB41L3	14
BP	GO:1902305	regulation of sodium ion transmembrane transport	14/1676	49/14170	0.00121203	0.0243808	ENSG00000138411/ENSG00000114796/ENSG00000169174/ENSG00000170759/ENSG00000187446/ENSG00000128245/ENSG00000171208/ENSG00000049759/ENSG00000075711/ENSG00000152642/ENSG00000069849/ENSG00000069869/ENSG00000163681/ENSG00000198648	HECW2/KLHL24/PCSK9/KIF5B/CHP1/YWHAH/NETO2/NEDD4L/DLG1/GPD1L/ATP1B3/NEDD4/SLMAP/STK39	14
BP	GO:0051169	nuclear transport	58/1676	330/14170	0.00123313	0.024713	ENSG00000137309/ENSG00000170312/ENSG00000125691/ENSG00000186298/ENSG00000179295/ENSG00000136810/ENSG00000125378/ENSG00000114346/ENSG00000182481/ENSG00000120253/ENSG00000168028/ENSG00000065150/ENSG00000058804/ENSG00000187446/ENSG00000164985/ENSG00000181163/ENSG00000205339/ENSG00000135272/ENSG00000171033/ENSG00000124207/ENSG00000111581/ENSG00000047410/ENSG00000184575/ENSG00000265972/ENSG00000143401…	HMGA1/CDK1/RPL23/PPP1CC/PTPN11/TXN/BMP4/ECT2/KPNA2/NUP43/RPSA/IPO5/NDC1/CHP1/PSIP1/NPM1/IPO7/MDFIC/PKIA/CSE1L/NUP107/TPR/XPOT/TXNIP/ANP32E/PTPN14/PPP1R12A/TNPO1/NUP50/MAVS/NUP155/XPO1/CEP57/GTSE1/MAPK1/AKR1C3/IPO11/SRSF11/STRADB/IPO8/KPNA4/NEDD4/CTDSPL2/KPNB1/AHCYL1/NEMF/NUP88/RANBP2/NUP133/NUP58/SMO/BARD1/KPNA3/PPP3CA/GSK3B/SNRPF/NUP54/SNRPD2	58
BP	GO:0044786	cell cycle DNA replication	16/1676	60/14170	0.00126477	0.0252532	ENSG00000020922/ENSG00000101003/ENSG00000085224/ENSG00000129173/ENSG00000132383/ENSG00000138346/ENSG00000035928/ENSG00000101868/ENSG00000101972/ENSG00000276644/ENSG00000133119/ENSG00000097046/ENSG00000108055/ENSG00000163918/ENSG00000093009/ENSG00000165891	MRE11/GINS1/ATRX/E2F8/RPA1/DNA2/RFC1/POLA1/STAG2/DACH1/RFC3/CDC7/SMC3/RFC4/CDC45/E2F7	16
BP	GO:0007080	mitotic metaphase plate congression	13/1676	44/14170	0.00127809	0.0254249	ENSG00000138778/ENSG00000118193/ENSG00000143228/ENSG00000134057/ENSG00000142945/ENSG00000040275/ENSG00000080986/ENSG00000134222/ENSG00000134690/ENSG00000237649/ENSG00000036257/ENSG00000108424/ENSG00000121621	CENPE/KIF14/NUF2/CCNB1/KIF2C/SPDL1/NDC80/PSRC1/CDCA8/KIFC1/CUL3/KPNB1/KIF18A	13
BP	GO:0031145	anaphase-promoting complex-dependent catabolic process	19/1676	77/14170	0.00128978	0.0254696	ENSG00000164109/ENSG00000087586/ENSG00000156970/ENSG00000143947/ENSG00000170312/ENSG00000134057/ENSG00000164611/ENSG00000175063/ENSG00000145604/ENSG00000108106/ENSG00000166851/ENSG00000154473/ENSG00000004897/ENSG00000178999/ENSG00000036257/ENSG00000095261/ENSG00000115233/ENSG00000163636/ENSG00000117399	MAD2L1/AURKA/BUB1B/RPS27A/CDK1/CCNB1/PTTG1/UBE2C/SKP2/UBE2S/PLK1/BUB3/CDC27/AURKB/CUL3/PSMD5/PSMD14/PSMD6/CDC20	19
BP	GO:0034502	protein localization to chromosome	19/1676	77/14170	0.00128978	0.0254696	ENSG00000137812/ENSG00000156970/ENSG00000170312/ENSG00000164754/ENSG00000112742/ENSG00000115163/ENSG00000040275/ENSG00000080986/ENSG00000171320/ENSG00000166851/ENSG00000085224/ENSG00000178999/ENSG00000132383/ENSG00000120438/ENSG00000133302/ENSG00000115484/ENSG00000146731/ENSG00000173273/ENSG00000119906	KNL1/BUB1B/CDK1/RAD21/TTK/CENPA/SPDL1/NDC80/ESCO2/PLK1/ATRX/AURKB/RPA1/TCP1/SLF1/CCT4/CCT6A/TNKS/SLF2	19
BP	GO:0034605	cellular response to heat	27/1676	125/14170	0.00130361	0.0256488	ENSG00000080824/ENSG00000120253/ENSG00000058804/ENSG00000110958/ENSG00000155304/ENSG00000102054/ENSG00000164070/ENSG00000111581/ENSG00000047410/ENSG00000132383/ENSG00000093000/ENSG00000113569/ENSG00000116030/ENSG00000100030/ENSG00000149311/ENSG00000186868/ENSG00000025156/ENSG00000170606/ENSG00000254087/ENSG00000108559/ENSG00000153201/ENSG00000069248/ENSG00000187522/ENSG00000196591/ENSG00000139496…	HSP90AA1/NUP43/NDC1/PTGES3/HSPA13/RBBP7/HSPA4L/NUP107/TPR/RPA1/NUP50/NUP155/SUMO1/MAPK1/ATM/MAPT/HSF2/HSPA4/LYN/NUP88/RANBP2/NUP133/HSPA14/HDAC2/NUP58/GSK3B/NUP54	27
BP	GO:0010824	regulation of centrosome duplication	12/1676	39/14170	0.0013168	0.025814	ENSG00000142731/ENSG00000181163/ENSG00000012048/ENSG00000108395/ENSG00000082898/ENSG00000168944/ENSG00000162063/ENSG00000170248/ENSG00000134318/ENSG00000151849/ENSG00000123473/ENSG00000178295	PLK4/NPM1/BRCA1/TRIM37/XPO1/CEP120/CCNF/PDCD6IP/ROCK2/CENPJ/STIL/GEN1	12
BP	GO:0051447	negative regulation of meiotic cell cycle	6/1676	12/14170	0.00132973	0.0259732	ENSG00000112742/ENSG00000112029/ENSG00000113456/ENSG00000142875/ENSG00000095002/ENSG00000108946	TTK/FBXO5/RAD1/PRKACB/MSH2/PRKAR1A	6
BP	GO:0019218	regulation of steroid metabolic process	22/1676	95/14170	0.0013781	0.0267195	ENSG00000099194/ENSG00000186480/ENSG00000067064/ENSG00000112972/ENSG00000079459/ENSG00000172893/ENSG00000167508/ENSG00000278540/ENSG00000169710/ENSG00000153162/ENSG00000119927/ENSG00000109929/ENSG00000160752/ENSG00000110921/ENSG00000160867/ENSG00000113161/ENSG00000104549/ENSG00000196139/ENSG00000084093/ENSG00000132356/ENSG00000108424/ENSG00000140943	SCD/INSIG1/IDI1/HMGCS1/FDFT1/DHCR7/MVD/ACACA/FASN/BMP6/GPAM/SC5D/FDPS/MVK/FGFR4/HMGCR/SQLE/AKR1C3/REST/PRKAA1/KPNB1/MBTPS1	22
BP	GO:0051261	protein depolymerization	22/1676	95/14170	0.0013781	0.0267195	ENSG00000136108/ENSG00000137710/ENSG00000105887/ENSG00000131711/ENSG00000125868/ENSG00000133789/ENSG00000142945/ENSG00000163539/ENSG00000166503/ENSG00000165410/ENSG00000175216/ENSG00000117632/ENSG00000135596/ENSG00000134982/ENSG00000154429/ENSG00000186185/ENSG00000198363/ENSG00000121621/ENSG00000151239/ENSG00000079691/ENSG00000138594/ENSG00000116489	CKAP2/RDX/MTPN/MAP1B/DSTN/SWAP70/KIF2C/CLASP2/HDGFL3/CFL2/CKAP5/STMN1/MICAL1/APC/CCSAP/KIF18B/ASPH/KIF18A/TWF1/CARMIL1/TMOD3/CAPZA1	22
BP	GO:1901017	negative regulation of potassium ion transmembrane transporter activity	7/1676	16/14170	0.00138649	0.0267195	ENSG00000049759/ENSG00000116030/ENSG00000105974/ENSG00000171862/ENSG00000135932/ENSG00000172939/ENSG00000198648	NEDD4L/SUMO1/CAV1/PTEN/CAB39/OXSR1/STK39	7
BP	GO:0006997	nucleus organization	29/1676	138/14170	0.00138777	0.0267195	ENSG00000164104/ENSG00000170312/ENSG00000157456/ENSG00000154229/ENSG00000134057/ENSG00000120253/ENSG00000091039/ENSG00000058804/ENSG00000166851/ENSG00000096063/ENSG00000111581/ENSG00000047410/ENSG00000093000/ENSG00000113569/ENSG00000116030/ENSG00000174106/ENSG00000215114/ENSG00000100749/ENSG00000169905/ENSG00000064102/ENSG00000108559/ENSG00000153201/ENSG00000007168/ENSG00000165476/ENSG00000069248…	HMGB2/CDK1/CCNB2/PRKCA/CCNB1/NUP43/OSBPL8/NDC1/PLK1/SRPK1/NUP107/TPR/NUP50/NUP155/SUMO1/LEMD3/UBXN2B/VRK1/TOR1AIP2/INTS13/NUP88/RANBP2/PAFAH1B1/REEP3/NUP133/GOPC/SPAST/NUP58/NUP54	29
BP	GO:0022613	ribonucleoprotein complex biogenesis	77/1676	466/14170	0.00139411	0.0267461	ENSG00000122406/ENSG00000063046/ENSG00000147604/ENSG00000145425/ENSG00000100316/ENSG00000089009/ENSG00000089157/ENSG00000174444/ENSG00000137154/ENSG00000143947/ENSG00000171863/ENSG00000125691/ENSG00000080824/ENSG00000174748/ENSG00000198034/ENSG00000142937/ENSG00000123908/ENSG00000168028/ENSG00000148303/ENSG00000140988/ENSG00000108848/ENSG00000138757/ENSG00000163682/ENSG00000138326/ENSG00000122026…	RPL5/EIF4B/RPL7/RPS3A/RPL3/RPL6/RPLP0/RPL4/RPS6/RPS27A/RPS7/RPL23/HSP90AA1/RPL15/RPS4X/RPS8/AGO2/RPSA/RPL7A/RPS2/LUC7L3/G3BP2/RPL9/RPS24/RPL21/PSIP1/RPS20/CNOT1/RPL14/CNOT6/NPM1/PTGES3/SRPK1/STRAP/RPS21/RPL13A/RPL22/PUM2/RPL27A/RPL31/RPS25/NSA2/DIS3/CNOT7/RPL26/RBMX/XPO1/TXNL4A/FCF1/PTEN/RPL34/MTREX/ATM/RPS13/RPL24/MAPT/RPS15A/AGO1/DDX6/RPL27/RPL11/EIF2S3/NUP88/SCAF11/RPL35A/TAF9/CLNS1A/RPS3/RPS1…	77
BP	GO:0072384	organelle transport along microtubule	18/1676	72/14170	0.0014581	0.0278746	ENSG00000115993/ENSG00000137807/ENSG00000131711/ENSG00000154277/ENSG00000170759/ENSG00000124333/ENSG00000198836/ENSG00000104164/ENSG00000185963/ENSG00000175582/ENSG00000131437/ENSG00000186868/ENSG00000185009/ENSG00000158623/ENSG00000007168/ENSG00000137463/ENSG00000107863/ENSG00000021574	TRAK2/KIF23/MAP1B/UCHL1/KIF5B/VAMP7/OPA1/BLOC1S6/BICD2/RAB6A/KIF3A/MAPT/AP3M1/COPG2/PAFAH1B1/MGARP/ARHGAP21/SPAST	18
BP	GO:0035384	thioester biosynthetic process	14/1676	50/14170	0.00150304	0.0284312	ENSG00000099194/ENSG00000068366/ENSG00000278540/ENSG00000169710/ENSG00000149084/ENSG00000012660/ENSG00000145284/ENSG00000206527/ENSG00000145439/ENSG00000123983/ENSG00000075239/ENSG00000151726/ENSG00000067992/ENSG00000091140	SCD/ACSL4/ACACA/FASN/HSD17B12/ELOVL5/SCD5/HACD2/CBR4/ACSL3/ACAT1/ACSL1/PDK3/DLD	14
BP	GO:0071616	acyl-CoA biosynthetic process	14/1676	50/14170	0.00150304	0.0284312	ENSG00000099194/ENSG00000068366/ENSG00000278540/ENSG00000169710/ENSG00000149084/ENSG00000012660/ENSG00000145284/ENSG00000206527/ENSG00000145439/ENSG00000123983/ENSG00000075239/ENSG00000151726/ENSG00000067992/ENSG00000091140	SCD/ACSL4/ACACA/FASN/HSD17B12/ELOVL5/SCD5/HACD2/CBR4/ACSL3/ACAT1/ACSL1/PDK3/DLD	14
BP	GO:1904589	regulation of protein import	14/1676	50/14170	0.00150304	0.0284312	ENSG00000170312/ENSG00000136810/ENSG00000125378/ENSG00000114346/ENSG00000065150/ENSG00000187446/ENSG00000135272/ENSG00000171033/ENSG00000047410/ENSG00000088888/ENSG00000100030/ENSG00000139496/ENSG00000128602/ENSG00000138750	CDK1/TXN/BMP4/ECT2/IPO5/CHP1/MDFIC/PKIA/TPR/MAVS/MAPK1/NUP58/SMO/NUP54	14
BP	GO:0006364	rRNA processing	48/1676	264/14170	0.00152503	0.0287463	ENSG00000122406/ENSG00000147604/ENSG00000145425/ENSG00000100316/ENSG00000089009/ENSG00000089157/ENSG00000174444/ENSG00000137154/ENSG00000143947/ENSG00000171863/ENSG00000125691/ENSG00000174748/ENSG00000198034/ENSG00000142937/ENSG00000168028/ENSG00000148303/ENSG00000140988/ENSG00000163682/ENSG00000138326/ENSG00000122026/ENSG00000008988/ENSG00000188846/ENSG00000171858/ENSG00000142541/ENSG00000116251…	RPL5/RPL7/RPS3A/RPL3/RPL6/RPLP0/RPL4/RPS6/RPS27A/RPS7/RPL23/RPL15/RPS4X/RPS8/RPSA/RPL7A/RPS2/RPL9/RPS24/RPL21/RPS20/RPL14/RPS21/RPL13A/RPL22/RPL27A/RPL31/RPS25/NSA2/DIS3/RPL26/FCF1/RPL34/MTREX/RPS13/RPL24/RPS15A/RPL27/RPL11/RPL35A/RPS3/RPS18/DIMT1/RPL23A/EXOSC8/WDR37/ERI1/RPL37	48
BP	GO:0090169	regulation of spindle assembly	9/1676	25/14170	0.00154037	0.0289343	ENSG00000076382/ENSG00000121957/ENSG00000182504/ENSG00000166851/ENSG00000047410/ENSG00000118007/ENSG00000101972/ENSG00000154429/ENSG00000108055	SPAG5/GPSM2/CEP97/PLK1/TPR/STAG1/STAG2/CCSAP/SMC3	9
BP	GO:0000079	regulation of cyclin-dependent protein serine/threonine kinase activity	20/1676	84/14170	0.00156081	0.0292165	ENSG00000123975/ENSG00000110092/ENSG00000134057/ENSG00000065150/ENSG00000113328/ENSG00000100526/ENSG00000123080/ENSG00000134222/ENSG00000112237/ENSG00000205339/ENSG00000166851/ENSG00000094804/ENSG00000108100/ENSG00000171862/ENSG00000175305/ENSG00000134982/ENSG00000197299/ENSG00000158402/ENSG00000111276/ENSG00000102760	CKS2/CCND1/CCNB1/IPO5/CCNG1/CDKN3/CDKN2C/PSRC1/CCNC/IPO7/PLK1/CDC6/CCNY/PTEN/CCNE2/APC/BLM/CDC25C/CDKN1B/RGCC	20
BP	GO:0097711	ciliary basal body-plasma membrane docking	22/1676	96/14170	0.00159215	0.0297	ENSG00000170312/ENSG00000005249/ENSG00000117650/ENSG00000080824/ENSG00000142731/ENSG00000148019/ENSG00000147874/ENSG00000182504/ENSG00000166851/ENSG00000101639/ENSG00000175216/ENSG00000167552/ENSG00000166037/ENSG00000127914/ENSG00000103995/ENSG00000152240/ENSG00000007168/ENSG00000139350/ENSG00000151849/ENSG00000116127/ENSG00000114107/ENSG00000077380	CDK1/PRKAR2B/NEK2/HSP90AA1/PLK4/CEP78/HAUS6/CEP97/PLK1/CEP192/CKAP5/TUBA1A/CEP57/AKAP9/CEP152/HAUS1/PAFAH1B1/NEDD1/CENPJ/ALMS1/CEP70/DYNC1I2	22
BP	GO:0098930	axonal transport	13/1676	45/14170	0.00160566	0.0298487	ENSG00000115993/ENSG00000154277/ENSG00000198836/ENSG00000114416/ENSG00000104164/ENSG00000151914/ENSG00000090889/ENSG00000131437/ENSG00000186868/ENSG00000185009/ENSG00000007168/ENSG00000137463/ENSG00000021574	TRAK2/UCHL1/OPA1/FXR1/BLOC1S6/DST/KIF4A/KIF3A/MAPT/AP3M1/PAFAH1B1/MGARP/SPAST	13
BP	GO:0032365	intracellular lipid transport	10/1676	30/14170	0.00167585	0.0310463	ENSG00000169174/ENSG00000278540/ENSG00000106086/ENSG00000182718/ENSG00000107331/ENSG00000116171/ENSG00000162409/ENSG00000153989/ENSG00000106617/ENSG00000070018	PCSK9/ACACA/PLEKHA8/ANXA2/ABCA2/SCP2/PRKAA2/NUS1/PRKAG2/LRP6	10
BP	GO:0016572	histone phosphorylation	11/1676	35/14170	0.00171299	0.0316258	ENSG00000145386/ENSG00000087586/ENSG00000170312/ENSG00000154229/ENSG00000134057/ENSG00000149948/ENSG00000178999/ENSG00000149311/ENSG00000100749/ENSG00000132356/ENSG00000162409	CCNA2/AURKA/CDK1/PRKCA/CCNB1/HMGA2/AURKB/ATM/VRK1/PRKAA1/PRKAA2	11
BP	GO:0009259	ribonucleotide metabolic process	80/1676	492/14170	0.00180827	0.0332709	ENSG00000170312/ENSG00000134057/ENSG00000177565/ENSG00000134333/ENSG00000171408/ENSG00000120253/ENSG00000152234/ENSG00000198938/ENSG00000058804/ENSG00000120137/ENSG00000198836/ENSG00000119729/ENSG00000023228/ENSG00000132436/ENSG00000177706/ENSG00000198668/ENSG00000111581/ENSG00000173660/ENSG00000047410/ENSG00000173597/ENSG00000116459/ENSG00000138735/ENSG00000162368/ENSG00000125648/ENSG00000168653…	CDK1/CCNB1/TBL1XR1/LDHA/PDE7B/NUP43/ATP5F1A/MT-CO3/NDC1/PANK3/OPA1/RHOQ/NDUFS1/FIGNL1/FAM20C/CALM1/NUP107/UQCRH/TPR/SULT1B1/ATP5PB/PDE5A/CMPK1/SLC25A23/NDUFS5/COX6C/DLG1/UQCRB/NFS1/MOCS2/SLC26A2/HMGCR/NUP50/CARD11/NUP155/RACK1/AK5/ATP5F1C/ATP5IF1/COX7C/PAPSS1/NIPSNAP2/NDUFA4/GPR161/SDHC/ACAT1/AKAP9/MSH2/UQCRFS1/PAICS/ATP5MC3/MT-CYB/PINK1/NUDT5/IMPAD1/ATP6V1A/PRKAA1/NUP88/NT5C2/RANBP2/PRKAA2/ADCY1…	80
BP	GO:0006163	purine nucleotide metabolic process	80/1676	493/14170	0.00191522	0.0351189	ENSG00000170312/ENSG00000134057/ENSG00000177565/ENSG00000134333/ENSG00000171408/ENSG00000120253/ENSG00000152234/ENSG00000198938/ENSG00000058804/ENSG00000120137/ENSG00000198836/ENSG00000119729/ENSG00000023228/ENSG00000132436/ENSG00000177706/ENSG00000198668/ENSG00000111581/ENSG00000173660/ENSG00000047410/ENSG00000173597/ENSG00000116459/ENSG00000138735/ENSG00000125648/ENSG00000168653/ENSG00000164919…	CDK1/CCNB1/TBL1XR1/LDHA/PDE7B/NUP43/ATP5F1A/MT-CO3/NDC1/PANK3/OPA1/RHOQ/NDUFS1/FIGNL1/FAM20C/CALM1/NUP107/UQCRH/TPR/SULT1B1/ATP5PB/PDE5A/SLC25A23/NDUFS5/COX6C/DLG1/UQCRB/NFS1/MOCS2/SLC26A2/HMGCR/NUP50/CARD11/NUP155/RACK1/AK5/ATP5F1C/ATP5IF1/COX7C/PAPSS1/NIPSNAP2/NDUFA4/GPR161/SDHC/ACAT1/AKAP9/MSH2/UQCRFS1/PAICS/ATP5MC3/MT-CYB/PINK1/NUDT5/IMPAD1/ATP6V1A/PRKAA1/NUP88/NT5C2/RANBP2/PRKAA2/ADCY1/COQ7/…	80
BP	GO:0014823	response to activity	13/1676	46/14170	0.00199977	0.0365449	ENSG00000170312/ENSG00000253729/ENSG00000153162/ENSG00000108840/ENSG00000198836/ENSG00000121691/ENSG00000173726/ENSG00000148218/ENSG00000171862/ENSG00000110395/ENSG00000132356/ENSG00000162409/ENSG00000091879	CDK1/PRKDC/BMP6/HDAC5/OPA1/CAT/TOMM20/ALAD/PTEN/CBL/PRKAA1/PRKAA2/ANGPT2	13
BP	GO:0006275	regulation of DNA replication	24/1676	110/14170	0.00204258	0.0372012	ENSG00000170312/ENSG00000125378/ENSG00000153162/ENSG00000171320/ENSG00000121892/ENSG00000020922/ENSG00000115355/ENSG00000094804/ENSG00000085224/ENSG00000129173/ENSG00000116161/ENSG00000006634/ENSG00000141446/ENSG00000138346/ENSG00000069275/ENSG00000136982/ENSG00000197299/ENSG00000101972/ENSG00000276644/ENSG00000133119/ENSG00000097046/ENSG00000108055/ENSG00000163918/ENSG00000165891	CDK1/BMP4/BMP6/ESCO2/PDS5A/MRE11/CCDC88A/CDC6/ATRX/E2F8/CACYBP/DBF4/ESCO1/DNA2/NUCKS1/DSCC1/BLM/STAG2/DACH1/RFC3/CDC7/SMC3/RFC4/E2F7	24
BP	GO:1903828	negative regulation of cellular protein localization	22/1676	98/14170	0.00210627	0.0382321	ENSG00000198833/ENSG00000186480/ENSG00000120992/ENSG00000136810/ENSG00000187446/ENSG00000141367/ENSG00000119729/ENSG00000135272/ENSG00000171033/ENSG00000049759/ENSG00000186193/ENSG00000107362/ENSG00000078804/ENSG00000066027/ENSG00000186868/ENSG00000119185/ENSG00000134318/ENSG00000153071/ENSG00000047932/ENSG00000138376/ENSG00000082701/ENSG00000163818	UBE2J1/INSIG1/LYPLA1/TXN/CHP1/CLTC/RHOQ/MDFIC/PKIA/NEDD4L/SAPCD2/ABHD17B/TP53INP2/PPP2R5A/MAPT/ITGB1BP1/ROCK2/DAB2/GOPC/BARD1/GSK3B/LZTFL1	22
BP	GO:0070316	regulation of G0 to G1 transition	12/1676	41/14170	0.00212553	0.0383235	ENSG00000094916/ENSG00000171848/ENSG00000198176/ENSG00000114126/ENSG00000122565/ENSG00000102054/ENSG00000120868/ENSG00000012048/ENSG00000178691/ENSG00000097046/ENSG00000101412/ENSG00000171792	CBX5/RRM2/TFDP1/TFDP2/CBX3/RBBP7/APAF1/BRCA1/SUZ12/CDC7/E2F1/RHNO1	12
BP	GO:2000649	regulation of sodium ion transmembrane transporter activity	12/1676	41/14170	0.00212553	0.0383235	ENSG00000138411/ENSG00000114796/ENSG00000169174/ENSG00000170759/ENSG00000187446/ENSG00000128245/ENSG00000171208/ENSG00000049759/ENSG00000152642/ENSG00000069869/ENSG00000163681/ENSG00000198648	HECW2/KLHL24/PCSK9/KIF5B/CHP1/YWHAH/NETO2/NEDD4L/GPD1L/NEDD4/SLMAP/STK39	12
BP	GO:0051298	centrosome duplication	16/1676	63/14170	0.00219972	0.0391126	ENSG00000142731/ENSG00000181163/ENSG00000175216/ENSG00000170037/ENSG00000012048/ENSG00000108395/ENSG00000082898/ENSG00000168944/ENSG00000162063/ENSG00000156876/ENSG00000170248/ENSG00000134318/ENSG00000103995/ENSG00000151849/ENSG00000123473/ENSG00000178295	PLK4/NPM1/CKAP5/CNTROB/BRCA1/TRIM37/XPO1/CEP120/CCNF/SASS6/PDCD6IP/ROCK2/CEP152/CENPJ/STIL/GEN1	16
BP	GO:1901379	regulation of potassium ion transmembrane transport	16/1676	63/14170	0.00219972	0.0391126	ENSG00000177119/ENSG00000114796/ENSG00000022267/ENSG00000171208/ENSG00000049759/ENSG00000075711/ENSG00000175548/ENSG00000116030/ENSG00000105974/ENSG00000171862/ENSG00000135932/ENSG00000127914/ENSG00000069849/ENSG00000069869/ENSG00000172939/ENSG00000198648	ANO6/KLHL24/FHL1/NETO2/NEDD4L/DLG1/ALG10B/SUMO1/CAV1/PTEN/CAB39/AKAP9/ATP1B3/NEDD4/OXSR1/STK39	16
BP	GO:0007019	microtubule depolymerization	11/1676	36/14170	0.00220693	0.0391126	ENSG00000136108/ENSG00000131711/ENSG00000142945/ENSG00000163539/ENSG00000166503/ENSG00000175216/ENSG00000117632/ENSG00000134982/ENSG00000154429/ENSG00000186185/ENSG00000121621	CKAP2/MAP1B/KIF2C/CLASP2/HDGFL3/CKAP5/STMN1/APC/CCSAP/KIF18B/KIF18A	11
BP	GO:0036109	alpha-linolenic acid metabolic process	6/1676	13/14170	0.00222354	0.0391126	ENSG00000133835/ENSG00000012660/ENSG00000134824/ENSG00000149485/ENSG00000151726/ENSG00000116171	HSD17B4/ELOVL5/FADS2/FADS1/ACSL1/SCP2	6
BP	GO:0046349	amino sugar biosynthetic process	6/1676	13/14170	0.00222354	0.0391126	ENSG00000117143/ENSG00000131459/ENSG00000159921/ENSG00000198380/ENSG00000163281/ENSG00000170191	UAP1/GFPT2/GNE/GFPT1/GNPDA2/NANP	6
BP	GO:2000105	positive regulation of DNA-dependent DNA replication	6/1676	13/14170	0.00222354	0.0391126	ENSG00000125378/ENSG00000153162/ENSG00000085224/ENSG00000129173/ENSG00000097046/ENSG00000165891	BMP4/BMP6/ATRX/E2F8/CDC7/E2F7	6
BP	GO:0006333	chromatin assembly or disassembly	33/1676	168/14170	0.00222647	0.0391126	ENSG00000187109/ENSG00000137309/ENSG00000137812/ENSG00000164104/ENSG00000123485/ENSG00000102384/ENSG00000115163/ENSG00000129534/ENSG00000151725/ENSG00000181163/ENSG00000119969/ENSG00000159055/ENSG00000149948/ENSG00000102054/ENSG00000047410/ENSG00000143401/ENSG00000128708/ENSG00000085224/ENSG00000142856/ENSG00000104147/ENSG00000120334/ENSG00000189079/ENSG00000163939/ENSG00000123219/ENSG00000153044…	NAP1L1/HMGA1/KNL1/HMGB2/HJURP/CENPI/CENPA/MIS18BP1/CENPU/NPM1/HELLS/MIS18A/HMGA2/RBBP7/TPR/ANP32E/HAT1/ATRX/ITGB3BP/OIP5/CENPL/ARID2/PBRM1/CENPK/CENPH/HP1BP3/ASF1B/SHPRH/H3F3A/CENPV/KAT6B/CENPN/SMARCD3	33
BP	GO:0016358	dendrite development	38/1676	201/14170	0.00222733	0.0391126	ENSG00000115993/ENSG00000138411/ENSG00000138071/ENSG00000131711/ENSG00000157193/ENSG00000068366/ENSG00000125249/ENSG00000150093/ENSG00000124333/ENSG00000198836/ENSG00000114416/ENSG00000105426/ENSG00000128245/ENSG00000273749/ENSG00000140575/ENSG00000143126/ENSG00000049759/ENSG00000046889/ENSG00000163110/ENSG00000156299/ENSG00000157168/ENSG00000171862/ENSG00000168374/ENSG00000140463/ENSG00000198121…	TRAK2/HECW2/ACTR2/MAP1B/LRP8/ACSL4/RAP2A/ITGB1/VAMP7/OPA1/FXR1/PTPRS/YWHAH/CYFIP1/IQGAP1/CELSR2/NEDD4L/PREX2/PDLIM5/TIAM1/NRG1/PTEN/ARF4/BBS4/LPAR1/NLGN1/NEDD4/PAFAH1B1/STRN/HDAC2/FARP1/PPP3CA/CAPRIN1/SDC2/ABI1/RBFOX2/CDC20/PRKG1	38
BP	GO:0009314	response to radiation	66/1676	395/14170	0.00223905	0.0391906	ENSG00000152465/ENSG00000112972/ENSG00000110092/ENSG00000167325/ENSG00000186298/ENSG00000136810/ENSG00000114346/ENSG00000168078/ENSG00000253729/ENSG00000150093/ENSG00000091436/ENSG00000181163/ENSG00000121691/ENSG00000163781/ENSG00000130939/ENSG00000111247/ENSG00000196549/ENSG00000132436/ENSG00000113456/ENSG00000100811/ENSG00000198668/ENSG00000149948/ENSG00000158290/ENSG00000164938/ENSG00000178999…	NMT2/HMGCS1/CCND1/RRM1/PPP1CC/TXN/ECT2/PBK/PRKDC/ITGB1/MAP3K20/NPM1/CAT/TOPBP1/UBE4B/RAD51AP1/MME/FIGNL1/RAD1/YY1/CALM1/HMGA2/CUL4B/TP53INP1/AURKB/ANXA1/RPL26/KRAS/MAPK8/ALAD/BRCA1/HMGCR/SWI5/WRN/FANCD2/ELOVL4/GNAQ/CRY1/HMGN1/RDH11/DDHD2/COPS9/ATM/NUCKS1/NOX4/PPP1CB/ERCC6/MSH2/TANC1/FBXL3/FECH/PCLAF/XRCC2/NEDD4/CBL/OPN3/PRKAA1/BLM/COPS3/OPN1SW/ANGPT2/MAP4K3/USP1/RAD18/SFRP1/RHNO1	66
BP	GO:0018209	peptidyl-serine modification	50/1676	283/14170	0.00230655	0.0402414	ENSG00000087586/ENSG00000170312/ENSG00000141429/ENSG00000070087/ENSG00000154229/ENSG00000134057/ENSG00000112742/ENSG00000136810/ENSG00000177189/ENSG00000117020/ENSG00000050748/ENSG00000253729/ENSG00000106799/ENSG00000166851/ENSG00000065243/ENSG00000178234/ENSG00000149948/ENSG00000110422/ENSG00000163558/ENSG00000178999/ENSG00000107643/ENSG00000026508/ENSG00000152953/ENSG00000204628/ENSG00000152642…	AURKA/CDK1/GALNT1/PFN2/PRKCA/CCNB1/TTK/TXN/RPS6KA3/AKT3/MAPK9/PRKDC/TGFBR1/PLK1/PKN2/GALNT11/HMGA2/HIPK3/PRKCI/AURKB/MAPK8/CD44/STK32B/RACK1/GPD1L/SPOCK3/MAPK1/CAV1/CAB39/DOCK7/ATM/CREBL2/AKAP9/VRK1/ROCK2/INPP5F/PINK1/PRKAA1/PRKAA2/GALNT16/STK38L/CSNK1G3/TNKS/PDK3/GALNT10/PAQR3/PRKD1/CDC7/GSK3B/STK39	50
BP	GO:0045333	cellular respiration	34/1676	175/14170	0.00232852	0.0404937	ENSG00000122729/ENSG00000170312/ENSG00000112992/ENSG00000134057/ENSG00000138413/ENSG00000182054/ENSG00000066855/ENSG00000198938/ENSG00000121691/ENSG00000023228/ENSG00000186687/ENSG00000173660/ENSG00000125648/ENSG00000168653/ENSG00000164919/ENSG00000156467/ENSG00000176171/ENSG00000127184/ENSG00000014641/ENSG00000189043/ENSG00000143252/ENSG00000169021/ENSG00000198727/ENSG00000136143/ENSG00000158828…	ACO1/CDK1/NNT/CCNB1/IDH1/IDH2/MTFR1/MT-CO3/CAT/NDUFS1/LYRM7/UQCRH/SLC25A23/NDUFS5/COX6C/UQCRB/BNIP3/COX7C/MDH1/NDUFA4/SDHC/UQCRFS1/MT-CYB/SUCLA2/PINK1/SDHAF4/COQ7/ETFDH/GPD2/SDHD/UQCRC2/NDUFAB1/PMPCB/DLD	34
BP	GO:0070085	glycosylation	44/1676	242/14170	0.00233857	0.0405377	ENSG00000198833/ENSG00000115993/ENSG00000152127/ENSG00000141429/ENSG00000167508/ENSG00000198162/ENSG00000151233/ENSG00000074695/ENSG00000187446/ENSG00000113532/ENSG00000033170/ENSG00000156162/ENSG00000184005/ENSG00000118276/ENSG00000012232/ENSG00000112893/ENSG00000178234/ENSG00000008513/ENSG00000120742/ENSG00000106692/ENSG00000173852/ENSG00000178904/ENSG00000175548/ENSG00000102595/ENSG00000064225…	UBE2J1/TRAK2/MGAT5/GALNT1/MVD/MAN1A2/GXYLT1/LMAN1/CHP1/ST8SIA4/FUT8/DPY19L4/ST6GALNAC3/B4GALT6/EXTL3/MAN2A1/GALNT11/ST3GAL1/SERP1/FKTN/DPY19L1/DPY19L3/ALG10B/UGGT2/ST3GAL6/GFPT2/ARFGEF1/COG6/TRIP11/OGA/POMK/OSTC/B3GLCT/MCFD2/GALNT16/STT3B/EDEM3/GFPT1/GALNT10/UGGT1/NUS1/ADAMTSL1/FUT10/B4GALNT1	44
BP	GO:0006607	NLS-bearing protein import into nucleus	8/1676	22/14170	0.00260772	0.0447713	ENSG00000182481/ENSG00000065150/ENSG00000083312/ENSG00000186432/ENSG00000108424/ENSG00000153201/ENSG00000102753/ENSG00000138750	KPNA2/IPO5/TNPO1/KPNA4/KPNB1/RANBP2/KPNA3/NUP54	8
BP	GO:0036314	response to sterol	8/1676	22/14170	0.00260772	0.0447713	ENSG00000186480/ENSG00000112972/ENSG00000157193/ENSG00000106799/ENSG00000107331/ENSG00000128602/ENSG00000185920/ENSG00000070018	INSIG1/HMGCS1/LRP8/TGFBR1/ABCA2/SMO/PTCH1/LRP6	8
BP	GO:0071459	protein localization to chromosome, centromeric region	8/1676	22/14170	0.00260772	0.0447713	ENSG00000137812/ENSG00000156970/ENSG00000170312/ENSG00000112742/ENSG00000115163/ENSG00000040275/ENSG00000080986/ENSG00000178999	KNL1/BUB1B/CDK1/TTK/CENPA/SPDL1/NDC80/AURKB	8
BP	GO:0071214	cellular response to abiotic stimulus	49/1676	278/14170	0.00266426	0.0454525	ENSG00000152465/ENSG00000105887/ENSG00000179295/ENSG00000114346/ENSG00000140199/ENSG00000168078/ENSG00000136869/ENSG00000153162/ENSG00000091436/ENSG00000187446/ENSG00000130956/ENSG00000181163/ENSG00000111247/ENSG00000196549/ENSG00000132436/ENSG00000113456/ENSG00000100811/ENSG00000198668/ENSG00000149948/ENSG00000158290/ENSG00000164938/ENSG00000178999/ENSG00000176171/ENSG00000161970/ENSG00000107643…	NMT2/MTPN/PTPN11/ECT2/SLC12A6/PBK/TLR4/BMP6/MAP3K20/CHP1/HABP4/NPM1/RAD51AP1/MME/FIGNL1/RAD1/YY1/CALM1/HMGA2/CUL4B/TP53INP1/AURKB/BNIP3/RPL26/MAPK8/SWI5/WRN/CRY1/RDH11/COPS9/PTEN/CAB39/ANKRD1/ATM/NUCKS1/NOX4/REST/SLC38A2/NEDD4/OPN3/CASP8AP2/BLM/AKR1B1/OPN1SW/OXSR1/CRADD/SFRP1/STK39/RHNO1	49
BP	GO:0104004	cellular response to environmental stimulus	49/1676	278/14170	0.00266426	0.0454525	ENSG00000152465/ENSG00000105887/ENSG00000179295/ENSG00000114346/ENSG00000140199/ENSG00000168078/ENSG00000136869/ENSG00000153162/ENSG00000091436/ENSG00000187446/ENSG00000130956/ENSG00000181163/ENSG00000111247/ENSG00000196549/ENSG00000132436/ENSG00000113456/ENSG00000100811/ENSG00000198668/ENSG00000149948/ENSG00000158290/ENSG00000164938/ENSG00000178999/ENSG00000176171/ENSG00000161970/ENSG00000107643…	NMT2/MTPN/PTPN11/ECT2/SLC12A6/PBK/TLR4/BMP6/MAP3K20/CHP1/HABP4/NPM1/RAD51AP1/MME/FIGNL1/RAD1/YY1/CALM1/HMGA2/CUL4B/TP53INP1/AURKB/BNIP3/RPL26/MAPK8/SWI5/WRN/CRY1/RDH11/COPS9/PTEN/CAB39/ANKRD1/ATM/NUCKS1/NOX4/REST/SLC38A2/NEDD4/OPN3/CASP8AP2/BLM/AKR1B1/OPN1SW/OXSR1/CRADD/SFRP1/STK39/RHNO1	49
BP	GO:0006913	nucleocytoplasmic transport	56/1676	327/14170	0.00269279	0.0457945	ENSG00000170312/ENSG00000125691/ENSG00000186298/ENSG00000179295/ENSG00000136810/ENSG00000125378/ENSG00000114346/ENSG00000182481/ENSG00000120253/ENSG00000168028/ENSG00000065150/ENSG00000058804/ENSG00000187446/ENSG00000181163/ENSG00000205339/ENSG00000135272/ENSG00000171033/ENSG00000124207/ENSG00000111581/ENSG00000047410/ENSG00000184575/ENSG00000265972/ENSG00000143401/ENSG00000152104/ENSG00000058272…	CDK1/RPL23/PPP1CC/PTPN11/TXN/BMP4/ECT2/KPNA2/NUP43/RPSA/IPO5/NDC1/CHP1/NPM1/IPO7/MDFIC/PKIA/CSE1L/NUP107/TPR/XPOT/TXNIP/ANP32E/PTPN14/PPP1R12A/TNPO1/NUP50/MAVS/NUP155/XPO1/CEP57/GTSE1/MAPK1/AKR1C3/IPO11/SRSF11/STRADB/IPO8/KPNA4/NEDD4/CTDSPL2/KPNB1/AHCYL1/NEMF/NUP88/RANBP2/NUP133/NUP58/SMO/BARD1/KPNA3/PPP3CA/GSK3B/SNRPF/NUP54/SNRPD2	56
BP	GO:1901615	organic hydroxy compound metabolic process	70/1676	427/14170	0.00274987	0.046618	ENSG00000099194/ENSG00000228716/ENSG00000186480/ENSG00000052802/ENSG00000120437/ENSG00000067064/ENSG00000112972/ENSG00000105887/ENSG00000182621/ENSG00000079459/ENSG00000197535/ENSG00000134333/ENSG00000198743/ENSG00000169174/ENSG00000172893/ENSG00000167508/ENSG00000073060/ENSG00000278540/ENSG00000169710/ENSG00000153162/ENSG00000165092/ENSG00000121691/ENSG00000068383/ENSG00000133835/ENSG00000119927…	SCD/DHFR/INSIG1/MSMO1/ACAT2/IDI1/HMGCS1/MTPN/PLCB1/FDFT1/MYO5A/LDHA/SLC5A3/PCSK9/DHCR7/MVD/SCARB1/ACACA/FASN/BMP6/ALDH1A1/CAT/INPP5A/HSD17B4/GPAM/CALM1/DHCR24/SC5D/NR5A2/SULT1B1/ATP8B1/FDPS/PCBD1/MVK/FGFR4/LEPR/CLN8/EBP/HMGCR/IPMK/GK5/ADH5/TRPC1/EBPL/RDH11/MTMR2/SQLE/PTEN/AKR1C3/ACAT1/ALDH1A2/PPIP5K2/REST/IMPAD1/INPP4B/PRKAA1/KPNB1/LDHB/SCP2/PRKAA2/MRS2/AKR1B1/GPD2/PFKFB2/MBTPS1/NUS1/PRKAG2/ATP7A…	70
BP	GO:0071900	regulation of protein serine/threonine kinase activity	74/1676	456/14170	0.00277014	0.0468145	ENSG00000143947/ENSG00000170312/ENSG00000174804/ENSG00000123975/ENSG00000110092/ENSG00000005249/ENSG00000134057/ENSG00000154277/ENSG00000179295/ENSG00000125378/ENSG00000065150/ENSG00000113328/ENSG00000100526/ENSG00000136869/ENSG00000091436/ENSG00000123080/ENSG00000168615/ENSG00000134222/ENSG00000112237/ENSG00000135341/ENSG00000106799/ENSG00000205339/ENSG00000166851/ENSG00000135272/ENSG00000171033…	RPS27A/CDK1/FZD4/CKS2/CCND1/PRKAR2B/CCNB1/UCHL1/PTPN11/BMP4/IPO5/CCNG1/CDKN3/TLR4/MAP3K20/CDKN2C/ADAM9/PSRC1/CCNC/MAP3K7/TGFBR1/IPO7/PLK1/MDFIC/PKIA/CALM1/HIPK3/IQGAP1/CDC6/PDE5A/SPRED1/PDGFD/PRKAR2A/RAP1A/MAP2K6/KRAS/MAP3K5/HMGCR/NRK/MAGED1/CCNY/TIAM1/MAPK1/CAV1/SPAG9/NRG1/PTEN/CAB39/NOX4/ERCC6/LPAR1/CCNE2/LYN/ACSL1/STK25/PRKAA1/APC/PRKAR1A/BLM/PDCD4/ETAA1/RPS3/IQGAP3/CDC25C/CDKN1B/PAQR3/MAP4K3/…	74
BP	GO:0070317	negative regulation of G0 to G1 transition	11/1676	37/14170	0.00281027	0.0473443	ENSG00000094916/ENSG00000171848/ENSG00000198176/ENSG00000114126/ENSG00000122565/ENSG00000102054/ENSG00000120868/ENSG00000012048/ENSG00000178691/ENSG00000097046/ENSG00000101412	CBX5/RRM2/TFDP1/TFDP2/CBX3/RBBP7/APAF1/BRCA1/SUZ12/CDC7/E2F1	11
BP	GO:0031396	regulation of protein ubiquitination	34/1676	177/14170	0.00282415	0.0474299	ENSG00000122406/ENSG00000164109/ENSG00000171863/ENSG00000125691/ENSG00000080824/ENSG00000140988/ENSG00000175063/ENSG00000187446/ENSG00000145604/ENSG00000106799/ENSG00000108106/ENSG00000166851/ENSG00000112029/ENSG00000140525/ENSG00000012048/ENSG00000150401/ENSG00000036257/ENSG00000162378/ENSG00000008405/ENSG00000105974/ENSG00000114062/ENSG00000171862/ENSG00000140450/ENSG00000081377/ENSG00000158828…	RPL5/MAD2L1/RPS7/RPL23/HSP90AA1/RPS2/UBE2C/CHP1/SKP2/TGFBR1/UBE2S/PLK1/FBXO5/FANCI/BRCA1/DCUN1D2/CUL3/ZYG11B/CRY1/CAV1/UBE3A/PTEN/ARRDC4/CDC14B/PINK1/RPL11/USP44/SPOPL/RPS3/ATG5/UFL1/NDFIP2/SVBP/CDC20	34
BP	GO:0010458	exit from mitosis	9/1676	27/14170	0.00283921	0.0475347	ENSG00000011426/ENSG00000175063/ENSG00000163539/ENSG00000108106/ENSG00000184445/ENSG00000081377/ENSG00000021574/ENSG00000111276/ENSG00000102760	ANLN/UBE2C/CLASP2/UBE2S/KNTC1/CDC14B/SPAST/CDKN1B/RGCC	9
BP	GO:0015949	nucleobase-containing small molecule interconversion	10/1676	32/14170	0.00288554	0.0481608	ENSG00000198431/ENSG00000167325/ENSG00000171848/ENSG00000136810/ENSG00000168393/ENSG00000128951/ENSG00000162368/ENSG00000154027/ENSG00000103202/ENSG00000162433	TXNRD1/RRM1/RRM2/TXN/DTYMK/DUT/CMPK1/AK5/NME4/AK4	10
BP	GO:0035794	positive regulation of mitochondrial membrane permeability	15/1676	59/14170	0.0029513	0.0491064	ENSG00000051620/ENSG00000198176/ENSG00000104765/ENSG00000134308/ENSG00000005022/ENSG00000114126/ENSG00000128245/ENSG00000176171/ENSG00000107643/ENSG00000115966/ENSG00000130770/ENSG00000096092/ENSG00000164924/ENSG00000101412/ENSG00000082701	HEBP2/TFDP1/BNIP3L/YWHAQ/SLC25A5/TFDP2/YWHAH/BNIP3/MAPK8/ATF2/ATP5IF1/TMEM14A/YWHAZ/E2F1/GSK3B	15
CC	GO:0000775	chromosome, centromeric region	86/1749	188/14919	9.31e-32	6.1e-29	ENSG00000138778/ENSG00000094916/ENSG00000164109/ENSG00000087586/ENSG00000137812/ENSG00000156970/ENSG00000143228/ENSG00000117724/ENSG00000109805/ENSG00000123485/ENSG00000076382/ENSG00000102384/ENSG00000169679/ENSG00000164754/ENSG00000117650/ENSG00000134057/ENSG00000186298/ENSG00000112742/ENSG00000128944/ENSG00000163535/ENSG00000078304/ENSG00000089685/ENSG00000115163/ENSG00000120253/ENSG00000151503…	CENPE/CBX5/MAD2L1/AURKA/KNL1/BUB1B/NUF2/CENPF/NCAPG/HJURP/SPAG5/CENPI/BUB1/RAD21/NEK2/CCNB1/PPP1CC/TTK/KNSTRN/SGO2/PPP2R5C/BIRC5/CENPA/NUP43/NCAPD3/KIF2C/SPDL1/CLASP2/NDC80/MIS18BP1/CENPU/HELLS/ESCO2/PLK1/PDS5A/INCENP/BUB3/KNTC1/SPC25/ERCC6L/CBX3/MIS18A/NCAPD2/NUP107/ZWINT/TPR/GPATCH11/SPC24/PHF6/FAM172A/CDCA8/DSN1/ATRX/ITGB3BP/PPP1R12A/SEPT7/OIP5/CKAP5/AURKB/SKA3/CENPL/WDHD1/DYNLT3/PDS5B/SGO1/XP…	86
CC	GO:0005819	spindle	105/1749	312/14919	5.24e-25	1.72e-22	ENSG00000138778/ENSG00000126787/ENSG00000164109/ENSG00000066279/ENSG00000136108/ENSG00000087586/ENSG00000118193/ENSG00000156970/ENSG00000163808/ENSG00000170312/ENSG00000117724/ENSG00000137807/ENSG00000112984/ENSG00000161800/ENSG00000076382/ENSG00000171241/ENSG00000138411/ENSG00000138160/ENSG00000121957/ENSG00000117650/ENSG00000134057/ENSG00000138182/ENSG00000177565/ENSG00000112742/ENSG00000088325…	CENPE/DLGAP5/MAD2L1/ASPM/CKAP2/AURKA/KIF14/BUB1B/KIF15/CDK1/CENPF/KIF23/KIF20A/RACGAP1/SPAG5/SHCBP1/HECW2/KIF11/GPSM2/NEK2/CCNB1/KIF20B/TBL1XR1/TTK/TPX2/KNSTRN/ECT2/BIRC5/FAM83D/CKAP2L/KIF2C/SPDL1/HAUS6/CLASP2/PSRC1/CEP44/KATNAL1/SLC25A5/CLTC/MZT1/MAP7D3/NPM1/TOPBP1/PLK1/INCENP/FBXO5/EVI5/KNTC1/CDC27/EML1/FRY/CBX3/PKP4/CALM1/TPR/CDC6/KIF4A/CDCA8/DSN1/KIFC1/SEPT7/CKAP5/AURKB/SKA3/SPIN1/TACC3/DYNLT…	105
CC	GO:0000779	condensed chromosome, centromeric region	58/1749	114/14919	8.57e-25	1.87e-22	ENSG00000138778/ENSG00000164109/ENSG00000087586/ENSG00000137812/ENSG00000156970/ENSG00000143228/ENSG00000117724/ENSG00000109805/ENSG00000123485/ENSG00000076382/ENSG00000169679/ENSG00000117650/ENSG00000134057/ENSG00000186298/ENSG00000128944/ENSG00000163535/ENSG00000089685/ENSG00000115163/ENSG00000120253/ENSG00000151503/ENSG00000142945/ENSG00000040275/ENSG00000163539/ENSG00000080986/ENSG00000129534…	CENPE/MAD2L1/AURKA/KNL1/BUB1B/NUF2/CENPF/NCAPG/HJURP/SPAG5/BUB1/NEK2/CCNB1/PPP1CC/KNSTRN/SGO2/BIRC5/CENPA/NUP43/NCAPD3/KIF2C/SPDL1/CLASP2/NDC80/MIS18BP1/CENPU/PLK1/INCENP/BUB3/KNTC1/SPC25/ERCC6L/CBX3/NCAPD2/NUP107/ZWINT/GPATCH11/SPC24/PHF6/DSN1/ATRX/ITGB3BP/SEPT7/CKAP5/AURKB/SKA3/DYNLT3/SGO1/CENPK/CENPH/ORC2/ZWILCH/SEPT2/CENPV/NUP133/DCTN5/CENPN/SKA2	58
CC	GO:0000776	kinetochore	61/1749	130/14919	1.32e-23	2.17e-21	ENSG00000138778/ENSG00000094916/ENSG00000164109/ENSG00000137812/ENSG00000156970/ENSG00000143228/ENSG00000117724/ENSG00000123485/ENSG00000076382/ENSG00000102384/ENSG00000169679/ENSG00000117650/ENSG00000134057/ENSG00000186298/ENSG00000112742/ENSG00000128944/ENSG00000163535/ENSG00000089685/ENSG00000115163/ENSG00000120253/ENSG00000142945/ENSG00000040275/ENSG00000163539/ENSG00000080986/ENSG00000129534…	CENPE/CBX5/MAD2L1/KNL1/BUB1B/NUF2/CENPF/HJURP/SPAG5/CENPI/BUB1/NEK2/CCNB1/PPP1CC/TTK/KNSTRN/SGO2/BIRC5/CENPA/NUP43/KIF2C/SPDL1/CLASP2/NDC80/MIS18BP1/CENPU/PLK1/INCENP/BUB3/KNTC1/SPC25/ERCC6L/NUP107/ZWINT/TPR/GPATCH11/SPC24/PHF6/DSN1/ITGB3BP/PPP1R12A/SEPT7/CKAP5/AURKB/SKA3/DYNLT3/SGO1/XPO1/CENPK/CENPH/ORC2/ZWILCH/SEPT2/CENPV/APC/PAFAH1B1/NUP133/DCTN5/CENPN/KIF18A/SKA2	61
CC	GO:0098687	chromosomal region	106/1749	330/14919	2.08e-23	2.73e-21	ENSG00000138778/ENSG00000094916/ENSG00000164109/ENSG00000087586/ENSG00000137812/ENSG00000156970/ENSG00000143228/ENSG00000170312/ENSG00000117724/ENSG00000109805/ENSG00000123485/ENSG00000076382/ENSG00000102384/ENSG00000169679/ENSG00000164754/ENSG00000117650/ENSG00000134057/ENSG00000186298/ENSG00000112742/ENSG00000128944/ENSG00000163535/ENSG00000078304/ENSG00000089685/ENSG00000115163/ENSG00000120253…	CENPE/CBX5/MAD2L1/AURKA/KNL1/BUB1B/NUF2/CDK1/CENPF/NCAPG/HJURP/SPAG5/CENPI/BUB1/RAD21/NEK2/CCNB1/PPP1CC/TTK/KNSTRN/SGO2/PPP2R5C/BIRC5/CENPA/NUP43/NCAPD3/PRKDC/KIF2C/SPDL1/CLASP2/NDC80/MIS18BP1/CENPU/PTGES3/HELLS/ESCO2/PLK1/PDS5A/INCENP/BUB3/MRE11/KNTC1/SPC25/ERCC6L/CBX3/MIS18A/NCAPD2/PIF1/NUP107/ZWINT/TPR/GPATCH11/SPC24/PHF6/FAM172A/CDCA8/DSN1/HAT1/ATRX/POLR2B/ITGB3BP/PPP1R12A/SEPT7/OIP5/CKAP5/AU…	106
CC	GO:0000793	condensed chromosome	78/1749	203/14919	6.09e-23	6.65e-21	ENSG00000138778/ENSG00000131747/ENSG00000164109/ENSG00000148773/ENSG00000113810/ENSG00000087586/ENSG00000137812/ENSG00000156970/ENSG00000164104/ENSG00000143228/ENSG00000117724/ENSG00000109805/ENSG00000136824/ENSG00000189403/ENSG00000123485/ENSG00000076382/ENSG00000146918/ENSG00000169679/ENSG00000164754/ENSG00000117650/ENSG00000134057/ENSG00000186298/ENSG00000128944/ENSG00000163535/ENSG00000089685…	CENPE/TOP2A/MAD2L1/MKI67/SMC4/AURKA/KNL1/BUB1B/HMGB2/NUF2/CENPF/NCAPG/SMC2/HMGB1/HJURP/SPAG5/NCAPG2/BUB1/RAD21/NEK2/CCNB1/PPP1CC/KNSTRN/SGO2/BIRC5/CENPA/NUP43/NCAPD3/KIF2C/SPDL1/CLASP2/NDC80/MIS18BP1/CENPU/TOPBP1/PLK1/INCENP/BUB3/KNTC1/SPC25/ERCC6L/CBX3/RAD1/NCAPD2/NUP107/ZWINT/GPATCH11/SPC24/PHF6/DSN1/ATRX/ITGB3BP/SEPT7/CKAP5/AURKB/SKA3/DYNLT3/SMC5/BRCA1/SGO1/FANCD2/ADD3/STAG1/CENPK/CENPH/ORC2/Z…	78
CC	GO:0000777	condensed chromosome kinetochore	51/1749	101/14919	9.1e-22	8.51e-20	ENSG00000138778/ENSG00000164109/ENSG00000137812/ENSG00000156970/ENSG00000143228/ENSG00000117724/ENSG00000123485/ENSG00000076382/ENSG00000169679/ENSG00000117650/ENSG00000134057/ENSG00000186298/ENSG00000128944/ENSG00000163535/ENSG00000089685/ENSG00000115163/ENSG00000120253/ENSG00000142945/ENSG00000040275/ENSG00000163539/ENSG00000080986/ENSG00000129534/ENSG00000151725/ENSG00000166851/ENSG00000149503…	CENPE/MAD2L1/KNL1/BUB1B/NUF2/CENPF/HJURP/SPAG5/BUB1/NEK2/CCNB1/PPP1CC/KNSTRN/SGO2/BIRC5/CENPA/NUP43/KIF2C/SPDL1/CLASP2/NDC80/MIS18BP1/CENPU/PLK1/INCENP/BUB3/KNTC1/SPC25/ERCC6L/NUP107/ZWINT/GPATCH11/SPC24/PHF6/DSN1/ITGB3BP/SEPT7/CKAP5/SKA3/DYNLT3/SGO1/CENPK/CENPH/ORC2/ZWILCH/SEPT2/CENPV/NUP133/DCTN5/CENPN/SKA2	51
CC	GO:0072686	mitotic spindle	42/1749	89/14919	8.74e-17	7.15e-15	ENSG00000138778/ENSG00000164109/ENSG00000066279/ENSG00000087586/ENSG00000170312/ENSG00000137807/ENSG00000161800/ENSG00000076382/ENSG00000138411/ENSG00000138160/ENSG00000121957/ENSG00000138182/ENSG00000088325/ENSG00000128944/ENSG00000114346/ENSG00000101447/ENSG00000169607/ENSG00000163539/ENSG00000141367/ENSG00000066629/ENSG00000144283/ENSG00000047410/ENSG00000237649/ENSG00000178999/ENSG00000013810…	CENPE/MAD2L1/ASPM/AURKA/CDK1/KIF23/RACGAP1/SPAG5/HECW2/KIF11/GPSM2/KIF20B/TPX2/KNSTRN/ECT2/FAM83D/CKAP2L/CLASP2/CLTC/EML1/PKP4/TPR/KIFC1/AURKB/TACC3/DYNLT3/STAG1/MAPK1/RTRAF/CDC14B/NIN/NUSAP1/STAG2/CCSAP/KIF18B/RPS3/TNKS/KATNA1/KIF18A/CDC7/EFHC1/SMC3	42
CC	GO:0022626	cytosolic ribosome	43/1749	113/14919	4.43e-13	3.22e-11	ENSG00000122406/ENSG00000147604/ENSG00000145425/ENSG00000100316/ENSG00000089009/ENSG00000089157/ENSG00000174444/ENSG00000137154/ENSG00000143947/ENSG00000171863/ENSG00000125691/ENSG00000174748/ENSG00000198034/ENSG00000142937/ENSG00000168028/ENSG00000148303/ENSG00000140988/ENSG00000163682/ENSG00000138326/ENSG00000122026/ENSG00000008988/ENSG00000188846/ENSG00000171858/ENSG00000142541/ENSG00000116251…	RPL5/RPL7/RPS3A/RPL3/RPL6/RPLP0/RPL4/RPS6/RPS27A/RPS7/RPL23/RPL15/RPS4X/RPS8/RPSA/RPL7A/RPS2/RPL9/RPS24/RPL21/RPS20/RPL14/RPS21/RPL13A/RPL22/RPL27A/RPL31/RPS25/RPL26/RACK1/RPL34/RPS13/RPL24/COA1/RPS15A/RPL27/RPL11/RPL36AL/RPL35A/RPS3/RPS18/RPL23A/RPL37	43
CC	GO:0005813	centrosome	110/1749	480/14919	1.7e-12	1.12e-10	ENSG00000126787/ENSG00000168172/ENSG00000066279/ENSG00000072571/ENSG00000136108/ENSG00000087586/ENSG00000171863/ENSG00000163808/ENSG00000170312/ENSG00000117724/ENSG00000138180/ENSG00000137807/ENSG00000076382/ENSG00000157456/ENSG00000121957/ENSG00000005249/ENSG00000117650/ENSG00000134057/ENSG00000138182/ENSG00000142731/ENSG00000101752/ENSG00000148019/ENSG00000169504/ENSG00000169607/ENSG00000142945…	DLGAP5/HOOK3/ASPM/HMMR/CKAP2/AURKA/RPS7/KIF15/CDK1/CENPF/CEP55/KIF23/SPAG5/CCNB2/GPSM2/PRKAR2B/NEK2/CCNB1/KIF20B/PLK4/MIB1/CEP78/CLIC4/CKAP2L/KIF2C/HAUS6/NDC80/CEP44/CEP97/MZT1/NPM1/CCDC14/PLK1/BICD2/ADGRB2/NUDT21/CCDC88A/CDC27/PKN2/GNAI1/CALM1/PPP1R12A/PRKAR2A/RTTN/CEP192/CKAP5/AURKB/CNTROB/TCP1/POC1B/SGO1/WRN/SLF1/TRIM59/PPP4R2/PRKACB/CEP120/CEP57/CCNF/MZT2A/CCT4/SASS6/ORC2/KIF3A/PPP2R5A/TTLL5/…	110
CC	GO:0000922	spindle pole	49/1749	147/14919	3.49e-12	2.08e-10	ENSG00000126787/ENSG00000164109/ENSG00000066279/ENSG00000136108/ENSG00000087586/ENSG00000117724/ENSG00000076382/ENSG00000138160/ENSG00000121957/ENSG00000117650/ENSG00000134057/ENSG00000138182/ENSG00000088325/ENSG00000128944/ENSG00000101447/ENSG00000169607/ENSG00000040275/ENSG00000134222/ENSG00000164118/ENSG00000102781/ENSG00000181163/ENSG00000163781/ENSG00000166851/ENSG00000184445/ENSG00000066629…	DLGAP5/MAD2L1/ASPM/CKAP2/AURKA/CENPF/SPAG5/KIF11/GPSM2/NEK2/CCNB1/KIF20B/TPX2/KNSTRN/FAM83D/CKAP2L/SPDL1/PSRC1/CEP44/KATNAL1/NPM1/TOPBP1/PLK1/KNTC1/EML1/FRY/PKP4/CALM1/CDC6/DSN1/CKAP5/AURKB/TACC3/POC1B/SGO1/STAG1/CUL3/CDC14B/HAUS1/NIN/STAG2/NEDD1/TNKS/CTNNB1/KATNA1/EFHC1/SMC3/ALMS1/CDC20	49
CC	GO:0005925	focal adhesion	91/1749	386/14919	2.98e-11	1.63e-09	ENSG00000013016/ENSG00000122406/ENSG00000147604/ENSG00000145425/ENSG00000100316/ENSG00000085063/ENSG00000089009/ENSG00000089157/ENSG00000145012/ENSG00000174444/ENSG00000137309/ENSG00000137710/ENSG00000117335/ENSG00000171863/ENSG00000137807/ENSG00000125691/ENSG00000188352/ENSG00000138071/ENSG00000186298/ENSG00000070756/ENSG00000198034/ENSG00000142937/ENSG00000148303/ENSG00000140988/ENSG00000091409…	EHD3/RPL5/RPL7/RPS3A/RPL3/CD59/RPL6/RPLP0/LPP/RPL4/HMGA1/RDX/CD46/RPS7/KIF23/RPL23/FOCAD/ACTR2/PPP1CC/PABPC1/RPS4X/RPS8/RPL7A/RPS2/ITGA6/DCAF6/RPL9/CAPN2/ITGB1/ITGB5/ITGA4/YWHAQ/CHP1/JAK1/DIXDC1/CLASP2/NCKAP1/FHL1/ADAM9/AHNAK/CLTC/NPM1/ITGAV/CAT/ITGB3/MME/NEXN/LMO7/DST/RPL13A/CYFIP1/RPL22/IQGAP1/RPL31/PPP1R12A/PRKAR2A/ANXA1/SNTB2/DLC1/FGFR3/KRAS/CPNE3/RRAS2/CD44/MAPK1/CAV1/DOCK7/PDCD6IP/CDH2/NOX4…	91
CC	GO:0005924	cell-substrate adherens junction	91/1749	387/14919	3.46e-11	1.74e-09	ENSG00000013016/ENSG00000122406/ENSG00000147604/ENSG00000145425/ENSG00000100316/ENSG00000085063/ENSG00000089009/ENSG00000089157/ENSG00000145012/ENSG00000174444/ENSG00000137309/ENSG00000137710/ENSG00000117335/ENSG00000171863/ENSG00000137807/ENSG00000125691/ENSG00000188352/ENSG00000138071/ENSG00000186298/ENSG00000070756/ENSG00000198034/ENSG00000142937/ENSG00000148303/ENSG00000140988/ENSG00000091409…	EHD3/RPL5/RPL7/RPS3A/RPL3/CD59/RPL6/RPLP0/LPP/RPL4/HMGA1/RDX/CD46/RPS7/KIF23/RPL23/FOCAD/ACTR2/PPP1CC/PABPC1/RPS4X/RPS8/RPL7A/RPS2/ITGA6/DCAF6/RPL9/CAPN2/ITGB1/ITGB5/ITGA4/YWHAQ/CHP1/JAK1/DIXDC1/CLASP2/NCKAP1/FHL1/ADAM9/AHNAK/CLTC/NPM1/ITGAV/CAT/ITGB3/MME/NEXN/LMO7/DST/RPL13A/CYFIP1/RPL22/IQGAP1/RPL31/PPP1R12A/PRKAR2A/ANXA1/SNTB2/DLC1/FGFR3/KRAS/CPNE3/RRAS2/CD44/MAPK1/CAV1/DOCK7/PDCD6IP/CDH2/NOX4…	91
CC	GO:0030055	cell-substrate junction	91/1749	392/14919	7.22e-11	3.38e-09	ENSG00000013016/ENSG00000122406/ENSG00000147604/ENSG00000145425/ENSG00000100316/ENSG00000085063/ENSG00000089009/ENSG00000089157/ENSG00000145012/ENSG00000174444/ENSG00000137309/ENSG00000137710/ENSG00000117335/ENSG00000171863/ENSG00000137807/ENSG00000125691/ENSG00000188352/ENSG00000138071/ENSG00000186298/ENSG00000070756/ENSG00000198034/ENSG00000142937/ENSG00000148303/ENSG00000140988/ENSG00000091409…	EHD3/RPL5/RPL7/RPS3A/RPL3/CD59/RPL6/RPLP0/LPP/RPL4/HMGA1/RDX/CD46/RPS7/KIF23/RPL23/FOCAD/ACTR2/PPP1CC/PABPC1/RPS4X/RPS8/RPL7A/RPS2/ITGA6/DCAF6/RPL9/CAPN2/ITGB1/ITGB5/ITGA4/YWHAQ/CHP1/JAK1/DIXDC1/CLASP2/NCKAP1/FHL1/ADAM9/AHNAK/CLTC/NPM1/ITGAV/CAT/ITGB3/MME/NEXN/LMO7/DST/RPL13A/CYFIP1/RPL22/IQGAP1/RPL31/PPP1R12A/PRKAR2A/ANXA1/SNTB2/DLC1/FGFR3/KRAS/CPNE3/RRAS2/CD44/MAPK1/CAV1/DOCK7/PDCD6IP/CDH2/NOX4…	91
CC	GO:0005876	spindle microtubule	26/1749	56/14919	1.02e-10	4.47e-09	ENSG00000138778/ENSG00000087586/ENSG00000170312/ENSG00000076382/ENSG00000138160/ENSG00000177565/ENSG00000163539/ENSG00000134222/ENSG00000141367/ENSG00000166851/ENSG00000184445/ENSG00000004897/ENSG00000198668/ENSG00000090889/ENSG00000178999/ENSG00000165480/ENSG00000165169/ENSG00000036257/ENSG00000131437/ENSG00000138175/ENSG00000137804/ENSG00000007168/ENSG00000154429/ENSG00000186185/ENSG00000121621…	CENPE/AURKA/CDK1/SPAG5/KIF11/TBL1XR1/CLASP2/PSRC1/CLTC/PLK1/KNTC1/CDC27/CALM1/KIF4A/AURKB/SKA3/DYNLT3/CUL3/KIF3A/ARL3/NUSAP1/PAFAH1B1/CCSAP/KIF18B/KIF18A/SKA2	26
CC	GO:0005874	microtubule	87/1749	390/14919	1.58e-09	6.46e-08	ENSG00000138778/ENSG00000168172/ENSG00000066279/ENSG00000136108/ENSG00000087586/ENSG00000118193/ENSG00000138771/ENSG00000163808/ENSG00000170312/ENSG00000137807/ENSG00000112984/ENSG00000161800/ENSG00000139354/ENSG00000076382/ENSG00000138160/ENSG00000131711/ENSG00000127603/ENSG00000117650/ENSG00000138182/ENSG00000177565/ENSG00000197535/ENSG00000088325/ENSG00000128944/ENSG00000170759/ENSG00000089685…	CENPE/HOOK3/ASPM/CKAP2/AURKA/KIF14/SHROOM3/KIF15/CDK1/KIF23/KIF20A/RACGAP1/GAS2L3/SPAG5/KIF11/MAP1B/MACF1/NEK2/KIF20B/TBL1XR1/MYO5A/TPX2/KNSTRN/KIF5B/BIRC5/KIF2C/HAUS6/CLASP2/PSRC1/KATNAL1/CLTC/TTLL7/PLK1/INCENP/MAPRE2/KNTC1/CDC27/EML1/DST/CALM1/SERP1/IQGAP1/KIF4A/KIFC1/CKAP5/AURKB/SKA3/SNTB2/DLG1/STAU2/DYNLT3/TCP1/DPYSL2/TUBA1A/CEP57/CUL3/GTSE1/TIAM1/STMN1/CCT4/CCT6A/KIF5C/KIF3A/FIGN/TTLL5/MAPT/…	87
CC	GO:0044391	ribosomal subunit	51/1749	184/14919	2.29e-09	8.7e-08	ENSG00000122406/ENSG00000147604/ENSG00000145425/ENSG00000100316/ENSG00000089009/ENSG00000089157/ENSG00000174444/ENSG00000137154/ENSG00000143947/ENSG00000171863/ENSG00000125691/ENSG00000174748/ENSG00000198034/ENSG00000142937/ENSG00000168028/ENSG00000148303/ENSG00000140988/ENSG00000163682/ENSG00000138326/ENSG00000122026/ENSG00000008988/ENSG00000188846/ENSG00000171858/ENSG00000142541/ENSG00000116251…	RPL5/RPL7/RPS3A/RPL3/RPL6/RPLP0/RPL4/RPS6/RPS27A/RPS7/RPL23/RPL15/RPS4X/RPS8/RPSA/RPL7A/RPS2/RPL9/RPS24/RPL21/RPS20/RPL14/RPS21/RPL13A/RPL22/RPL27A/RPL31/RPS25/RPL26/RACK1/RPL34/RPS13/RPL24/COA1/RPS15A/RPL27/RPL11/RPL36AL/RPL35A/MRPL47/RPS3/RPS18/MRPL35/RPL23A/MRPL42/MRPL51/MRPL19/MRPS6/MRPL30/MRPS15/RPL37	51
CC	GO:0030496	midbody	47/1749	163/14919	2.39e-09	8.7e-08	ENSG00000011426/ENSG00000138778/ENSG00000066279/ENSG00000087586/ENSG00000118193/ENSG00000137710/ENSG00000170312/ENSG00000117724/ENSG00000138180/ENSG00000137807/ENSG00000112984/ENSG00000161800/ENSG00000076382/ENSG00000171241/ENSG00000117650/ENSG00000186298/ENSG00000138182/ENSG00000114346/ENSG00000089685/ENSG00000169504/ENSG00000125249/ENSG00000003096/ENSG00000134222/ENSG00000164118/ENSG00000133026…	ANLN/CENPE/ASPM/AURKA/KIF14/RDX/CDK1/CENPF/CEP55/KIF23/KIF20A/RACGAP1/SPAG5/SHCBP1/NEK2/PPP1CC/KIF20B/ECT2/BIRC5/CLIC4/RAP2A/KLHL13/PSRC1/CEP44/MYH10/PLK1/INCENP/PKN2/GNAI1/PKP4/IQGAP1/KIF4A/CDCA8/SEPT7/AURKB/RACK1/EXOC6/PDCD6IP/MICAL1/SEPT2/ANXA2/TXNDC9/ARL3/SPAST/KATNA1/PTCH1/EXOC5	47
CC	GO:0000940	condensed chromosome outer kinetochore	11/1749	13/14919	3.48e-09	1.19e-07	ENSG00000138778/ENSG00000156970/ENSG00000117724/ENSG00000169679/ENSG00000134057/ENSG00000040275/ENSG00000080986/ENSG00000166851/ENSG00000165480/ENSG00000069248/ENSG00000182628	CENPE/BUB1B/CENPF/BUB1/CCNB1/SPDL1/NDC80/PLK1/SKA3/NUP133/SKA2	11
CC	GO:0022625	cytosolic large ribosomal subunit	26/1749	64/14919	3.62e-09	1.19e-07	ENSG00000122406/ENSG00000147604/ENSG00000100316/ENSG00000089009/ENSG00000089157/ENSG00000174444/ENSG00000125691/ENSG00000174748/ENSG00000148303/ENSG00000163682/ENSG00000122026/ENSG00000188846/ENSG00000142541/ENSG00000116251/ENSG00000166441/ENSG00000071082/ENSG00000161970/ENSG00000109475/ENSG00000114391/ENSG00000106603/ENSG00000131469/ENSG00000142676/ENSG00000165502/ENSG00000182899/ENSG00000198242…	RPL5/RPL7/RPL3/RPL6/RPLP0/RPL4/RPL23/RPL15/RPL7A/RPL9/RPL21/RPL14/RPL13A/RPL22/RPL27A/RPL31/RPL26/RPL34/RPL24/COA1/RPL27/RPL11/RPL36AL/RPL35A/RPL23A/RPL37	26
CC	GO:0044445	cytosolic part	58/1749	226/14919	4.46e-09	1.39e-07	ENSG00000122406/ENSG00000147604/ENSG00000145425/ENSG00000100316/ENSG00000089009/ENSG00000089157/ENSG00000174444/ENSG00000137154/ENSG00000143947/ENSG00000171863/ENSG00000125691/ENSG00000167325/ENSG00000171848/ENSG00000174748/ENSG00000198034/ENSG00000142937/ENSG00000168028/ENSG00000148303/ENSG00000140988/ENSG00000163682/ENSG00000138326/ENSG00000122026/ENSG00000008988/ENSG00000188846/ENSG00000135341…	RPL5/RPL7/RPS3A/RPL3/RPL6/RPLP0/RPL4/RPS6/RPS27A/RPS7/RPL23/RRM1/RRM2/RPL15/RPS4X/RPS8/RPSA/RPL7A/RPS2/RPL9/RPS24/RPL21/RPS20/RPL14/MAP3K7/BLOC1S6/RPS21/RPL13A/RPL22/RPL27A/RPL31/RPS25/APAF1/RPL26/TCP1/RACK1/HPS3/PRDX3/IDE/CCT4/CCT6A/RPL34/RPS13/RPL24/COA1/RPS15A/RPL27/RPL11/RPL36AL/UCHL5/RPL35A/ADCY1/RPS3/RPS18/RPL23A/PSMD14/CARD8/RPL37	58
CC	GO:0051233	spindle midzone	16/1749	31/14919	6.36e-08	1.89e-06	ENSG00000138778/ENSG00000087586/ENSG00000118193/ENSG00000156970/ENSG00000161800/ENSG00000138182/ENSG00000166851/ENSG00000066629/ENSG00000144283/ENSG00000094804/ENSG00000134690/ENSG00000178999/ENSG00000166582/ENSG00000186185/ENSG00000080345/ENSG00000121621	CENPE/AURKA/KIF14/BUB1B/RACGAP1/KIF20B/PLK1/EML1/PKP4/CDC6/CDCA8/AURKB/CENPV/KIF18B/RIF1/KIF18A	16
CC	GO:0005840	ribosome	56/1749	232/14919	8.18e-08	2.33e-06	ENSG00000122406/ENSG00000147604/ENSG00000145425/ENSG00000100316/ENSG00000089009/ENSG00000089157/ENSG00000174444/ENSG00000137154/ENSG00000143947/ENSG00000171863/ENSG00000125691/ENSG00000174748/ENSG00000198034/ENSG00000142937/ENSG00000168028/ENSG00000148303/ENSG00000167658/ENSG00000140988/ENSG00000163682/ENSG00000138326/ENSG00000122026/ENSG00000008988/ENSG00000188846/ENSG00000171858/ENSG00000142541…	RPL5/RPL7/RPS3A/RPL3/RPL6/RPLP0/RPL4/RPS6/RPS27A/RPS7/RPL23/RPL15/RPS4X/RPS8/RPSA/RPL7A/EEF2/RPS2/RPL9/RPS24/RPL21/RPS20/RPL14/RPS21/RPL13A/RPL22/SERP1/RPL27A/RPL31/RPS25/RPL26/RACK1/RPL34/RPS13/RPL24/COA1/RPS15A/RPL27/RPL11/RPL36AL/NEMF/RPL35A/MRPL47/RPS3/RPS18/MRPL35/HSPA14/RPL23A/MRPL42/MRPL51/NUFIP2/MRPL19/MRPS6/MRPL30/MRPS15/RPL37	56
CC	GO:0005635	nuclear envelope	85/1749	426/14919	4.83e-07	1.32e-05	ENSG00000094916/ENSG00000164109/ENSG00000117724/ENSG00000196586/ENSG00000182621/ENSG00000167325/ENSG00000058063/ENSG00000139505/ENSG00000134243/ENSG00000113368/ENSG00000172893/ENSG00000182481/ENSG00000120253/ENSG00000065150/ENSG00000140299/ENSG00000104765/ENSG00000091039/ENSG00000058804/ENSG00000023287/ENSG00000205339/ENSG00000185963/ENSG00000156162/ENSG00000173611/ENSG00000124207/ENSG00000122565…	CBX5/MAD2L1/CENPF/MYO6/PLCB1/RRM1/ATP11B/MTMR6/SORT1/LMNB1/DHCR7/KPNA2/NUP43/IPO5/BNIP2/BNIP3L/OSBPL8/NDC1/RB1CC1/IPO7/BICD2/DPY19L4/SCAI/CSE1L/CBX3/YBX1/DST/SCRN1/UBXN4/SYNE3/NUP107/PUM2/TPR/SH3BGRL2/XPOT/AGPAT5/LMNB2/DPY19L1/SPIN1/CACYBP/TNPO1/DPY19L3/TMPO/BNIP3/EBP/NUP50/MGST3/NUP155/XPO1/GNAQ/SUMO1/TXNL4A/GMCL1/SEPHS1/INTS2/LEMD3/NEMP1/RAB40B/IPO11/IPO8/KPNA4/TOR1AIP2/DNAJB14/KPNB1/NUP88/POLA…	85
CC	GO:0000778	condensed nuclear chromosome kinetochore	9/1749	12/14919	6.48e-07	1.7e-05	ENSG00000156970/ENSG00000143228/ENSG00000169679/ENSG00000134057/ENSG00000115163/ENSG00000080986/ENSG00000129534/ENSG00000166851/ENSG00000149636	BUB1B/NUF2/BUB1/CCNB1/CENPA/NDC80/MIS18BP1/PLK1/DSN1	9
CC	GO:0000780	condensed nuclear chromosome, centromeric region	12/1749	21/14919	6.9e-07	1.74e-05	ENSG00000087586/ENSG00000156970/ENSG00000143228/ENSG00000169679/ENSG00000134057/ENSG00000115163/ENSG00000080986/ENSG00000129534/ENSG00000166851/ENSG00000149636/ENSG00000085224/ENSG00000178999	AURKA/BUB1B/NUF2/BUB1/CCNB1/CENPA/NDC80/MIS18BP1/PLK1/DSN1/ATRX/AURKB	12
CC	GO:0097431	mitotic spindle pole	13/1749	25/14919	1e-06	2.44e-05	ENSG00000066279/ENSG00000087586/ENSG00000076382/ENSG00000121957/ENSG00000138182/ENSG00000101447/ENSG00000066629/ENSG00000118007/ENSG00000100503/ENSG00000101972/ENSG00000173273/ENSG00000186625/ENSG00000108055	ASPM/AURKA/SPAG5/GPSM2/KIF20B/FAM83D/EML1/STAG1/NIN/STAG2/TNKS/KATNA1/SMC3	13
CC	GO:0043209	myelin sheath	40/1749	159/14919	1.87e-06	4.37e-05	ENSG00000013016/ENSG00000156508/ENSG00000137710/ENSG00000143947/ENSG00000182621/ENSG00000176658/ENSG00000154277/ENSG00000080824/ENSG00000075415/ENSG00000152234/ENSG00000150093/ENSG00000005022/ENSG00000117450/ENSG00000023228/ENSG00000166165/ENSG00000163558/ENSG00000116459/ENSG00000116473/ENSG00000075711/ENSG00000163931/ENSG00000120438/ENSG00000167552/ENSG00000072415/ENSG00000165629/ENSG00000165672…	EHD3/EEF1A1/RDX/RPS27A/PLCB1/MYO1D/UCHL1/HSP90AA1/SLC25A3/ATP5F1A/ITGB1/SLC25A5/PRDX1/NDUFS1/CKB/PRKCI/ATP5PB/RAP1A/DLG1/TKT/TCP1/TUBA1A/MPP5/ATP5F1C/PRDX3/PTEN/PDCD6IP/MDH1/SUCLA2/SEPT2/ATP6V1A/ANXA2/LDHB/AKR1B1/CNRIP1/UQCRC2/SLC25A4/EEF1A2/DNM1/DLD	40
CC	GO:0022627	cytosolic small ribosomal subunit	17/1749	43/14919	2.9e-06	6.39e-05	ENSG00000145425/ENSG00000137154/ENSG00000143947/ENSG00000171863/ENSG00000198034/ENSG00000142937/ENSG00000168028/ENSG00000140988/ENSG00000138326/ENSG00000008988/ENSG00000171858/ENSG00000118181/ENSG00000204628/ENSG00000110700/ENSG00000134419/ENSG00000149273/ENSG00000231500	RPS3A/RPS6/RPS27A/RPS7/RPS4X/RPS8/RPSA/RPS2/RPS24/RPS20/RPS21/RPS25/RACK1/RPS13/RPS15A/RPS3/RPS18	17
CC	GO:0015934	large ribosomal subunit	32/1749	117/14919	2.93e-06	6.39e-05	ENSG00000122406/ENSG00000147604/ENSG00000100316/ENSG00000089009/ENSG00000089157/ENSG00000174444/ENSG00000125691/ENSG00000174748/ENSG00000148303/ENSG00000163682/ENSG00000122026/ENSG00000188846/ENSG00000142541/ENSG00000116251/ENSG00000166441/ENSG00000071082/ENSG00000161970/ENSG00000109475/ENSG00000114391/ENSG00000106603/ENSG00000131469/ENSG00000142676/ENSG00000165502/ENSG00000182899/ENSG00000136522…	RPL5/RPL7/RPL3/RPL6/RPLP0/RPL4/RPL23/RPL15/RPL7A/RPL9/RPL21/RPL14/RPL13A/RPL22/RPL27A/RPL31/RPL26/RPL34/RPL24/COA1/RPL27/RPL11/RPL36AL/RPL35A/MRPL47/MRPL35/RPL23A/MRPL42/MRPL51/MRPL19/MRPL30/RPL37	32
CC	GO:0000785	chromatin	89/1749	488/14919	1.25e-05	0.000264963	ENSG00000094916/ENSG00000137309/ENSG00000164104/ENSG00000117724/ENSG00000182621/ENSG00000105968/ENSG00000164754/ENSG00000077097/ENSG00000104408/ENSG00000164032/ENSG00000169083/ENSG00000115163/ENSG00000151503/ENSG00000162909/ENSG00000103479/ENSG00000164985/ENSG00000183741/ENSG00000102038/ENSG00000119969/ENSG00000171320/ENSG00000166851/ENSG00000121892/ENSG00000149503/ENSG00000020922/ENSG00000111247…	CBX5/HMGA1/HMGB2/CENPF/PLCB1/H2AFV/RAD21/TOP2B/EIF3E/H2AFZ/AR/CENPA/NCAPD3/CAPN2/RBL2/PSIP1/CBX6/SMARCA1/HELLS/ESCO2/PLK1/PDS5A/INCENP/MRE11/RAD51AP1/ICE2/CBX3/MIS18A/YY1/PARPBP/HMGA2/RBBP7/JMJD1C/UHRF1/ANP32E/HAT1/ATRX/OIP5/TMPO/PDS5B/TCP1/CSNK2A2/AFF4/SMARCAD1/SWI5/RBMX/SLF1/PBRM1/MAGED1/STAG1/MORF4L1/SUMO1/SUZ12/HMGN1/FER/CBX1/COPS9/ORC2/ESCO1/NUCKS1/TRNP1/DDX6/TAF5/HP1BP3/ASF1B/DSCC1/PINK1/SH…	89
CC	GO:0018995	host	21/1749	67/14919	1.53e-05	0.000304644	ENSG00000131747/ENSG00000143947/ENSG00000152465/ENSG00000182481/ENSG00000120253/ENSG00000058804/ENSG00000074695/ENSG00000111581/ENSG00000047410/ENSG00000198791/ENSG00000093000/ENSG00000113569/ENSG00000082898/ENSG00000186432/ENSG00000108424/ENSG00000108559/ENSG00000153201/ENSG00000069248/ENSG00000139496/ENSG00000102753/ENSG00000138750	TOP2A/RPS27A/NMT2/KPNA2/NUP43/NDC1/LMAN1/NUP107/TPR/CNOT7/NUP50/NUP155/XPO1/KPNA4/KPNB1/NUP88/RANBP2/NUP133/NUP58/KPNA3/NUP54	21
CC	GO:0043657	host cell	21/1749	67/14919	1.53e-05	0.000304644	ENSG00000131747/ENSG00000143947/ENSG00000152465/ENSG00000182481/ENSG00000120253/ENSG00000058804/ENSG00000074695/ENSG00000111581/ENSG00000047410/ENSG00000198791/ENSG00000093000/ENSG00000113569/ENSG00000082898/ENSG00000186432/ENSG00000108424/ENSG00000108559/ENSG00000153201/ENSG00000069248/ENSG00000139496/ENSG00000102753/ENSG00000138750	TOP2A/RPS27A/NMT2/KPNA2/NUP43/NDC1/LMAN1/NUP107/TPR/CNOT7/NUP50/NUP155/XPO1/KPNA4/KPNB1/NUP88/RANBP2/NUP133/NUP58/KPNA3/NUP54	21
CC	GO:0044450	microtubule organizing center part	38/1749	165/14919	2.97e-05	0.000572187	ENSG00000131747/ENSG00000168172/ENSG00000087586/ENSG00000138180/ENSG00000076382/ENSG00000142731/ENSG00000148019/ENSG00000204899/ENSG00000051825/ENSG00000175455/ENSG00000115355/ENSG00000101639/ENSG00000175216/ENSG00000170037/ENSG00000120438/ENSG00000012048/ENSG00000139323/ENSG00000100078/ENSG00000168944/ENSG00000162063/ENSG00000173272/ENSG00000156876/ENSG00000131437/ENSG00000140463/ENSG00000153140…	TOP2A/HOOK3/AURKA/CEP55/SPAG5/PLK4/CEP78/MZT1/MPHOSPH9/CCDC14/CCDC88A/CEP192/CKAP5/CNTROB/TCP1/BRCA1/POC1B/PLA2G3/CEP120/CCNF/MZT2A/SASS6/KIF3A/BBS4/CETN3/SSX2IP/CEP152/NIN/RP2/CCSAP/NEDD1/CEP170/ROCK1/TNKS/NEK1/CENPJ/ALMS1/STIL	38
CC	GO:0000792	heterochromatin	21/1749	70/14919	3.22e-05	0.000603018	ENSG00000094916/ENSG00000137309/ENSG00000077097/ENSG00000164032/ENSG00000115163/ENSG00000151503/ENSG00000183741/ENSG00000119969/ENSG00000171320/ENSG00000149503/ENSG00000122565/ENSG00000149948/ENSG00000276043/ENSG00000085224/ENSG00000120438/ENSG00000163104/ENSG00000116030/ENSG00000178691/ENSG00000108468/ENSG00000115942/ENSG00000110367	CBX5/HMGA1/TOP2B/H2AFZ/CENPA/NCAPD3/CBX6/HELLS/ESCO2/INCENP/CBX3/HMGA2/UHRF1/ATRX/TCP1/SMARCAD1/SUMO1/SUZ12/CBX1/ORC2/DDX6	21
CC	GO:0044215	other organism	21/1749	71/14919	4.08e-05	0.000702532	ENSG00000131747/ENSG00000143947/ENSG00000152465/ENSG00000182481/ENSG00000120253/ENSG00000058804/ENSG00000074695/ENSG00000111581/ENSG00000047410/ENSG00000198791/ENSG00000093000/ENSG00000113569/ENSG00000082898/ENSG00000186432/ENSG00000108424/ENSG00000108559/ENSG00000153201/ENSG00000069248/ENSG00000139496/ENSG00000102753/ENSG00000138750	TOP2A/RPS27A/NMT2/KPNA2/NUP43/NDC1/LMAN1/NUP107/TPR/CNOT7/NUP50/NUP155/XPO1/KPNA4/KPNB1/NUP88/RANBP2/NUP133/NUP58/KPNA3/NUP54	21
CC	GO:0044216	other organism cell	21/1749	71/14919	4.08e-05	0.000702532	ENSG00000131747/ENSG00000143947/ENSG00000152465/ENSG00000182481/ENSG00000120253/ENSG00000058804/ENSG00000074695/ENSG00000111581/ENSG00000047410/ENSG00000198791/ENSG00000093000/ENSG00000113569/ENSG00000082898/ENSG00000186432/ENSG00000108424/ENSG00000108559/ENSG00000153201/ENSG00000069248/ENSG00000139496/ENSG00000102753/ENSG00000138750	TOP2A/RPS27A/NMT2/KPNA2/NUP43/NDC1/LMAN1/NUP107/TPR/CNOT7/NUP50/NUP155/XPO1/KPNA4/KPNB1/NUP88/RANBP2/NUP133/NUP58/KPNA3/NUP54	21
CC	GO:0044217	other organism part	21/1749	71/14919	4.08e-05	0.000702532	ENSG00000131747/ENSG00000143947/ENSG00000152465/ENSG00000182481/ENSG00000120253/ENSG00000058804/ENSG00000074695/ENSG00000111581/ENSG00000047410/ENSG00000198791/ENSG00000093000/ENSG00000113569/ENSG00000082898/ENSG00000186432/ENSG00000108424/ENSG00000108559/ENSG00000153201/ENSG00000069248/ENSG00000139496/ENSG00000102753/ENSG00000138750	TOP2A/RPS27A/NMT2/KPNA2/NUP43/NDC1/LMAN1/NUP107/TPR/CNOT7/NUP50/NUP155/XPO1/KPNA4/KPNB1/NUP88/RANBP2/NUP133/NUP58/KPNA3/NUP54	21
CC	GO:0031252	cell leading edge	67/1749	357/14919	5.93e-05	0.000996145	ENSG00000156508/ENSG00000137710/ENSG00000196586/ENSG00000138071/ENSG00000127603/ENSG00000176658/ENSG00000080824/ENSG00000197535/ENSG00000143776/ENSG00000133789/ENSG00000150093/ENSG00000163539/ENSG00000061676/ENSG00000124333/ENSG00000138448/ENSG00000133026/ENSG00000107104/ENSG00000107679/ENSG00000259207/ENSG00000115355/ENSG00000065243/ENSG00000113657/ENSG00000151914/ENSG00000273749/ENSG00000163558…	EEF1A1/RDX/MYO6/ACTR2/MACF1/MYO1D/HSP90AA1/MYO5A/CDC42BPA/SWAP70/ITGB1/CLASP2/NCKAP1/VAMP7/ITGAV/MYH10/KANK1/PLEKHA1/ITGB3/CCDC88A/PKN2/DPYSL3/DST/CYFIP1/PRKCI/IQGAP1/ABI2/ARPIN/AAK1/DLC1/SLK/FGD4/CD44/TIAM1/FER/NRG1/ARF4/CDH2/MKLN1/MAPT/PTPN13/ITGB1BP1/JMY/PTK2/SSX2IP/ANXA2/APC/PAFAH1B1/TRPM7/AMOT/RPS3/ROCK1/RAC3/CTNNB1/ARPC3/KIF18A/TWF1/ALS2/RAB22A/MTSS1/ABI1/ATP7A/ITSN1/CARMIL1/AMPH/EPB41L3/CY…	67
CC	GO:0015935	small ribosomal subunit	20/1749	68/14919	6.74e-05	0.00109683	ENSG00000145425/ENSG00000137154/ENSG00000143947/ENSG00000171863/ENSG00000198034/ENSG00000142937/ENSG00000168028/ENSG00000140988/ENSG00000138326/ENSG00000008988/ENSG00000171858/ENSG00000118181/ENSG00000204628/ENSG00000110700/ENSG00000134419/ENSG00000149273/ENSG00000231500/ENSG00000198015/ENSG00000243927/ENSG00000116898	RPS3A/RPS6/RPS27A/RPS7/RPS4X/RPS8/RPSA/RPS2/RPS24/RPS20/RPS21/RPS25/RACK1/RPS13/RPS15A/RPS3/RPS18/MRPL42/MRPS6/MRPS15	20
CC	GO:0000794	condensed nuclear chromosome	23/1749	84/14919	6.87e-05	0.00109683	ENSG00000087586/ENSG00000156970/ENSG00000143228/ENSG00000169679/ENSG00000164754/ENSG00000117650/ENSG00000134057/ENSG00000115163/ENSG00000151503/ENSG00000080986/ENSG00000129534/ENSG00000163781/ENSG00000166851/ENSG00000149503/ENSG00000113456/ENSG00000010292/ENSG00000149636/ENSG00000085224/ENSG00000178999/ENSG00000012048/ENSG00000148700/ENSG00000197299/ENSG00000108055	AURKA/BUB1B/NUF2/BUB1/RAD21/NEK2/CCNB1/CENPA/NCAPD3/NDC80/MIS18BP1/TOPBP1/PLK1/INCENP/RAD1/NCAPD2/DSN1/ATRX/AURKB/BRCA1/ADD3/BLM/SMC3	23
CC	GO:0005643	nuclear pore	22/1749	79/14919	7.43e-05	0.00115926	ENSG00000164109/ENSG00000182481/ENSG00000120253/ENSG00000065150/ENSG00000058804/ENSG00000205339/ENSG00000185963/ENSG00000111581/ENSG00000047410/ENSG00000184575/ENSG00000093000/ENSG00000113569/ENSG00000116030/ENSG00000186432/ENSG00000108424/ENSG00000108559/ENSG00000153201/ENSG00000069248/ENSG00000173273/ENSG00000139496/ENSG00000102753/ENSG00000138750	MAD2L1/KPNA2/NUP43/IPO5/NDC1/IPO7/BICD2/NUP107/TPR/XPOT/NUP50/NUP155/SUMO1/KPNA4/KPNB1/NUP88/RANBP2/NUP133/TNKS/NUP58/KPNA3/NUP54	22
CC	GO:0005721	pericentric heterochromatin	9/1749	19/14919	0.000125866	0.00191726	ENSG00000094916/ENSG00000115163/ENSG00000151503/ENSG00000119969/ENSG00000171320/ENSG00000149503/ENSG00000122565/ENSG00000085224/ENSG00000108468	CBX5/CENPA/NCAPD3/HELLS/ESCO2/INCENP/CBX3/ATRX/CBX1	9
CC	GO:0031965	nuclear membrane	55/1749	287/14919	0.000150599	0.00224187	ENSG00000196586/ENSG00000182621/ENSG00000058063/ENSG00000134243/ENSG00000113368/ENSG00000172893/ENSG00000065150/ENSG00000091039/ENSG00000058804/ENSG00000023287/ENSG00000156162/ENSG00000173611/ENSG00000122565/ENSG00000065978/ENSG00000136193/ENSG00000176438/ENSG00000111581/ENSG00000055917/ENSG00000047410/ENSG00000198478/ENSG00000176619/ENSG00000173852/ENSG00000106723/ENSG00000083312/ENSG00000178904…	MYO6/PLCB1/ATP11B/SORT1/LMNB1/DHCR7/IPO5/OSBPL8/NDC1/RB1CC1/DPY19L4/SCAI/CBX3/YBX1/SCRN1/SYNE3/NUP107/PUM2/TPR/SH3BGRL2/LMNB2/DPY19L1/SPIN1/TNPO1/DPY19L3/NUP50/NUP155/XPO1/GNAQ/SUMO1/TXNL4A/SEPHS1/INTS2/LEMD3/NEMP1/KPNA4/TOR1AIP2/DNAJB14/KPNB1/RANBP2/PAFAH1B1/WDFY3/NUP133/TNKS/SPAST/RIF1/NUP58/DCTN5/HACD3/CEP70/MRPL19/MYORG/TMEM38A/YEATS4/NUP54	55
CC	GO:0005871	kinesin complex	16/1749	52/14919	0.0001978	0.00287909	ENSG00000138778/ENSG00000118193/ENSG00000163808/ENSG00000137807/ENSG00000112984/ENSG00000138160/ENSG00000138182/ENSG00000170759/ENSG00000142945/ENSG00000090889/ENSG00000237649/ENSG00000168280/ENSG00000131437/ENSG00000007168/ENSG00000186185/ENSG00000121621	CENPE/KIF14/KIF15/KIF23/KIF20A/KIF11/KIF20B/KIF5B/KIF2C/KIF4A/KIFC1/KIF5C/KIF3A/PAFAH1B1/KIF18B/KIF18A	16
CC	GO:0000242	pericentriolar material	9/1749	20/14919	0.000205105	0.00292052	ENSG00000168172/ENSG00000101639/ENSG00000120438/ENSG00000140463/ENSG00000103995/ENSG00000100503/ENSG00000139350/ENSG00000173273/ENSG00000137601	HOOK3/CEP192/TCP1/BBS4/CEP152/NIN/NEDD1/TNKS/NEK1	9
CC	GO:0005777	peroxisome	29/1749	125/14919	0.000217953	0.00297415	ENSG00000067064/ENSG00000197535/ENSG00000138413/ENSG00000182054/ENSG00000068366/ENSG00000018510/ENSG00000116906/ENSG00000121691/ENSG00000008394/ENSG00000166575/ENSG00000197601/ENSG00000133835/ENSG00000117528/ENSG00000023516/ENSG00000163931/ENSG00000113161/ENSG00000088888/ENSG00000108395/ENSG00000131373/ENSG00000119912/ENSG00000123983/ENSG00000198721/ENSG00000168958/ENSG00000151726/ENSG00000162928…	IDI1/MYO5A/IDH1/IDH2/ACSL4/AGPS/GNPAT/CAT/MGST1/TMEM135/FAR1/HSD17B4/ABCD3/AKAP11/TKT/HMGCR/MAVS/TRIM37/HACL1/IDE/ACSL3/ECI2/MFF/ACSL1/PEX13/ZADH2/SCP2/PNPLA8/IMPDH2	29
CC	GO:0042579	microbody	29/1749	125/14919	0.000217953	0.00297415	ENSG00000067064/ENSG00000197535/ENSG00000138413/ENSG00000182054/ENSG00000068366/ENSG00000018510/ENSG00000116906/ENSG00000121691/ENSG00000008394/ENSG00000166575/ENSG00000197601/ENSG00000133835/ENSG00000117528/ENSG00000023516/ENSG00000163931/ENSG00000113161/ENSG00000088888/ENSG00000108395/ENSG00000131373/ENSG00000119912/ENSG00000123983/ENSG00000198721/ENSG00000168958/ENSG00000151726/ENSG00000162928…	IDI1/MYO5A/IDH1/IDH2/ACSL4/AGPS/GNPAT/CAT/MGST1/TMEM135/FAR1/HSD17B4/ABCD3/AKAP11/TKT/HMGCR/MAVS/TRIM37/HACL1/IDE/ACSL3/ECI2/MFF/ACSL1/PEX13/ZADH2/SCP2/PNPLA8/IMPDH2	29
CC	GO:0010369	chromocenter	7/1749	13/14919	0.000271406	0.00362798	ENSG00000094916/ENSG00000171320/ENSG00000149503/ENSG00000134690/ENSG00000104147/ENSG00000178999/ENSG00000108468	CBX5/ESCO2/INCENP/CDCA8/OIP5/AURKB/CBX1	7
CC	GO:0005844	polysome	19/1749	71/14919	0.000393906	0.00516016	ENSG00000063046/ENSG00000089009/ENSG00000137154/ENSG00000198034/ENSG00000123908/ENSG00000148303/ENSG00000167658/ENSG00000114416/ENSG00000133026/ENSG00000171858/ENSG00000071082/ENSG00000153944/ENSG00000114391/ENSG00000092847/ENSG00000155959/ENSG00000142676/ENSG00000149273/ENSG00000187522/ENSG00000108256	EIF4B/RPL6/RPS6/RPS4X/AGO2/RPL7A/EEF2/FXR1/MYH10/RPS21/RPL31/MSI2/RPL24/AGO1/VBP1/RPL11/RPS3/HSPA14/NUFIP2	19
CC	GO:1990752	microtubule end	10/1749	26/14919	0.000429732	0.00551911	ENSG00000066279/ENSG00000076382/ENSG00000197535/ENSG00000128944/ENSG00000142945/ENSG00000166974/ENSG00000151914/ENSG00000175216/ENSG00000100503/ENSG00000186185	ASPM/SPAG5/MYO5A/KNSTRN/KIF2C/MAPRE2/DST/CKAP5/NIN/KIF18B	10
CC	GO:0034399	nuclear periphery	29/1749	130/14919	0.000439906	0.00554113	ENSG00000117724/ENSG00000164754/ENSG00000113368/ENSG00000065150/ENSG00000169504/ENSG00000096063/ENSG00000165410/ENSG00000100811/ENSG00000111581/ENSG00000047410/ENSG00000184575/ENSG00000276043/ENSG00000090889/ENSG00000128708/ENSG00000176619/ENSG00000083312/ENSG00000163104/ENSG00000066777/ENSG00000118007/ENSG00000087338/ENSG00000182263/ENSG00000186868/ENSG00000138398/ENSG00000108424/ENSG00000101868…	CENPF/RAD21/LMNB1/IPO5/CLIC4/SRPK1/CFL2/YY1/NUP107/TPR/XPOT/UHRF1/KIF4A/HAT1/LMNB2/TNPO1/SMARCAD1/ARFGEF1/STAG1/GMCL1/FIGN/MAPT/PPIG/KPNB1/POLA1/BLM/STAG2/SMC3/YEATS4	29
CC	GO:0035371	microtubule plus-end	8/1749	18/14919	0.000518482	0.00639404	ENSG00000076382/ENSG00000197535/ENSG00000128944/ENSG00000142945/ENSG00000166974/ENSG00000151914/ENSG00000175216/ENSG00000186185	SPAG5/MYO5A/KNSTRN/KIF2C/MAPRE2/DST/CKAP5/KIF18B	8
CC	GO:0005657	replication fork	18/1749	67/14919	0.000527142	0.00639404	ENSG00000147536/ENSG00000146263/ENSG00000140451/ENSG00000276043/ENSG00000132383/ENSG00000198554/ENSG00000163104/ENSG00000165392/ENSG00000035928/ENSG00000196584/ENSG00000101868/ENSG00000197299/ENSG00000143971/ENSG00000133119/ENSG00000065328/ENSG00000070950/ENSG00000163918/ENSG00000093009	GINS4/MMS22L/PIF1/UHRF1/RPA1/WDHD1/SMARCAD1/WRN/RFC1/XRCC2/POLA1/BLM/ETAA1/RFC3/MCM10/RAD18/RFC4/CDC45	18
CC	GO:0005778	peroxisomal membrane	16/1749	58/14919	0.000771891	0.00891306	ENSG00000068366/ENSG00000018510/ENSG00000116906/ENSG00000121691/ENSG00000008394/ENSG00000166575/ENSG00000197601/ENSG00000133835/ENSG00000117528/ENSG00000113161/ENSG00000088888/ENSG00000123983/ENSG00000151726/ENSG00000162928/ENSG00000135241/ENSG00000178035	ACSL4/AGPS/GNPAT/CAT/MGST1/TMEM135/FAR1/HSD17B4/ABCD3/HMGCR/MAVS/ACSL3/ACSL1/PEX13/PNPLA8/IMPDH2	16
CC	GO:0031903	microbody membrane	16/1749	58/14919	0.000771891	0.00891306	ENSG00000068366/ENSG00000018510/ENSG00000116906/ENSG00000121691/ENSG00000008394/ENSG00000166575/ENSG00000197601/ENSG00000133835/ENSG00000117528/ENSG00000113161/ENSG00000088888/ENSG00000123983/ENSG00000151726/ENSG00000162928/ENSG00000135241/ENSG00000178035	ACSL4/AGPS/GNPAT/CAT/MGST1/TMEM135/FAR1/HSD17B4/ABCD3/HMGCR/MAVS/ACSL3/ACSL1/PEX13/PNPLA8/IMPDH2	16
CC	GO:0005814	centriole	27/1749	122/14919	0.00077564	0.00891306	ENSG00000131747/ENSG00000087586/ENSG00000138180/ENSG00000142731/ENSG00000148019/ENSG00000051825/ENSG00000115355/ENSG00000101639/ENSG00000170037/ENSG00000139323/ENSG00000100078/ENSG00000168944/ENSG00000162063/ENSG00000156876/ENSG00000131437/ENSG00000140463/ENSG00000153140/ENSG00000103995/ENSG00000100503/ENSG00000102218/ENSG00000154429/ENSG00000139350/ENSG00000143702/ENSG00000067900/ENSG00000151849…	TOP2A/AURKA/CEP55/PLK4/CEP78/MPHOSPH9/CCDC88A/CEP192/CNTROB/POC1B/PLA2G3/CEP120/CCNF/SASS6/KIF3A/BBS4/CETN3/CEP152/NIN/RP2/CCSAP/NEDD1/CEP170/ROCK1/CENPJ/ALMS1/STIL	27
CC	GO:0001726	ruffle	33/1749	160/14919	0.000818309	0.00924125	ENSG00000156508/ENSG00000137710/ENSG00000196586/ENSG00000127603/ENSG00000080824/ENSG00000197535/ENSG00000150093/ENSG00000163539/ENSG00000061676/ENSG00000138448/ENSG00000107104/ENSG00000107679/ENSG00000259207/ENSG00000273749/ENSG00000140575/ENSG00000164741/ENSG00000139132/ENSG00000156299/ENSG00000168374/ENSG00000128585/ENSG00000119185/ENSG00000182718/ENSG00000134982/ENSG00000092439/ENSG00000126016…	EEF1A1/RDX/MYO6/MACF1/HSP90AA1/MYO5A/ITGB1/CLASP2/NCKAP1/ITGAV/KANK1/PLEKHA1/ITGB3/CYFIP1/IQGAP1/DLC1/FGD4/TIAM1/ARF4/MKLN1/ITGB1BP1/ANXA2/APC/TRPM7/AMOT/RPS3/ROCK1/KIF18A/TWF1/ALS2/RAB22A/MTSS1/CYTH3	33
CC	GO:0044438	microbody part	21/1749	87/14919	0.000892788	0.00974627	ENSG00000138413/ENSG00000068366/ENSG00000018510/ENSG00000116906/ENSG00000121691/ENSG00000008394/ENSG00000166575/ENSG00000197601/ENSG00000133835/ENSG00000117528/ENSG00000113161/ENSG00000088888/ENSG00000131373/ENSG00000119912/ENSG00000123983/ENSG00000198721/ENSG00000151726/ENSG00000162928/ENSG00000116171/ENSG00000135241/ENSG00000178035	IDH1/ACSL4/AGPS/GNPAT/CAT/MGST1/TMEM135/FAR1/HSD17B4/ABCD3/HMGCR/MAVS/HACL1/IDE/ACSL3/ECI2/ACSL1/PEX13/SCP2/PNPLA8/IMPDH2	21
CC	GO:0044439	peroxisomal part	21/1749	87/14919	0.000892788	0.00974627	ENSG00000138413/ENSG00000068366/ENSG00000018510/ENSG00000116906/ENSG00000121691/ENSG00000008394/ENSG00000166575/ENSG00000197601/ENSG00000133835/ENSG00000117528/ENSG00000113161/ENSG00000088888/ENSG00000131373/ENSG00000119912/ENSG00000123983/ENSG00000198721/ENSG00000151726/ENSG00000162928/ENSG00000116171/ENSG00000135241/ENSG00000178035	IDH1/ACSL4/AGPS/GNPAT/CAT/MGST1/TMEM135/FAR1/HSD17B4/ABCD3/HMGCR/MAVS/HACL1/IDE/ACSL3/ECI2/ACSL1/PEX13/SCP2/PNPLA8/IMPDH2	21
CC	GO:0005720	nuclear heterochromatin	11/1749	33/14919	0.000922238	0.00990272	ENSG00000094916/ENSG00000164032/ENSG00000115163/ENSG00000151503/ENSG00000171320/ENSG00000122565/ENSG00000276043/ENSG00000085224/ENSG00000120438/ENSG00000178691/ENSG00000108468	CBX5/H2AFZ/CENPA/NCAPD3/ESCO2/CBX3/UHRF1/ATRX/TCP1/SUZ12/CBX1	11
CC	GO:1902911	protein kinase complex	22/1749	94/14919	0.00105958	0.0111939	ENSG00000145386/ENSG00000170312/ENSG00000123975/ENSG00000110092/ENSG00000134057/ENSG00000023287/ENSG00000112237/ENSG00000135341/ENSG00000102893/ENSG00000106799/ENSG00000058091/ENSG00000114302/ENSG00000197442/ENSG00000108100/ENSG00000165672/ENSG00000135932/ENSG00000175305/ENSG00000153071/ENSG00000132356/ENSG00000108946/ENSG00000162409/ENSG00000106617	CCNA2/CDK1/CKS2/CCND1/CCNB1/RB1CC1/CCNC/MAP3K7/PHKB/TGFBR1/CDK14/PRKAR2A/MAP3K5/CCNY/PRDX3/CAB39/CCNE2/DAB2/PRKAA1/PRKAR1A/PRKAA2/PRKAG2	22
CC	GO:1990023	mitotic spindle midzone	6/1749	12/14919	0.00126852	0.0131886	ENSG00000138778/ENSG00000138182/ENSG00000066629/ENSG00000178999/ENSG00000186185/ENSG00000121621	CENPE/KIF20B/EML1/AURKB/KIF18B/KIF18A	6
CC	GO:0005875	microtubule associated complex	30/1749	145/14919	0.00130895	0.0132526	ENSG00000138778/ENSG00000087586/ENSG00000118193/ENSG00000163808/ENSG00000137807/ENSG00000112984/ENSG00000138160/ENSG00000131711/ENSG00000138182/ENSG00000157193/ENSG00000170759/ENSG00000089685/ENSG00000142945/ENSG00000147874/ENSG00000066629/ENSG00000047410/ENSG00000090889/ENSG00000134690/ENSG00000237649/ENSG00000178999/ENSG00000179532/ENSG00000165169/ENSG00000168280/ENSG00000131437/ENSG00000186868…	CENPE/AURKA/KIF14/KIF15/KIF23/KIF20A/KIF11/MAP1B/KIF20B/LRP8/KIF5B/BIRC5/KIF2C/HAUS6/EML1/TPR/KIF4A/CDCA8/KIFC1/AURKB/DNHD1/DYNLT3/KIF5C/KIF3A/MAPT/HAUS1/PAFAH1B1/KIF18B/KIF18A/DYNC1I2	30
CC	GO:0032433	filopodium tip	7/1749	16/14919	0.00131514	0.0132526	ENSG00000197535/ENSG00000273749/ENSG00000138443/ENSG00000078140/ENSG00000169760/ENSG00000104290/ENSG00000136754	MYO5A/CYFIP1/ABI2/UBE2K/NLGN1/FZD3/ABI1	7
CC	GO:0044455	mitochondrial membrane part	40/1749	214/14919	0.00183722	0.018233	ENSG00000112992/ENSG00000152234/ENSG00000198938/ENSG00000169100/ENSG00000198836/ENSG00000023228/ENSG00000173726/ENSG00000173660/ENSG00000116459/ENSG00000168653/ENSG00000156467/ENSG00000176171/ENSG00000165629/ENSG00000130770/ENSG00000127184/ENSG00000189043/ENSG00000143252/ENSG00000155008/ENSG00000106603/ENSG00000169021/ENSG00000168958/ENSG00000154518/ENSG00000198727/ENSG00000158828/ENSG00000254087…	NNT/ATP5F1A/MT-CO3/SLC25A6/OPA1/NDUFS1/TOMM20/UQCRH/ATP5PB/NDUFS5/UQCRB/BNIP3/ATP5F1C/ATP5IF1/COX7C/NDUFA4/SDHC/APOOL/COA1/UQCRFS1/MFF/ATP5MC3/MT-CYB/PINK1/LYN/SYNJ2BP/TMEM70/MGARP/SDHAF4/TIMM21/ETFDH/SDHD/UQCRC2/COX11/SLC25A4/NDUFAB1/PMPCB/ATP5PO/ATP5MPL/TOMM7	40
CC	GO:0032153	cell division site	18/1749	77/14919	0.00294832	0.0288231	ENSG00000011426/ENSG00000137710/ENSG00000138180/ENSG00000112984/ENSG00000161800/ENSG00000186298/ENSG00000142731/ENSG00000114346/ENSG00000150093/ENSG00000186522/ENSG00000072422/ENSG00000204899/ENSG00000133026/ENSG00000065243/ENSG00000182010/ENSG00000122545/ENSG00000138758/ENSG00000168385	ANLN/RDX/CEP55/KIF20A/RACGAP1/PPP1CC/PLK4/ECT2/ITGB1/SEPT10/RHOBTB1/MZT1/MYH10/PKN2/RTKN2/SEPT7/SEPT11/SEPT2	18
CC	GO:0005782	peroxisomal matrix	11/1749	38/14919	0.00330339	0.0304723	ENSG00000138413/ENSG00000018510/ENSG00000116906/ENSG00000121691/ENSG00000197601/ENSG00000133835/ENSG00000117528/ENSG00000131373/ENSG00000119912/ENSG00000198721/ENSG00000116171	IDH1/AGPS/GNPAT/CAT/FAR1/HSD17B4/ABCD3/HACL1/IDE/ECI2/SCP2	11
CC	GO:0031907	microbody lumen	11/1749	38/14919	0.00330339	0.0304723	ENSG00000138413/ENSG00000018510/ENSG00000116906/ENSG00000121691/ENSG00000197601/ENSG00000133835/ENSG00000117528/ENSG00000131373/ENSG00000119912/ENSG00000198721/ENSG00000116171	IDH1/AGPS/GNPAT/CAT/FAR1/HSD17B4/ABCD3/HACL1/IDE/ECI2/SCP2	11
CC	GO:0043220	Schmidt-Lanterman incisure	5/1749	10/14919	0.00333633	0.0304723	ENSG00000163558/ENSG00000072415/ENSG00000171862/ENSG00000182718/ENSG00000085662	PRKCI/MPP5/PTEN/ANXA2/AKR1B1	5
CC	GO:0005750	mitochondrial respiratory chain complex III	6/1749	14/14919	0.00334963	0.0304723	ENSG00000173660/ENSG00000156467/ENSG00000169021/ENSG00000198727/ENSG00000140740/ENSG00000105819	UQCRH/UQCRB/UQCRFS1/MT-CYB/UQCRC2/PMPCB	6
CC	GO:0045275	respiratory chain complex III	6/1749	14/14919	0.00334963	0.0304723	ENSG00000173660/ENSG00000156467/ENSG00000169021/ENSG00000198727/ENSG00000140740/ENSG00000105819	UQCRH/UQCRB/UQCRFS1/MT-CYB/UQCRC2/PMPCB	6
CC	GO:0032155	cell division site part	15/1749	61/14919	0.00382677	0.0343361	ENSG00000011426/ENSG00000137710/ENSG00000138180/ENSG00000112984/ENSG00000161800/ENSG00000186298/ENSG00000142731/ENSG00000114346/ENSG00000150093/ENSG00000204899/ENSG00000133026/ENSG00000065243/ENSG00000182010/ENSG00000122545/ENSG00000168385	ANLN/RDX/CEP55/KIF20A/RACGAP1/PPP1CC/PLK4/ECT2/ITGB1/MZT1/MYH10/PKN2/RTKN2/SEPT7/SEPT2	15
CC	GO:0008305	integrin complex	9/1749	29/14919	0.00459787	0.0399342	ENSG00000091409/ENSG00000150093/ENSG00000082781/ENSG00000115232/ENSG00000138448/ENSG00000259207/ENSG00000083457/ENSG00000254087/ENSG00000105855	ITGA6/ITGB1/ITGB5/ITGA4/ITGAV/ITGB3/ITGAE/LYN/ITGB8	9
CC	GO:0070069	cytochrome complex	9/1749	29/14919	0.00459787	0.0399342	ENSG00000198938/ENSG00000173660/ENSG00000156467/ENSG00000127184/ENSG00000189043/ENSG00000169021/ENSG00000198727/ENSG00000140740/ENSG00000105819	MT-CO3/UQCRH/UQCRB/COX7C/NDUFA4/UQCRFS1/MT-CYB/UQCRC2/PMPCB	9
CC	GO:0016363	nuclear matrix	22/1749	105/14919	0.00463359	0.0399342	ENSG00000117724/ENSG00000164754/ENSG00000113368/ENSG00000169504/ENSG00000096063/ENSG00000165410/ENSG00000100811/ENSG00000184575/ENSG00000276043/ENSG00000090889/ENSG00000128708/ENSG00000163104/ENSG00000066777/ENSG00000118007/ENSG00000087338/ENSG00000182263/ENSG00000138398/ENSG00000101868/ENSG00000197299/ENSG00000101972/ENSG00000108055/ENSG00000127337	CENPF/RAD21/LMNB1/CLIC4/SRPK1/CFL2/YY1/XPOT/UHRF1/KIF4A/HAT1/SMARCAD1/ARFGEF1/STAG1/GMCL1/FIGN/PPIG/POLA1/BLM/STAG2/SMC3/YEATS4	22
CC	GO:0030027	lamellipodium	33/1749	178/14919	0.00498601	0.0424135	ENSG00000137710/ENSG00000138071/ENSG00000143776/ENSG00000133789/ENSG00000150093/ENSG00000061676/ENSG00000124333/ENSG00000138448/ENSG00000133026/ENSG00000259207/ENSG00000115355/ENSG00000065243/ENSG00000113657/ENSG00000273749/ENSG00000138443/ENSG00000242498/ENSG00000139132/ENSG00000026508/ENSG00000151422/ENSG00000170558/ENSG00000163629/ENSG00000119185/ENSG00000169398/ENSG00000134982/ENSG00000126016…	RDX/ACTR2/CDC42BPA/SWAP70/ITGB1/NCKAP1/VAMP7/ITGAV/MYH10/ITGB3/CCDC88A/PKN2/DPYSL3/CYFIP1/ABI2/ARPIN/FGD4/CD44/FER/CDH2/PTPN13/ITGB1BP1/PTK2/APC/AMOT/ROCK1/RAC3/CTNNB1/ARPC3/ALS2/ABI1/ITSN1/CARMIL1	33
CC	GO:1990204	oxidoreductase complex	22/1749	107/14919	0.00585702	0.0488936	ENSG00000167325/ENSG00000171848/ENSG00000023228/ENSG00000173660/ENSG00000168653/ENSG00000156467/ENSG00000145439/ENSG00000152642/ENSG00000189043/ENSG00000143252/ENSG00000086991/ENSG00000169021/ENSG00000198727/ENSG00000178445/ENSG00000154079/ENSG00000171503/ENSG00000115159/ENSG00000204370/ENSG00000140740/ENSG00000004779/ENSG00000105819/ENSG00000091140	RRM1/RRM2/NDUFS1/UQCRH/NDUFS5/UQCRB/CBR4/GPD1L/NDUFA4/SDHC/NOX4/UQCRFS1/MT-CYB/GLDC/SDHAF4/ETFDH/GPD2/SDHD/UQCRC2/NDUFAB1/PMPCB/DLD	22
CC	GO:0098636	protein complex involved in cell adhesion	9/1749	30/14919	0.00589709	0.0488936	ENSG00000091409/ENSG00000150093/ENSG00000082781/ENSG00000115232/ENSG00000138448/ENSG00000259207/ENSG00000083457/ENSG00000254087/ENSG00000105855	ITGA6/ITGB1/ITGB5/ITGA4/ITGAV/ITGB3/ITGAE/LYN/ITGB8	9
MF	GO:0003735	structural constituent of ribosome	49/1686	154/14243	3.31e-11	3.3e-08	ENSG00000122406/ENSG00000147604/ENSG00000145425/ENSG00000100316/ENSG00000089009/ENSG00000089157/ENSG00000174444/ENSG00000137154/ENSG00000143947/ENSG00000171863/ENSG00000125691/ENSG00000174748/ENSG00000198034/ENSG00000142937/ENSG00000168028/ENSG00000148303/ENSG00000140988/ENSG00000163682/ENSG00000138326/ENSG00000122026/ENSG00000008988/ENSG00000188846/ENSG00000171858/ENSG00000142541/ENSG00000116251…	RPL5/RPL7/RPS3A/RPL3/RPL6/RPLP0/RPL4/RPS6/RPS27A/RPS7/RPL23/RPL15/RPS4X/RPS8/RPSA/RPL7A/RPS2/RPL9/RPS24/RPL21/RPS20/RPL14/RPS21/RPL13A/RPL22/RPL27A/RPL31/RPL26/RPL34/RPS13/RPL24/COA1/RPS15A/RPL27/RPL11/RPL36AL/RPL35A/MRPL47/RPS3/RPS18/MRPL35/RPL23A/MRPL42/MRPL51/MRPL19/MRPS6/MRPL30/MRPS15/RPL37	49
MF	GO:0015631	tubulin binding	76/1686	321/14243	1.6e-09	7.96e-07	ENSG00000138778/ENSG00000168172/ENSG00000118193/ENSG00000163808/ENSG00000137807/ENSG00000112984/ENSG00000196586/ENSG00000161800/ENSG00000139354/ENSG00000076382/ENSG00000138160/ENSG00000131711/ENSG00000127603/ENSG00000176658/ENSG00000138182/ENSG00000197535/ENSG00000133112/ENSG00000170759/ENSG00000089685/ENSG00000101447/ENSG00000142945/ENSG00000187446/ENSG00000150764/ENSG00000163539/ENSG00000134222…	CENPE/HOOK3/KIF14/KIF15/KIF23/KIF20A/MYO6/RACGAP1/GAS2L3/SPAG5/KIF11/MAP1B/MACF1/MYO1D/KIF20B/MYO5A/TPT1/KIF5B/BIRC5/FAM83D/KIF2C/CHP1/DIXDC1/CLASP2/PSRC1/VAPB/KATNAL1/OPA1/TTLL7/MZT1/MAP7D3/MYH10/PLK1/HDGFL3/MAPRE2/CCDC88A/EML1/DST/TPR/PHF6/KIF4A/KIFC1/CKAP5/CACYBP/AGTPBP1/BRCA1/DPYSL2/CEP57/TIAM1/STMN1/KIF5C/VPS41/KIF3A/BBS4/MAPT/VBP1/LYN/APC/ARL3/CEP57L1/NUSAP1/PAFAH1B1/CCSAP/KIF18B/RPS3/SPAST…	76
MF	GO:0008017	microtubule binding	60/1686	249/14243	4.26e-08	1.41e-05	ENSG00000138778/ENSG00000168172/ENSG00000118193/ENSG00000163808/ENSG00000137807/ENSG00000112984/ENSG00000196586/ENSG00000161800/ENSG00000139354/ENSG00000076382/ENSG00000138160/ENSG00000131711/ENSG00000127603/ENSG00000176658/ENSG00000138182/ENSG00000197535/ENSG00000133112/ENSG00000170759/ENSG00000089685/ENSG00000101447/ENSG00000142945/ENSG00000187446/ENSG00000163539/ENSG00000134222/ENSG00000124164…	CENPE/HOOK3/KIF14/KIF15/KIF23/KIF20A/MYO6/RACGAP1/GAS2L3/SPAG5/KIF11/MAP1B/MACF1/MYO1D/KIF20B/MYO5A/TPT1/KIF5B/BIRC5/FAM83D/KIF2C/CHP1/CLASP2/PSRC1/VAPB/KATNAL1/OPA1/MAP7D3/MYH10/PLK1/HDGFL3/MAPRE2/CCDC88A/EML1/DST/KIF4A/KIFC1/CKAP5/DPYSL2/CEP57/TIAM1/KIF5C/VPS41/KIF3A/MAPT/APC/ARL3/CEP57L1/NUSAP1/PAFAH1B1/CCSAP/KIF18B/RPS3/SPAST/KATNA1/MYO9A/KIF18A/MTUS1/SKA2/DNM1	60
MF	GO:0045296	cadherin binding	69/1686	311/14243	1.39e-07	3.47e-05	ENSG00000011426/ENSG00000089009/ENSG00000137710/ENSG00000117335/ENSG00000196586/ENSG00000139734/ENSG00000157456/ENSG00000127603/ENSG00000134333/ENSG00000174748/ENSG00000104408/ENSG00000100664/ENSG00000138413/ENSG00000170759/ENSG00000148303/ENSG00000167658/ENSG00000140988/ENSG00000091409/ENSG00000169710/ENSG00000133789/ENSG00000150093/ENSG00000124164/ENSG00000124942/ENSG00000188846/ENSG00000117450…	ANLN/RPL6/RDX/CD46/MYO6/DIAPH3/CCNB2/MACF1/LDHA/RPL15/EIF3E/EIF5/IDH1/KIF5B/RPL7A/EEF2/RPS2/ITGA6/FASN/SWAP70/ITGB1/VAPB/AHNAK/RPL14/PRDX1/BZW1/MRE11/PKN2/DHX29/CIP2A/NOTCH3/IQGAP1/SEPT7/KTN1/CKAP5/ANXA1/DLG1/TMPO/SLK/CTNNAL1/CDH4/CLINT1/PDLIM5/RACK1/MRTFB/ARHGAP18/RPL34/CALD1/CDH2/RPL24/DDX6/PAICS/EIF4G2/SEPT2/EIF2S3/USO1/ANXA2/CBL/TXNDC9/PARVA/MPRIP/CTNNB1/YWHAZ/RPL23A/TWF1/ABI1/PKP2/TMOD3/CAPZ…	69
MF	GO:0016887	ATPase activity	87/1686	427/14243	2.05e-07	4.08e-05	ENSG00000138778/ENSG00000131747/ENSG00000164292/ENSG00000118193/ENSG00000163808/ENSG00000156802/ENSG00000137807/ENSG00000112984/ENSG00000138160/ENSG00000070087/ENSG00000127603/ENSG00000176658/ENSG00000138182/ENSG00000058063/ENSG00000080824/ENSG00000077097/ENSG00000170759/ENSG00000133657/ENSG00000152234/ENSG00000142945/ENSG00000101974/ENSG00000116005/ENSG00000102781/ENSG00000054793/ENSG00000102038…	CENPE/TOP2A/RHOBTB3/KIF14/KIF15/ATAD2/KIF23/KIF20A/KIF11/PFN2/MACF1/MYO1D/KIF20B/ATP11B/HSP90AA1/TOP2B/KIF5B/ATP13A3/ATP5F1A/KIF2C/ATP11C/PCYOX1/KATNAL1/ATP9A/SMARCA1/MYH10/RECQL/MRE11/HSPA13/FIGNL1/ERCC6L/ABCD3/DHX40/DHX29/PIF1/HSPA4L/ATP8B1/ATP5PB/KIF4A/HLTF/ATRX/KIFC1/ANXA1/DNHD1/WRN/PBRM1/YTHDC2/ATP5F1C/IDE/KIF5C/KIF3A/DNA2/MTREX/FIGN/ABCC5/POLQ/ERCC6/DDX6/ATP8B3/MSH2/RFC1/ATP5MC3/HSPA4/DSCC1…	87
MF	GO:0050839	cell adhesion molecule binding	90/1686	457/14243	6.1e-07	0.000101247	ENSG00000011426/ENSG00000164283/ENSG00000089009/ENSG00000137710/ENSG00000117335/ENSG00000196586/ENSG00000189403/ENSG00000139734/ENSG00000157456/ENSG00000127603/ENSG00000154229/ENSG00000179295/ENSG00000134333/ENSG00000174748/ENSG00000104408/ENSG00000100664/ENSG00000138413/ENSG00000170759/ENSG00000148303/ENSG00000167658/ENSG00000140988/ENSG00000091409/ENSG00000169710/ENSG00000133789/ENSG00000150093…	ANLN/ESM1/RPL6/RDX/CD46/MYO6/HMGB1/DIAPH3/CCNB2/MACF1/PRKCA/PTPN11/LDHA/RPL15/EIF3E/EIF5/IDH1/KIF5B/RPL7A/EEF2/RPS2/ITGA6/FASN/SWAP70/ITGB1/ITGA4/ADAM9/VAPB/AHNAK/RPL14/PRDX1/ITGAV/BZW1/CXADR/MRE11/TGFBI/ITGB3/PKN2/DHX29/CIP2A/DST/NOTCH3/IQGAP1/SEPT7/KTN1/CKAP5/ANXA1/DLG1/TMPO/SLK/CTNNAL1/CDH4/CLINT1/PDLIM5/RACK1/EDIL3/MRTFB/ARHGAP18/NRG1/RPL34/CALD1/CDH2/RPL24/ITGB1BP1/NLGN1/DDX6/PAICS/EIF4G2/LY…	90
MF	GO:0042623	ATPase activity, coupled	73/1686	359/14243	2.1e-06	0.000298879	ENSG00000131747/ENSG00000118193/ENSG00000138160/ENSG00000176658/ENSG00000138182/ENSG00000058063/ENSG00000077097/ENSG00000170759/ENSG00000133657/ENSG00000152234/ENSG00000101974/ENSG00000116005/ENSG00000102781/ENSG00000054793/ENSG00000102038/ENSG00000133026/ENSG00000004700/ENSG00000020922/ENSG00000155304/ENSG00000132436/ENSG00000186871/ENSG00000117528/ENSG00000108406/ENSG00000067248/ENSG00000140451…	TOP2A/KIF14/KIF11/MYO1D/KIF20B/ATP11B/TOP2B/KIF5B/ATP13A3/ATP5F1A/ATP11C/PCYOX1/KATNAL1/ATP9A/SMARCA1/MYH10/RECQL/MRE11/HSPA13/FIGNL1/ERCC6L/ABCD3/DHX40/DHX29/PIF1/HSPA4L/ATP8B1/ATP5PB/KIF4A/ATRX/ANXA1/DNHD1/WRN/PBRM1/YTHDC2/ATP5F1C/KIF5C/KIF3A/DNA2/MTREX/FIGN/ABCC5/POLQ/ERCC6/DDX6/ATP8B3/MSH2/RFC1/ATP5MC3/HSPA4/DSCC1/ATP1B3/MCM6/XRCC2/ATP6V1A/ABCA2/BLM/KIF18B/BPTF/RFC3/RAD54B/DDX46/HSPA14/SPAST/…	73
MF	GO:0008094	DNA-dependent ATPase activity	25/1686	82/14243	5.08e-06	0.00063212	ENSG00000131747/ENSG00000077097/ENSG00000102038/ENSG00000004700/ENSG00000020922/ENSG00000186871/ENSG00000140451/ENSG00000085224/ENSG00000135046/ENSG00000165392/ENSG00000163939/ENSG00000138346/ENSG00000051341/ENSG00000225830/ENSG00000095002/ENSG00000035928/ENSG00000136982/ENSG00000076003/ENSG00000196584/ENSG00000197299/ENSG00000171634/ENSG00000133119/ENSG00000197275/ENSG00000070950/ENSG00000163918	TOP2A/TOP2B/SMARCA1/RECQL/MRE11/ERCC6L/PIF1/ATRX/ANXA1/WRN/PBRM1/DNA2/POLQ/ERCC6/MSH2/RFC1/DSCC1/MCM6/XRCC2/BLM/BPTF/RFC3/RAD54B/RAD18/RFC4	25
MF	GO:0035173	histone kinase activity	9/1686	17/14243	4.46e-05	0.00493378	ENSG00000087586/ENSG00000170312/ENSG00000154229/ENSG00000134057/ENSG00000165304/ENSG00000178999/ENSG00000100749/ENSG00000132356/ENSG00000162409	AURKA/CDK1/PRKCA/CCNB1/MELK/AURKB/VRK1/PRKAA1/PRKAA2	9
MF	GO:0000400	four-way junction DNA binding	8/1686	16/14243	0.000202659	0.0194119	ENSG00000164104/ENSG00000189403/ENSG00000029993/ENSG00000100811/ENSG00000165392/ENSG00000095002/ENSG00000196584/ENSG00000197299	HMGB2/HMGB1/HMGB3/YY1/WRN/MSH2/XRCC2/BLM	8
MF	GO:0000217	DNA secondary structure binding	10/1686	24/14243	0.000214388	0.0194119	ENSG00000164104/ENSG00000189403/ENSG00000029993/ENSG00000100811/ENSG00000109674/ENSG00000165392/ENSG00000095002/ENSG00000196584/ENSG00000197299/ENSG00000070950	HMGB2/HMGB1/HMGB3/YY1/NEIL3/WRN/MSH2/XRCC2/BLM/RAD18	10
MF	GO:0000287	magnesium ion binding	38/1686	180/14243	0.000255466	0.0196125	ENSG00000131747/ENSG00000100422/ENSG00000058063/ENSG00000138413/ENSG00000090060/ENSG00000177189/ENSG00000182054/ENSG00000125249/ENSG00000107130/ENSG00000143776/ENSG00000101974/ENSG00000091436/ENSG00000198836/ENSG00000054793/ENSG00000135341/ENSG00000166851/ENSG00000096063/ENSG00000132436/ENSG00000127955/ENSG00000128951/ENSG00000140451/ENSG00000081923/ENSG00000126261/ENSG00000197442/ENSG00000169299…	TOP2A/CERK/ATP11B/IDH1/PAPOLA/RPS6KA3/IDH2/RAP2A/NCS1/CDC42BPA/ATP11C/MAP3K20/OPA1/ATP9A/MAP3K7/PLK1/SRPK1/FIGNL1/GNAI1/DUT/PIF1/ATP8B1/UBA2/MAP3K5/PGM2/RHEB/WRN/HACL1/PRKACB/PTEN/ATP8B3/PPA2/MSH2/PINK1/NUDT5/RPS6KA6/STK38L/OXSR1	38
MF	GO:0004674	protein serine/threonine kinase activity	81/1686	468/14243	0.000255987	0.0196125	ENSG00000087586/ENSG00000156970/ENSG00000170312/ENSG00000157456/ENSG00000169679/ENSG00000110092/ENSG00000154229/ENSG00000117650/ENSG00000134057/ENSG00000112742/ENSG00000142731/ENSG00000177189/ENSG00000117020/ENSG00000050748/ENSG00000168078/ENSG00000253729/ENSG00000143776/ENSG00000091436/ENSG00000112237/ENSG00000165304/ENSG00000135341/ENSG00000102893/ENSG00000106799/ENSG00000100077/ENSG00000166851…	AURKA/BUB1B/CDK1/CCNB2/BUB1/CCND1/PRKCA/NEK2/CCNB1/TTK/PLK4/RPS6KA3/AKT3/MAPK9/PBK/PRKDC/CDC42BPA/MAP3K20/CCNC/MELK/MAP3K7/PHKB/TGFBR1/GRK3/PLK1/SRPK1/PKN2/FAM20C/HMGA2/HIPK3/LTBP1/PRKCI/CDK14/AAK1/AURKB/FGFR4/MAP2K6/FGFR3/MAP3K5/MAPK8/CSNK2A2/PIM1/SLK/NRK/CDK19/PRKACB/CPNE3/STK32B/MAPK1/RPS6KB1/CAB39/ATM/STK17B/VRK1/STRADB/ROCK2/PINK1/PRKD3/STK25/PRKAA1/HIPK1/PRKAA2/RPS6KA6/STK38L/TRPM7/ULK2/CSN…	81
MF	GO:0043142	single-stranded DNA-dependent ATPase activity	7/1686	13/14243	0.000288452	0.0205213	ENSG00000140451/ENSG00000138346/ENSG00000051341/ENSG00000136982/ENSG00000133119/ENSG00000070950/ENSG00000163918	PIF1/DNA2/POLQ/DSCC1/RFC3/RAD18/RFC4	7
MF	GO:0008536	Ran GTPase binding	12/1686	34/14243	0.000326541	0.0216823	ENSG00000089685/ENSG00000065150/ENSG00000205339/ENSG00000124207/ENSG00000184575/ENSG00000083312/ENSG00000093000/ENSG00000082898/ENSG00000086200/ENSG00000133704/ENSG00000108424/ENSG00000153201	BIRC5/IPO5/IPO7/CSE1L/XPOT/TNPO1/NUP50/XPO1/IPO11/IPO8/KPNB1/RANBP2	12
MF	GO:0008565	protein transporter activity	21/1686	82/14243	0.000436684	0.0271836	ENSG00000064989/ENSG00000182481/ENSG00000065150/ENSG00000205339/ENSG00000173726/ENSG00000124207/ENSG00000151502/ENSG00000116473/ENSG00000083312/ENSG00000082898/ENSG00000119185/ENSG00000086200/ENSG00000133704/ENSG00000186432/ENSG00000039319/ENSG00000138768/ENSG00000108424/ENSG00000168118/ENSG00000102753/ENSG00000242247/ENSG00000196683	CALCRL/KPNA2/IPO5/IPO7/TOMM20/CSE1L/VPS26B/RAP1A/TNPO1/XPO1/ITGB1BP1/IPO11/IPO8/KPNA4/ZFYVE16/USO1/KPNB1/RAB4A/KPNA3/ARFGAP3/TOMM7	21

## Sheet: Ni_IrvsNi_GOenrich_significant
Category	GOID	Description	GeneRatio	BgRatio	pvalue	padj	geneID	geneName	Count
BP	GO:0009615	response to virus	114/2306	262/14170	6.8932e-26	3.89948e-22	ENSG00000183486/ENSG00000134321/ENSG00000157601/ENSG00000135114/ENSG00000172183/ENSG00000185885/ENSG00000119917/ENSG00000185745/ENSG00000119922/ENSG00000168961/ENSG00000115415/ENSG00000170581/ENSG00000111335/ENSG00000110057/ENSG00000130303/ENSG00000185507/ENSG00000142089/ENSG00000111331/ENSG00000115267/ENSG00000132274/ENSG00000117228/ENSG00000140853/ENSG00000140464/ENSG00000108771/ENSG00000169245…	MX2/RSAD2/MX1/OASL/ISG20/IFITM1/IFIT3/IFIT1/IFIT2/LGALS9/STAT1/STAT2/OAS2/UNC93B1/BST2/IRF7/IFITM3/OAS3/IFIH1/TRIM22/GBP1/NLRC5/PML/DHX58/CXCL10/OAS1/CCL5/DDX58/C19orf66/HERC5/IRF1/SAMHD1/PLSCR1/PARP9/TNFAIP3/DTX3L/ISG15/IFI44/APOBEC3G/IFI44L/ZC3HAV1/HYAL2/ADAR/RTP4/DDX60/TLR3/TRIM56/TRIM5/ZC3H12A/FOSL1/IFIT5/IFITM2/APOBEC3F/IFI16/PMAIP1/GBP3/IRF2/UNC13D/VWCE/LGALS8/EIF2AK2/RELA/IL6/BIRC3/CLU/SRC…	114
BP	GO:0051607	defense response to virus	84/2306	186/14170	1.16174e-20	3.28598e-17	ENSG00000183486/ENSG00000134321/ENSG00000157601/ENSG00000135114/ENSG00000172183/ENSG00000185885/ENSG00000119917/ENSG00000185745/ENSG00000119922/ENSG00000115415/ENSG00000170581/ENSG00000111335/ENSG00000110057/ENSG00000130303/ENSG00000185507/ENSG00000142089/ENSG00000111331/ENSG00000115267/ENSG00000132274/ENSG00000117228/ENSG00000140853/ENSG00000140464/ENSG00000108771/ENSG00000169245/ENSG00000089127…	MX2/RSAD2/MX1/OASL/ISG20/IFITM1/IFIT3/IFIT1/IFIT2/STAT1/STAT2/OAS2/UNC93B1/BST2/IRF7/IFITM3/OAS3/IFIH1/TRIM22/GBP1/NLRC5/PML/DHX58/CXCL10/OAS1/DDX58/C19orf66/HERC5/IRF1/SAMHD1/PLSCR1/PARP9/TNFAIP3/DTX3L/ISG15/APOBEC3G/IFI44L/ZC3HAV1/HYAL2/ADAR/RTP4/DDX60/TLR3/TRIM56/TRIM5/ZC3H12A/IFIT5/IFITM2/APOBEC3F/IFI16/PMAIP1/GBP3/IRF2/UNC13D/EIF2AK2/RELA/IL6/BIRC3/TICAM1/NT5C3A/CD40/SLFN13/ABCF3/IL1B/IL23A/…	84
BP	GO:0034340	response to type I interferon	48/2306	78/14170	1.94842e-19	3.67406e-16	ENSG00000183486/ENSG00000134321/ENSG00000234745/ENSG00000157601/ENSG00000206503/ENSG00000135114/ENSG00000204525/ENSG00000172183/ENSG00000185885/ENSG00000119917/ENSG00000185745/ENSG00000119922/ENSG00000115415/ENSG00000170581/ENSG00000111335/ENSG00000130303/ENSG00000185507/ENSG00000068079/ENSG00000142089/ENSG00000111331/ENSG00000184979/ENSG00000204642/ENSG00000140853/ENSG00000089127/ENSG00000204592…	MX2/RSAD2/HLA-B/MX1/HLA-A/OASL/HLA-C/ISG20/IFITM1/IFIT3/IFIT1/IFIT2/STAT1/STAT2/OAS2/BST2/IRF7/IFI35/IFITM3/OAS3/USP18/HLA-F/NLRC5/OAS1/HLA-E/C19orf66/IRF1/SAMHD1/MYD88/IFI6/PSMB8/ISG15/SP100/EGR1/ADAR/XAF1/TRIM56/IFITM2/IFI27/IRF2/GBP2/SCRIB/IKBKE/HSP90AB1/IRF3/CDC37/TYK2/IFNB1	48
BP	GO:0098542	defense response to other organism	118/2306	322/14170	2.78228e-19	3.93483e-16	ENSG00000183486/ENSG00000134321/ENSG00000157601/ENSG00000135114/ENSG00000172183/ENSG00000185885/ENSG00000119917/ENSG00000185745/ENSG00000119922/ENSG00000115415/ENSG00000170581/ENSG00000111335/ENSG00000110057/ENSG00000130303/ENSG00000185507/ENSG00000142089/ENSG00000168062/ENSG00000111331/ENSG00000115267/ENSG00000132274/ENSG00000117228/ENSG00000140853/ENSG00000140464/ENSG00000108771/ENSG00000169245…	MX2/RSAD2/MX1/OASL/ISG20/IFITM1/IFIT3/IFIT1/IFIT2/STAT1/STAT2/OAS2/UNC93B1/BST2/IRF7/IFITM3/BATF2/OAS3/IFIH1/TRIM22/GBP1/NLRC5/PML/DHX58/CXCL10/OAS1/DDX58/HLA-E/C19orf66/HERC5/IRF1/SAMHD1/MYD88/PLSCR1/PARP9/TNFAIP3/DTX3L/ISG15/OPTN/GSDMD/APOBEC3G/IFI44L/SERPINE1/ZC3HAV1/HYAL2/ADAR/STAB1/RTP4/DDX60/TLR3/TRIM56/TRIM5/ZC3H12A/TNFRSF1A/IFIT5/IFITM2/APOBEC3F/IFI16/PMAIP1/IL17RC/GBP3/CEBPB/TGFB1/IRF2/U…	118
BP	GO:0001525	angiogenesis	147/2306	442/14170	3.75302e-19	4.24617e-16	ENSG00000115415/ENSG00000108691/ENSG00000140464/ENSG00000169245/ENSG00000140105/ENSG00000185215/ENSG00000130066/ENSG00000169429/ENSG00000118503/ENSG00000079385/ENSG00000128052/ENSG00000025708/ENSG00000145632/ENSG00000006210/ENSG00000067066/ENSG00000143878/ENSG00000073756/ENSG00000105287/ENSG00000106366/ENSG00000177606/ENSG00000173801/ENSG00000010327/ENSG00000173269/ENSG00000128917/ENSG00000204301…	STAT1/CCL2/PML/CXCL10/WARS/TNFAIP2/SAT1/CXCL8/TNFAIP3/CEACAM1/KDR/TYMP/PLK2/CX3CL1/SP100/RHOB/PTGS2/PRKD2/SERPINE1/JUN/JUP/STAB1/MMRN2/DLL4/NOTCH4/EPHA2/TLR3/ADAM15/CYR61/ZC3H12A/COL18A1/S1PR1/STAT3/ITGA5/ADGRG1/ACVRL1/THBS1/CD34/SPARC/DLL1/ECM1/MCAM/RNF213/NOTCH1/SPHK1/ERAP1/FLT4/EDN1/COL4A2/TIE1/TBX1/SOX18/CDH5/ROBO4/PRCP/KLF4/EFNA1/ANGPTL4/JCAD/NPR1/IL6/CTGF/RASIP1/JAG1/HIF3A/COL4A1/EPHB4/COL8…	147
BP	GO:0060337	type I interferon signaling pathway	45/2306	73/14170	2.38751e-18	1.92945e-15	ENSG00000183486/ENSG00000134321/ENSG00000234745/ENSG00000157601/ENSG00000206503/ENSG00000135114/ENSG00000204525/ENSG00000172183/ENSG00000185885/ENSG00000119917/ENSG00000185745/ENSG00000119922/ENSG00000115415/ENSG00000170581/ENSG00000111335/ENSG00000130303/ENSG00000185507/ENSG00000068079/ENSG00000142089/ENSG00000111331/ENSG00000184979/ENSG00000204642/ENSG00000140853/ENSG00000089127/ENSG00000204592…	MX2/RSAD2/HLA-B/MX1/HLA-A/OASL/HLA-C/ISG20/IFITM1/IFIT3/IFIT1/IFIT2/STAT1/STAT2/OAS2/BST2/IRF7/IFI35/IFITM3/OAS3/USP18/HLA-F/NLRC5/OAS1/HLA-E/IRF1/SAMHD1/MYD88/IFI6/PSMB8/ISG15/SP100/EGR1/ADAR/XAF1/IFITM2/IFI27/IRF2/GBP2/SCRIB/HSP90AB1/IRF3/CDC37/TYK2/IFNB1	45
BP	GO:0071357	cellular response to type I interferon	45/2306	73/14170	2.38751e-18	1.92945e-15	ENSG00000183486/ENSG00000134321/ENSG00000234745/ENSG00000157601/ENSG00000206503/ENSG00000135114/ENSG00000204525/ENSG00000172183/ENSG00000185885/ENSG00000119917/ENSG00000185745/ENSG00000119922/ENSG00000115415/ENSG00000170581/ENSG00000111335/ENSG00000130303/ENSG00000185507/ENSG00000068079/ENSG00000142089/ENSG00000111331/ENSG00000184979/ENSG00000204642/ENSG00000140853/ENSG00000089127/ENSG00000204592…	MX2/RSAD2/HLA-B/MX1/HLA-A/OASL/HLA-C/ISG20/IFITM1/IFIT3/IFIT1/IFIT2/STAT1/STAT2/OAS2/BST2/IRF7/IFI35/IFITM3/OAS3/USP18/HLA-F/NLRC5/OAS1/HLA-E/IRF1/SAMHD1/MYD88/IFI6/PSMB8/ISG15/SP100/EGR1/ADAR/XAF1/IFITM2/IFI27/IRF2/GBP2/SCRIB/HSP90AB1/IRF3/CDC37/TYK2/IFNB1	45
BP	GO:0048525	negative regulation of viral process	47/2306	79/14170	3.31498e-18	2.34411e-15	ENSG00000178685/ENSG00000134321/ENSG00000157601/ENSG00000135114/ENSG00000172183/ENSG00000185885/ENSG00000185745/ENSG00000115415/ENSG00000111335/ENSG00000130303/ENSG00000142089/ENSG00000111331/ENSG00000140464/ENSG00000089127/ENSG00000271503/ENSG00000106785/ENSG00000130813/ENSG00000188313/ENSG00000132109/ENSG00000187608/ENSG00000239713/ENSG00000105939/ENSG00000234127/ENSG00000177606/ENSG00000163661…	PARP10/RSAD2/MX1/OASL/ISG20/IFITM1/IFIT1/STAT1/OAS2/BST2/IFITM3/OAS3/PML/OAS1/CCL5/TRIM14/C19orf66/PLSCR1/TRIM21/ISG15/APOBEC3G/ZC3HAV1/TRIM26/JUN/PTX3/TNIP1/ADAR/ZFP36/TRIM5/ZC3H12A/IFIT5/IFITM2/APOBEC3F/GSN/IFI16/EIF2AK2/TRIM8/TRIM28/TRIM25/ILF3/FCN3/APOBEC3C/TRIM35/CCNK/MID2/TRIM62/IFNB1	47
BP	GO:0032496	response to lipopolysaccharide	101/2306	265/14170	4.77586e-18	3.00189e-15	ENSG00000134326/ENSG00000169248/ENSG00000081041/ENSG00000168961/ENSG00000108691/ENSG00000090339/ENSG00000163739/ENSG00000169245/ENSG00000271503/ENSG00000171223/ENSG00000100906/ENSG00000077150/ENSG00000169429/ENSG00000118503/ENSG00000162692/ENSG00000173786/ENSG00000137496/ENSG00000131979/ENSG00000073756/ENSG00000106366/ENSG00000177606/ENSG00000145901/ENSG00000170345/ENSG00000028137/ENSG00000130522…	CMPK2/CXCL11/CXCL2/LGALS9/CCL2/ICAM1/CXCL1/CXCL10/CCL5/JUNB/NFKBIA/NFKB2/CXCL8/TNFAIP3/VCAM1/CNP/IL18BP/GCH1/PTGS2/SERPINE1/JUN/TNIP1/FOS/TNFRSF1B/JUND/TNFRSF14/TRIB1/ZFP36/TRIM5/CD274/ZC3H12A/IDO1/TNFRSF1A/SPARC/NOTCH1/CXCL3/SCARB2/CASP1/EDN1/CEBPB/TGFB1/SBNO2/RARA/TNFRSF10B/COMT/SELE/RELA/IL6/IRAK2/SRC/NFKB1/TICAM1/FAS/LTBR/HSF1/TNFRSF10A/NFKBIB/ADM/CD40/CXCL5/PDCD1LG2/DAB2IP/XBP1/PCK2/NOCT/MAP…	101
BP	GO:1903901	negative regulation of viral life cycle	42/2306	68/14170	2.92364e-17	1.58799e-14	ENSG00000178685/ENSG00000134321/ENSG00000157601/ENSG00000135114/ENSG00000172183/ENSG00000185885/ENSG00000185745/ENSG00000111335/ENSG00000130303/ENSG00000142089/ENSG00000111331/ENSG00000140464/ENSG00000089127/ENSG00000271503/ENSG00000130813/ENSG00000188313/ENSG00000132109/ENSG00000187608/ENSG00000239713/ENSG00000105939/ENSG00000234127/ENSG00000163661/ENSG00000145901/ENSG00000160710/ENSG00000132256…	PARP10/RSAD2/MX1/OASL/ISG20/IFITM1/IFIT1/OAS2/BST2/IFITM3/OAS3/PML/OAS1/CCL5/C19orf66/PLSCR1/TRIM21/ISG15/APOBEC3G/ZC3HAV1/TRIM26/PTX3/TNIP1/ADAR/TRIM5/ZC3H12A/IFIT5/IFITM2/APOBEC3F/GSN/IFI16/EIF2AK2/TRIM8/TRIM28/TRIM25/ILF3/FCN3/APOBEC3C/TRIM35/CCNK/MID2/IFNB1	42
BP	GO:0002237	response to molecule of bacterial origin	104/2306	283/14170	3.08783e-17	1.58799e-14	ENSG00000134326/ENSG00000169248/ENSG00000081041/ENSG00000168961/ENSG00000108691/ENSG00000090339/ENSG00000163739/ENSG00000169245/ENSG00000271503/ENSG00000171223/ENSG00000100906/ENSG00000077150/ENSG00000169429/ENSG00000118503/ENSG00000166710/ENSG00000162692/ENSG00000173786/ENSG00000137496/ENSG00000131979/ENSG00000073756/ENSG00000106366/ENSG00000177606/ENSG00000145901/ENSG00000170345/ENSG00000028137…	CMPK2/CXCL11/CXCL2/LGALS9/CCL2/ICAM1/CXCL1/CXCL10/CCL5/JUNB/NFKBIA/NFKB2/CXCL8/TNFAIP3/B2M/VCAM1/CNP/IL18BP/GCH1/PTGS2/SERPINE1/JUN/TNIP1/FOS/TNFRSF1B/JUND/TNFRSF14/TRIB1/ZFP36/TRIM5/CD274/ZC3H12A/IDO1/TNFRSF1A/SPARC/NOTCH1/CXCL3/SCARB2/CASP1/EDN1/CEBPB/TGFB1/SBNO2/RARA/TNFRSF10B/COMT/SELE/RELA/IL6/IRAK2/SRC/NFKB1/TICAM1/FAS/LTBR/HSF1/TNFRSF10A/NFKBIB/ADM/CD40/FZD5/CXCL5/PDCD1LG2/DAB2IP/XBP1/PCK2…	104
BP	GO:0034341	response to interferon-gamma	70/2306	158/14170	6.8297e-17	3.21964e-14	ENSG00000234745/ENSG00000206503/ENSG00000135114/ENSG00000204525/ENSG00000185885/ENSG00000168961/ENSG00000115415/ENSG00000111335/ENSG00000130303/ENSG00000108691/ENSG00000185507/ENSG00000090339/ENSG00000142089/ENSG00000111331/ENSG00000204642/ENSG00000132274/ENSG00000117228/ENSG00000140853/ENSG00000140464/ENSG00000089127/ENSG00000271503/ENSG00000204592/ENSG00000130813/ENSG00000125347/ENSG00000173193…	HLA-B/HLA-A/OASL/HLA-C/IFITM1/LGALS9/STAT1/OAS2/BST2/CCL2/IRF7/ICAM1/IFITM3/OAS3/HLA-F/TRIM22/GBP1/NLRC5/PML/OAS1/CCL5/HLA-E/C19orf66/IRF1/PARP14/CXCL16/PARP9/TRIM21/B2M/VCAM1/CX3CL1/SP100/MT2A/GCH1/TRIM26/NMI/NUB1/TLR3/TRIM5/IFITM2/TRIM38/CASP1/GSN/EDN1/IRF2/ZYX/SOCS1/GBP5/TRIM8/DAPK3/CALCOCO2/GBP2/CD40/SOCS3/SEC61A1/HSP90AB1/TRIM25/JAK2/IRF3/CCL20/CDC37/NR1H2/PRKCD/CLDN1/NR1H3/CAMK2D/MYO1C/STXB…	70
BP	GO:0009617	response to bacterium	128/2306	387/14170	1.33206e-16	5.79652e-14	ENSG00000134326/ENSG00000169248/ENSG00000081041/ENSG00000168961/ENSG00000108691/ENSG00000090339/ENSG00000163739/ENSG00000169245/ENSG00000271503/ENSG00000204592/ENSG00000171223/ENSG00000172936/ENSG00000100906/ENSG00000077150/ENSG00000169429/ENSG00000118503/ENSG00000166710/ENSG00000187608/ENSG00000162692/ENSG00000173786/ENSG00000123240/ENSG00000104518/ENSG00000137496/ENSG00000131979/ENSG00000073756…	CMPK2/CXCL11/CXCL2/LGALS9/CCL2/ICAM1/CXCL1/CXCL10/CCL5/HLA-E/JUNB/MYD88/NFKBIA/NFKB2/CXCL8/TNFAIP3/B2M/ISG15/VCAM1/CNP/OPTN/GSDMD/IL18BP/GCH1/PTGS2/SERPINE1/JUN/TNIP1/FOS/TNFRSF1B/STAB1/JUND/TLR3/TNFRSF14/TRIB1/ZFP36/TRIM5/CD47/CD274/ZC3H12A/IDO1/TNFRSF1A/SPARC/NOTCH1/CXCL3/SCARB2/CASP1/ERAP1/EDN1/CEBPB/TGFB1/SBNO2/RARA/TNFRSF10B/COMT/SELE/RELA/IL6/IRAK2/SRC/NFKB1/TICAM1/BCL3/FAS/LTBR/HSF1/TNFRSF…	128
BP	GO:0050792	regulation of viral process	75/2306	178/14170	1.6309e-16	6.58999e-14	ENSG00000178685/ENSG00000134321/ENSG00000157601/ENSG00000135114/ENSG00000172183/ENSG00000185885/ENSG00000185745/ENSG00000168961/ENSG00000115415/ENSG00000111335/ENSG00000130303/ENSG00000142089/ENSG00000111331/ENSG00000140464/ENSG00000078081/ENSG00000089127/ENSG00000271503/ENSG00000106785/ENSG00000130813/ENSG00000188313/ENSG00000169429/ENSG00000132109/ENSG00000130202/ENSG00000187608/ENSG00000239713…	PARP10/RSAD2/MX1/OASL/ISG20/IFITM1/IFIT1/LGALS9/STAT1/OAS2/BST2/IFITM3/OAS3/PML/LAMP3/OAS1/CCL5/TRIM14/C19orf66/PLSCR1/CXCL8/TRIM21/NECTIN2/ISG15/APOBEC3G/ZC3HAV1/TRIM26/JUN/PTX3/TNIP1/ADAR/ZFP36/TRIM5/ZC3H12A/IFIT5/IFITM2/DYNLT1/NOTCH1/TRIM38/APOBEC3F/GSN/IFI16/CD74/EIF2AK2/SUPT5H/TRIM8/LARP1/GTF2F1/STOM/SMARCA4/PPIB/TRIM28/TRIM25/APOE/MVB12A/ILF3/PSMC3/CDK9/FCN3/EP300/APOBEC3C/RAD23A/TRIM35/DDX…	75
BP	GO:0019058	viral life cycle	104/2306	290/14170	2.19222e-16	8.26759e-14	ENSG00000178685/ENSG00000134321/ENSG00000157601/ENSG00000135114/ENSG00000172183/ENSG00000185885/ENSG00000185745/ENSG00000168961/ENSG00000111335/ENSG00000130303/ENSG00000108691/ENSG00000090339/ENSG00000142089/ENSG00000111331/ENSG00000140464/ENSG00000078081/ENSG00000089127/ENSG00000271503/ENSG00000130813/ENSG00000188313/ENSG00000169429/ENSG00000132109/ENSG00000130202/ENSG00000187608/ENSG00000239713…	PARP10/RSAD2/MX1/OASL/ISG20/IFITM1/IFIT1/LGALS9/OAS2/BST2/CCL2/ICAM1/IFITM3/OAS3/PML/LAMP3/OAS1/CCL5/C19orf66/PLSCR1/CXCL8/TRIM21/NECTIN2/ISG15/APOBEC3G/ZC3HAV1/TRIM26/HYAL2/PTX3/TNIP1/ADAR/EPHA2/TNFRSF14/TRIM5/ZC3H12A/ITGA5/IFIT5/IFITM2/DYNLT1/NOTCH1/SCARB2/TRIM38/APOBEC3F/GSN/IFI16/LAMP1/CD74/EIF2AK2/CD81/TRIM8/UBC/SLC1A5/LARP1/ANPEP/F11R/STOM/NUP62/UVRAG/CHMP5/WWP2/PPIB/HSPA1A/VPS18/TRIM28/CHM…	104
BP	GO:1903900	regulation of viral life cycle	59/2306	126/14170	8.31044e-16	2.87504e-13	ENSG00000178685/ENSG00000134321/ENSG00000157601/ENSG00000135114/ENSG00000172183/ENSG00000185885/ENSG00000185745/ENSG00000168961/ENSG00000111335/ENSG00000130303/ENSG00000142089/ENSG00000111331/ENSG00000140464/ENSG00000078081/ENSG00000089127/ENSG00000271503/ENSG00000130813/ENSG00000188313/ENSG00000169429/ENSG00000132109/ENSG00000130202/ENSG00000187608/ENSG00000239713/ENSG00000105939/ENSG00000234127…	PARP10/RSAD2/MX1/OASL/ISG20/IFITM1/IFIT1/LGALS9/OAS2/BST2/IFITM3/OAS3/PML/LAMP3/OAS1/CCL5/C19orf66/PLSCR1/CXCL8/TRIM21/NECTIN2/ISG15/APOBEC3G/ZC3HAV1/TRIM26/PTX3/TNIP1/ADAR/TRIM5/ZC3H12A/IFIT5/IFITM2/NOTCH1/TRIM38/APOBEC3F/GSN/IFI16/CD74/EIF2AK2/TRIM8/LARP1/STOM/PPIB/TRIM28/TRIM25/MVB12A/ILF3/FCN3/APOBEC3C/RAD23A/TRIM35/DDX5/FMR1/CCNK/CHMP2A/TSG101/MID2/TRIM62/IFNB1	59
BP	GO:0034612	response to tumor necrosis factor	96/2306	263/14170	8.63985e-16	2.87504e-13	ENSG00000115415/ENSG00000108691/ENSG00000090339/ENSG00000271503/ENSG00000240065/ENSG00000100906/ENSG00000125826/ENSG00000169429/ENSG00000161921/ENSG00000118503/ENSG00000204264/ENSG00000162692/ENSG00000006210/ENSG00000137496/ENSG00000131979/ENSG00000073756/ENSG00000152518/ENSG00000068001/ENSG00000028137/ENSG00000205220/ENSG00000092010/ENSG00000013374/ENSG00000157873/ENSG00000128016/ENSG00000163874…	STAT1/CCL2/ICAM1/CCL5/PSMB9/NFKBIA/RBCK1/CXCL8/CXCL16/TNFAIP3/PSMB8/VCAM1/CX3CL1/IL18BP/GCH1/PTGS2/ZFP36L2/HYAL2/TNFRSF1B/PSMB10/PSME1/NUB1/TNFRSF14/ZFP36/ZC3H12A/PSME2/TNFSF13B/TNFRSF1A/THBS1/ADAMTS7/ZFP36L1/CASP1/SPHK1/EDN1/TNFRSF10B/SELE/RELA/BIRC3/NFKB1/UBC/FAS/GBA/LTBR/YBX3/TNFRSF10A/CD40/GATA3/TRADD/PLVAP/TRAF1/ARHGEF2/DAB2IP/PCK2/HSPA1A/RNF31/MAPK3/CPNE1/LTB/KAT2A/CYBA/TNFRSF9/TNFRSF4/PSMF…	96
BP	GO:0043903	regulation of symbiosis, encompassing mutualism through parasitism	79/2306	198/14170	1.0606e-15	3.33324e-13	ENSG00000178685/ENSG00000134321/ENSG00000157601/ENSG00000135114/ENSG00000172183/ENSG00000185885/ENSG00000185745/ENSG00000168961/ENSG00000115415/ENSG00000111335/ENSG00000130303/ENSG00000142089/ENSG00000111331/ENSG00000140464/ENSG00000078081/ENSG00000089127/ENSG00000271503/ENSG00000106785/ENSG00000130813/ENSG00000188313/ENSG00000169429/ENSG00000132109/ENSG00000130202/ENSG00000187608/ENSG00000239713…	PARP10/RSAD2/MX1/OASL/ISG20/IFITM1/IFIT1/LGALS9/STAT1/OAS2/BST2/IFITM3/OAS3/PML/LAMP3/OAS1/CCL5/TRIM14/C19orf66/PLSCR1/CXCL8/TRIM21/NECTIN2/ISG15/APOBEC3G/SQSTM1/ZC3HAV1/TRIM26/JUN/PTX3/TNIP1/ADAR/ZFP36/TRIM5/ZC3H12A/IFIT5/IFITM2/DYNLT1/NOTCH1/TRIM38/APOBEC3F/GSN/IFI16/CD74/EIF2AK2/SUPT5H/TRIM8/LARP1/GTF2F1/STOM/EXOC7/SMARCA4/PPIB/TRIM28/BCL2L11/TRIM25/APOE/MVB12A/ILF3/PSMC3/CDK9/FCN3/EP300/APOBE…	79
BP	GO:0060333	interferon-gamma-mediated signaling pathway	43/2306	77/14170	2.2331e-15	6.64877e-13	ENSG00000234745/ENSG00000206503/ENSG00000135114/ENSG00000204525/ENSG00000115415/ENSG00000111335/ENSG00000185507/ENSG00000090339/ENSG00000111331/ENSG00000204642/ENSG00000132274/ENSG00000117228/ENSG00000140853/ENSG00000140464/ENSG00000089127/ENSG00000204592/ENSG00000125347/ENSG00000173193/ENSG00000138496/ENSG00000132109/ENSG00000166710/ENSG00000162692/ENSG00000067066/ENSG00000125148/ENSG00000234127…	HLA-B/HLA-A/OASL/HLA-C/STAT1/OAS2/IRF7/ICAM1/OAS3/HLA-F/TRIM22/GBP1/NLRC5/PML/OAS1/HLA-E/IRF1/PARP14/PARP9/TRIM21/B2M/VCAM1/SP100/MT2A/TRIM26/NMI/TRIM5/TRIM38/IRF2/SOCS1/TRIM8/GBP2/SOCS3/HSP90AB1/TRIM25/JAK2/IRF3/CDC37/NR1H2/PRKCD/NR1H3/CAMK2D/TRIM62	43
BP	GO:0043900	regulation of multi-organism process	111/2306	331/14170	5.01848e-15	1.41948e-12	ENSG00000178685/ENSG00000134321/ENSG00000157601/ENSG00000135114/ENSG00000172183/ENSG00000185885/ENSG00000185745/ENSG00000168961/ENSG00000115415/ENSG00000111335/ENSG00000130303/ENSG00000142089/ENSG00000111331/ENSG00000140464/ENSG00000108771/ENSG00000078081/ENSG00000089127/ENSG00000271503/ENSG00000107201/ENSG00000106785/ENSG00000130813/ENSG00000138646/ENSG00000188313/ENSG00000169429/ENSG00000138496…	PARP10/RSAD2/MX1/OASL/ISG20/IFITM1/IFIT1/LGALS9/STAT1/OAS2/BST2/IFITM3/OAS3/PML/DHX58/LAMP3/OAS1/CCL5/DDX58/TRIM14/C19orf66/HERC5/PLSCR1/CXCL8/PARP9/TRIM21/TNFAIP3/DTX3L/NECTIN2/ISG15/OPTN/APOBEC3G/CALR/SQSTM1/ZC3HAV1/TRIM26/JUN/PTX3/TNIP1/ADAR/DDX60/TRIB1/ZFP36/TRIM5/ZC3H12A/IFIT5/IFITM2/DYNLT1/NOTCH1/TIMP1/SCARB2/TRIM38/APOBEC3F/GSN/IFI16/CD74/EIF2AK2/SUPT5H/BIRC3/TRIM8/LARP1/GTF2F1/STOM/EXOC7/…	111
BP	GO:0007249	I-kappaB kinase/NF-kappaB signaling	87/2306	238/14170	1.78261e-14	4.64712e-12	ENSG00000168961/ENSG00000115415/ENSG00000130303/ENSG00000141574/ENSG00000121858/ENSG00000132274/ENSG00000172936/ENSG00000100906/ENSG00000125826/ENSG00000077150/ENSG00000118503/ENSG00000145632/ENSG00000128284/ENSG00000003402/ENSG00000123240/ENSG00000104856/ENSG00000161011/ENSG00000164054/ENSG00000145901/ENSG00000198959/ENSG00000164342/ENSG00000132256/ENSG00000163874/ENSG00000067182/ENSG00000152778…	LGALS9/STAT1/BST2/SECTM1/TNFSF10/TRIM22/MYD88/NFKBIA/RBCK1/NFKB2/TNFAIP3/PLK2/APOL3/CFLAR/OPTN/RELB/SQSTM1/SHISA5/TNIP1/TGM2/TLR3/TRIM5/ZC3H12A/TNFRSF1A/IFIT5/ECM1/TRIM38/CASP1/CD74/PLEKHG5/TNFRSF10B/CASP10/RELA/BIRC3/TRIM8/IRAK2/NFKB1/TICAM1/BCL3/SLC44A2/UBC/LTBR/CD40/TRADD/NUP62/IKBKE/DDRGK1/PER1/NOD1/DAB2IP/HMOX1/CC2D1A/RNF31/CPNE1/RIPK2/FLNA/IL1B/NKIRAS2/TRIM25/PPP5C/BRD4/IRF3/SHARPIN/MAP3K3/…	87
BP	GO:0071356	cellular response to tumor necrosis factor	89/2306	246/14170	1.80726e-14	4.64712e-12	ENSG00000115415/ENSG00000108691/ENSG00000090339/ENSG00000271503/ENSG00000240065/ENSG00000100906/ENSG00000125826/ENSG00000169429/ENSG00000118503/ENSG00000204264/ENSG00000162692/ENSG00000006210/ENSG00000137496/ENSG00000152518/ENSG00000068001/ENSG00000028137/ENSG00000205220/ENSG00000092010/ENSG00000157873/ENSG00000128016/ENSG00000163874/ENSG00000100911/ENSG00000102524/ENSG00000067182/ENSG00000137801…	STAT1/CCL2/ICAM1/CCL5/PSMB9/NFKBIA/RBCK1/CXCL8/TNFAIP3/PSMB8/VCAM1/CX3CL1/IL18BP/ZFP36L2/HYAL2/TNFRSF1B/PSMB10/PSME1/TNFRSF14/ZFP36/ZC3H12A/PSME2/TNFSF13B/TNFRSF1A/THBS1/ADAMTS7/ZFP36L1/CASP1/SPHK1/EDN1/TNFRSF10B/RELA/BIRC3/NFKB1/UBC/FAS/GBA/LTBR/YBX3/TNFRSF10A/CD40/GATA3/TRADD/PLVAP/TRAF1/ARHGEF2/DAB2IP/PCK2/HSPA1A/RNF31/MAPK3/CPNE1/LTB/KAT2A/CYBA/TNFRSF9/TNFRSF4/PSMF1/JAK2/PSMA5/NOL3/TNFSF18/CC…	89
BP	GO:0043901	negative regulation of multi-organism process	58/2306	136/14170	2.34785e-13	5.7747e-11	ENSG00000178685/ENSG00000134321/ENSG00000157601/ENSG00000135114/ENSG00000172183/ENSG00000185885/ENSG00000185745/ENSG00000115415/ENSG00000111335/ENSG00000130303/ENSG00000142089/ENSG00000111331/ENSG00000140464/ENSG00000108771/ENSG00000089127/ENSG00000271503/ENSG00000106785/ENSG00000130813/ENSG00000188313/ENSG00000132109/ENSG00000118503/ENSG00000187608/ENSG00000239713/ENSG00000179218/ENSG00000161011…	PARP10/RSAD2/MX1/OASL/ISG20/IFITM1/IFIT1/STAT1/OAS2/BST2/IFITM3/OAS3/PML/DHX58/OAS1/CCL5/TRIM14/C19orf66/PLSCR1/TRIM21/TNFAIP3/ISG15/APOBEC3G/CALR/SQSTM1/ZC3HAV1/TRIM26/JUN/PTX3/TNIP1/ADAR/TRIB1/ZFP36/TRIM5/ZC3H12A/IFIT5/IFITM2/TIMP1/APOBEC3F/GSN/IFI16/EIF2AK2/TRIM8/TRIM28/TRIM25/IRF3/ILF3/TKFC/FCN3/NLRX1/APOBEC3C/TRIM35/ADA/CCNK/GPATCH3/MID2/TRIM62/IFNB1	58
BP	GO:0045071	negative regulation of viral genome replication	31/2306	50/14170	3.70568e-13	8.73459e-11	ENSG00000178685/ENSG00000134321/ENSG00000157601/ENSG00000135114/ENSG00000172183/ENSG00000185885/ENSG00000185745/ENSG00000111335/ENSG00000130303/ENSG00000142089/ENSG00000111331/ENSG00000089127/ENSG00000271503/ENSG00000130813/ENSG00000188313/ENSG00000187608/ENSG00000239713/ENSG00000105939/ENSG00000145901/ENSG00000160710/ENSG00000163874/ENSG00000152778/ENSG00000185201/ENSG00000128394/ENSG00000163565…	PARP10/RSAD2/MX1/OASL/ISG20/IFITM1/IFIT1/OAS2/BST2/IFITM3/OAS3/OAS1/CCL5/C19orf66/PLSCR1/ISG15/APOBEC3G/ZC3HAV1/TNIP1/ADAR/ZC3H12A/IFIT5/IFITM2/APOBEC3F/IFI16/EIF2AK2/TRIM28/ILF3/APOBEC3C/CCNK/IFNB1	31
BP	GO:0071346	cellular response to interferon-gamma	59/2306	141/14170	3.9635e-13	8.96861e-11	ENSG00000234745/ENSG00000206503/ENSG00000135114/ENSG00000204525/ENSG00000168961/ENSG00000115415/ENSG00000111335/ENSG00000108691/ENSG00000185507/ENSG00000090339/ENSG00000111331/ENSG00000204642/ENSG00000132274/ENSG00000117228/ENSG00000140853/ENSG00000140464/ENSG00000089127/ENSG00000271503/ENSG00000204592/ENSG00000125347/ENSG00000173193/ENSG00000138496/ENSG00000132109/ENSG00000166710/ENSG00000162692…	HLA-B/HLA-A/OASL/HLA-C/LGALS9/STAT1/OAS2/CCL2/IRF7/ICAM1/OAS3/HLA-F/TRIM22/GBP1/NLRC5/PML/OAS1/CCL5/HLA-E/IRF1/PARP14/PARP9/TRIM21/B2M/VCAM1/CX3CL1/SP100/MT2A/TRIM26/NMI/TLR3/TRIM5/TRIM38/CASP1/GSN/EDN1/IRF2/ZYX/SOCS1/GBP5/TRIM8/DAPK3/GBP2/SOCS3/HSP90AB1/TRIM25/JAK2/IRF3/CCL20/CDC37/NR1H2/PRKCD/CLDN1/NR1H3/CAMK2D/MYO1C/STXBP2/TRIM62/FLNB	59
BP	GO:0045765	regulation of angiogenesis	87/2306	253/14170	9.67871e-13	2.10586e-10	ENSG00000115415/ENSG00000140464/ENSG00000169245/ENSG00000140105/ENSG00000169429/ENSG00000118503/ENSG00000079385/ENSG00000128052/ENSG00000145632/ENSG00000006210/ENSG00000067066/ENSG00000143878/ENSG00000073756/ENSG00000105287/ENSG00000106366/ENSG00000173801/ENSG00000010327/ENSG00000173269/ENSG00000128917/ENSG00000142627/ENSG00000164342/ENSG00000163874/ENSG00000168610/ENSG00000161638/ENSG00000139567…	STAT1/PML/CXCL10/WARS/CXCL8/TNFAIP3/CEACAM1/KDR/PLK2/CX3CL1/SP100/RHOB/PTGS2/PRKD2/SERPINE1/JUP/STAB1/MMRN2/DLL4/EPHA2/TLR3/ZC3H12A/STAT3/ITGA5/ACVRL1/THBS1/CD34/SPARC/DLL1/ECM1/NOTCH1/SPHK1/ERAP1/COL4A2/TIE1/CDH5/KLF4/EFNA1/ANGPTL4/JCAD/NPR1/IL6/PGF/LRG1/ADM/FLT1/CD40/PLXND1/HHEX/AQP1/HSPG2/C3/DAB2IP/XBP1/RNH1/HMOX1/FGF2/ADM2/IL1B/RAMP2/RAPGEF3/MAPK7/ADAMTS9/EPN1/MYDGF/MAP3K3/CARD10/HK2/IL1A/HYA…	87
BP	GO:0001818	negative regulation of cytokine production	76/2306	211/14170	1.9247e-12	4.03261e-10	ENSG00000168961/ENSG00000130303/ENSG00000156587/ENSG00000115267/ENSG00000117228/ENSG00000140853/ENSG00000140464/ENSG00000108771/ENSG00000107201/ENSG00000138646/ENSG00000118503/ENSG00000182179/ENSG00000079385/ENSG00000187608/ENSG00000137507/ENSG00000104856/ENSG00000123609/ENSG00000128016/ENSG00000120217/ENSG00000163874/ENSG00000131203/ENSG00000137801/ENSG00000174059/ENSG00000198719/ENSG00000137486…	LGALS9/BST2/UBE2L6/IFIH1/GBP1/NLRC5/PML/DHX58/DDX58/HERC5/TNFAIP3/UBA7/CEACAM1/ISG15/LRRC32/RELB/NMI/ZFP36/CD274/ZC3H12A/IDO1/THBS1/CD34/DLL1/ARRB1/KLF4/TGFB1/RARA/IL6/NFKB1/BCL3/UBC/GBA/INPP5D/HSF1/JAK3/GATA3/IKBKE/APOD/PDCD1LG2/ANXA4/HMOX1/FN1/ZFPM1/IL23A/TNFRSF9/HSP90AB1/TRIM25/CSK/RPS6KA4/RNF216/IRF3/CHID1/SMAD7/NLRX1/FGFR1/CYLD/IL12A/SARS/AXL/OTUD5/HDAC7/AKAP8/GPATCH3/IL33/SELENOS/GAS6/TMSB4…	76
BP	GO:0001819	positive regulation of cytokine production	107/2306	342/14170	2.46621e-12	4.98262e-10	ENSG00000134321/ENSG00000168961/ENSG00000115415/ENSG00000185507/ENSG00000115267/ENSG00000108771/ENSG00000107201/ENSG00000204592/ENSG00000125347/ENSG00000172936/ENSG00000077150/ENSG00000166710/ENSG00000006210/ENSG00000104518/ENSG00000073756/ENSG00000105287/ENSG00000106366/ENSG00000068001/ENSG00000120738/ENSG00000137628/ENSG00000164342/ENSG00000120217/ENSG00000131203/ENSG00000105246/ENSG00000166888…	RSAD2/LGALS9/STAT1/IRF7/IFIH1/DHX58/DDX58/HLA-E/IRF1/MYD88/NFKB2/B2M/CX3CL1/GSDMD/PTGS2/PRKD2/SERPINE1/HYAL2/EGR1/DDX60/TLR3/CD274/IDO1/EBI3/STAT6/THBS1/CD34/CASP1/IFI16/FLT4/IL17RC/CD74/CEBPB/TGFB1/RARA/GBP5/EIF2AK2/RELA/IL6/BIRC3/CLU/SRC/NFKB1/TICAM1/BCL3/AGPAT2/CD40/GATA3/IL4R/FZD5/IL18R1/ARHGEF2/NOD1/ATF4/C3/SULF2/XBP1/HSPA1A/HMOX1/CREBBP/MAPK3/RIPK2/IL1B/LTB/GPSM3/DDIT3/CYBA/ZFPM1/ZNF580/IL2…	107
BP	GO:0060759	regulation of response to cytokine stimulus	61/2306	154/14170	2.82058e-12	5.50208e-10	ENSG00000115415/ENSG00000170581/ENSG00000185507/ENSG00000184979/ENSG00000115267/ENSG00000140853/ENSG00000184371/ENSG00000271503/ENSG00000107201/ENSG00000173193/ENSG00000125826/ENSG00000138496/ENSG00000118503/ENSG00000160710/ENSG00000067182/ENSG00000143369/ENSG00000137752/ENSG00000176170/ENSG00000078401/ENSG00000019582/ENSG00000136826/ENSG00000185338/ENSG00000136244/ENSG00000023445/ENSG00000134070…	STAT1/STAT2/IRF7/USP18/IFIH1/NLRC5/CSF1/CCL5/DDX58/PARP14/RBCK1/PARP9/TNFAIP3/ADAR/TNFRSF1A/ECM1/CASP1/SPHK1/EDN1/CD74/KLF4/SOCS1/IL6/BIRC3/IRAK2/UBC/AGPAT2/ELF1/TRADD/SCRIB/TRAF1/IL1R1/HSPA1A/SOCS3/RNF31/CPNE1/RIPK2/HSP90AB1/JAK2/MAPK7/NOL3/IRF3/AES/SHARPIN/CDC37/RIPK1/HSPA1B/TYK2/CYLD/NR1H2/PIAS4/OTUD4/AXL/NR1H3/TRAF2/GAS6/CREBRF/LIFR/IRAK3/IL7/IFNB1	61
BP	GO:0043122	regulation of I-kappaB kinase/NF-kappaB signaling	74/2306	207/14170	5.74644e-12	1.0505e-09	ENSG00000168961/ENSG00000115415/ENSG00000130303/ENSG00000141574/ENSG00000121858/ENSG00000132274/ENSG00000172936/ENSG00000125826/ENSG00000118503/ENSG00000145632/ENSG00000128284/ENSG00000003402/ENSG00000123240/ENSG00000161011/ENSG00000164054/ENSG00000145901/ENSG00000198959/ENSG00000132256/ENSG00000163874/ENSG00000067182/ENSG00000152778/ENSG00000143369/ENSG00000112343/ENSG00000137752/ENSG00000019582…	LGALS9/STAT1/BST2/SECTM1/TNFSF10/TRIM22/MYD88/RBCK1/TNFAIP3/PLK2/APOL3/CFLAR/OPTN/SQSTM1/SHISA5/TNIP1/TGM2/TRIM5/ZC3H12A/TNFRSF1A/IFIT5/ECM1/TRIM38/CASP1/CD74/PLEKHG5/TNFRSF10B/CASP10/RELA/BIRC3/TRIM8/TICAM1/SLC44A2/UBC/LTBR/CD40/TRADD/NUP62/IKBKE/DDRGK1/PER1/NOD1/DAB2IP/HMOX1/CC2D1A/RNF31/CPNE1/RIPK2/FLNA/IL1B/TRIM25/PPP5C/BRD4/IRF3/SHARPIN/MAP3K3/RIPK1/IL1A/NLRX1/NOD2/WLS/MAP3K14/USP10/AKAP13/E…	74
BP	GO:1901342	regulation of vasculature development	90/2306	273/14170	5.81012e-12	1.0505e-09	ENSG00000115415/ENSG00000140464/ENSG00000169245/ENSG00000140105/ENSG00000169429/ENSG00000118503/ENSG00000079385/ENSG00000128052/ENSG00000145632/ENSG00000003402/ENSG00000006210/ENSG00000067066/ENSG00000143878/ENSG00000073756/ENSG00000105287/ENSG00000106366/ENSG00000173801/ENSG00000120738/ENSG00000010327/ENSG00000173269/ENSG00000128917/ENSG00000142627/ENSG00000164342/ENSG00000163874/ENSG00000168610…	STAT1/PML/CXCL10/WARS/CXCL8/TNFAIP3/CEACAM1/KDR/PLK2/CFLAR/CX3CL1/SP100/RHOB/PTGS2/PRKD2/SERPINE1/JUP/EGR1/STAB1/MMRN2/DLL4/EPHA2/TLR3/ZC3H12A/STAT3/ITGA5/ACVRL1/THBS1/CD34/SPARC/DLL1/ECM1/NOTCH1/SPHK1/ERAP1/COL4A2/TIE1/CDH5/KLF4/EFNA1/ANGPTL4/JCAD/NPR1/IL6/PGF/LRG1/ADM/FLT1/CD40/PLXND1/HHEX/AQP1/HSPG2/C3/DAB2IP/XBP1/RNH1/HMOX1/FGF2/ADM2/IL1B/RAMP2/RAPGEF3/MAPK7/ADAMTS9/EPN1/MYDGF/EFNB2/MAP3K3/CA…	90
BP	GO:0051090	regulation of DNA binding transcription factor activity	111/2306	364/14170	5.94238e-12	1.0505e-09	ENSG00000178685/ENSG00000168961/ENSG00000090339/ENSG00000132274/ENSG00000140853/ENSG00000107201/ENSG00000106785/ENSG00000172936/ENSG00000100906/ENSG00000125826/ENSG00000077150/ENSG00000132109/ENSG00000118503/ENSG00000003402/ENSG00000067066/ENSG00000105287/ENSG00000234127/ENSG00000177606/ENSG00000170345/ENSG00000109501/ENSG00000173801/ENSG00000164342/ENSG00000173334/ENSG00000132256/ENSG00000163874…	PARP10/LGALS9/ICAM1/TRIM22/NLRC5/DDX58/TRIM14/MYD88/NFKBIA/RBCK1/NFKB2/TRIM21/TNFAIP3/CFLAR/SP100/PRKD2/TRIM26/JUN/FOS/WFS1/JUP/TLR3/TRIB1/TRIM5/ZC3H12A/FOSL1/ARRB1/TRIM38/SPHK1/EDN1/KLF4/TGFB1/PPRC1/EIF2AK2/RELA/IL6/TRIM8/IRAK2/CLU/NFKB1/TICAM1/UBC/NFKBIB/NFKBIE/CD40/TRADD/TRAF1/SGK1/ARHGEF2/DDRGK1/NOD1/WWP2/DAB2IP/ANXA4/PIDD1/SMARCA4/HSPA1A/HMOX1/RNF31/MAPK3/RIPK2/FLNA/IL1B/DDIT3/TRIM25/TNFRSF4…	111
BP	GO:0051701	interaction with host	68/2306	185/14170	9.6969e-12	1.63819e-09	ENSG00000185885/ENSG00000185745/ENSG00000168961/ENSG00000090339/ENSG00000142089/ENSG00000140464/ENSG00000169429/ENSG00000132109/ENSG00000130202/ENSG00000234127/ENSG00000068001/ENSG00000163661/ENSG00000145901/ENSG00000142627/ENSG00000157873/ENSG00000132256/ENSG00000163874/ENSG00000161638/ENSG00000185201/ENSG00000146425/ENSG00000138760/ENSG00000112343/ENSG00000148180/ENSG00000185896/ENSG00000019582…	IFITM1/IFIT1/LGALS9/ICAM1/IFITM3/PML/CXCL8/TRIM21/NECTIN2/TRIM26/HYAL2/PTX3/TNIP1/EPHA2/TNFRSF14/TRIM5/ZC3H12A/ITGA5/IFITM2/DYNLT1/SCARB2/TRIM38/GSN/LAMP1/CD74/TGFB1/EIF2AK2/CD81/TRIM8/SRC/UBC/SLC1A5/SCRIB/ANPEP/F11R/EXOC7/UVRAG/WWP2/BCL2L1/HSPA1A/VPS18/TRIM28/BCL2L11/TRIM25/TNFRSF4/SERPINB9/EFNB2/FCN3/HSPA1B/RXRA/SLC52A2/TRIM35/ATG7/CCNK/CHMP2A/AXL/CLDN1/FUCA2/SMAD3/CXCR4/NECTIN4/GAS6/LDLR/RAB7A…	68
BP	GO:0071222	cellular response to lipopolysaccharide	56/2306	139/14170	9.84596e-12	1.63819e-09	ENSG00000134326/ENSG00000108691/ENSG00000090339/ENSG00000169245/ENSG00000271503/ENSG00000100906/ENSG00000169429/ENSG00000118503/ENSG00000106366/ENSG00000145901/ENSG00000028137/ENSG00000173334/ENSG00000128016/ENSG00000132256/ENSG00000120217/ENSG00000163874/ENSG00000138760/ENSG00000137752/ENSG00000172216/ENSG00000105329/ENSG00000064932/ENSG00000131759/ENSG00000173039/ENSG00000136244/ENSG00000134070…	CMPK2/CCL2/ICAM1/CXCL10/CCL5/NFKBIA/CXCL8/TNFAIP3/SERPINE1/TNIP1/TNFRSF1B/TRIB1/ZFP36/TRIM5/CD274/ZC3H12A/SCARB2/CASP1/CEBPB/TGFB1/SBNO2/RARA/RELA/IL6/IRAK2/SRC/NFKB1/TICAM1/HSF1/NFKBIB/CD40/PDCD1LG2/DAB2IP/XBP1/MAPK3/RIPK2/IL1B/CXCL6/UPF1/IRF3/CCL20/CSF3/CDK4/PLSCR4/NR1H2/IL12A/AXL/NOS3/TLR2/NR1H3/TNIP2/AKAP8/NR1D1/PDE4B/TFPI/SELENOS	56
BP	GO:0071219	cellular response to molecule of bacterial origin	58/2306	147/14170	1.16816e-11	1.88809e-09	ENSG00000134326/ENSG00000108691/ENSG00000090339/ENSG00000169245/ENSG00000271503/ENSG00000100906/ENSG00000169429/ENSG00000118503/ENSG00000106366/ENSG00000145901/ENSG00000028137/ENSG00000173334/ENSG00000128016/ENSG00000132256/ENSG00000120217/ENSG00000163874/ENSG00000138760/ENSG00000137752/ENSG00000172216/ENSG00000105329/ENSG00000064932/ENSG00000131759/ENSG00000173039/ENSG00000136244/ENSG00000134070…	CMPK2/CCL2/ICAM1/CXCL10/CCL5/NFKBIA/CXCL8/TNFAIP3/SERPINE1/TNIP1/TNFRSF1B/TRIB1/ZFP36/TRIM5/CD274/ZC3H12A/SCARB2/CASP1/CEBPB/TGFB1/SBNO2/RARA/RELA/IL6/IRAK2/SRC/NFKB1/TICAM1/HSF1/NFKBIB/CD40/FZD5/PDCD1LG2/DAB2IP/XBP1/MAPK3/RIPK2/IL1B/CXCL6/UPF1/IRF3/CCL20/CSF3/NOD2/CDK4/PLSCR4/NR1H2/IL12A/AXL/NOS3/TLR2/NR1H3/TNIP2/AKAP8/NR1D1/PDE4B/TFPI/SELENOS	58
BP	GO:0045088	regulation of innate immune response	106/2306	347/14170	1.59651e-11	2.4716e-09	ENSG00000134321/ENSG00000168961/ENSG00000115415/ENSG00000170581/ENSG00000110057/ENSG00000185507/ENSG00000184979/ENSG00000115267/ENSG00000140853/ENSG00000108771/ENSG00000271503/ENSG00000107201/ENSG00000240065/ENSG00000204592/ENSG00000125347/ENSG00000101347/ENSG00000173193/ENSG00000172936/ENSG00000100906/ENSG00000188313/ENSG00000138496/ENSG00000118503/ENSG00000204264/ENSG00000130202/ENSG00000135148…	RSAD2/LGALS9/STAT1/STAT2/UNC93B1/IRF7/USP18/IFIH1/NLRC5/DHX58/CCL5/DDX58/PSMB9/HLA-E/IRF1/SAMHD1/PARP14/MYD88/NFKBIA/PLSCR1/PARP9/TNFAIP3/PSMB8/NECTIN2/TRAFD1/LGMN/CEACAM1/RELB/TNIP1/CTSS/ADAR/PSMB10/PSME1/NMI/DDX60/TLR3/TRIM5/CTSL/PSME2/SERPING1/ICAM2/ERAP1/IFI16/LAMP1/SOCS1/GBP5/RELA/BIRC3/IRAK2/SRC/NFKB1/TICAM1/UBC/CNPY3/A2M/SCRIB/IKBKE/NOD1/DAB2IP/HSPA1A/CREBBP/SOCS3/RIPK2/CYBA/CGAS/HSP90AB1/…	106
BP	GO:0030260	entry into host cell	49/2306	115/14170	1.74764e-11	2.4716e-09	ENSG00000185885/ENSG00000168961/ENSG00000090339/ENSG00000142089/ENSG00000169429/ENSG00000132109/ENSG00000130202/ENSG00000234127/ENSG00000068001/ENSG00000163661/ENSG00000142627/ENSG00000157873/ENSG00000132256/ENSG00000161638/ENSG00000185201/ENSG00000146425/ENSG00000138760/ENSG00000112343/ENSG00000148180/ENSG00000185896/ENSG00000019582/ENSG00000110651/ENSG00000171206/ENSG00000197122/ENSG00000150991…	IFITM1/LGALS9/ICAM1/IFITM3/CXCL8/TRIM21/NECTIN2/TRIM26/HYAL2/PTX3/EPHA2/TNFRSF14/TRIM5/ITGA5/IFITM2/DYNLT1/SCARB2/TRIM38/GSN/LAMP1/CD74/CD81/TRIM8/SRC/UBC/SLC1A5/ANPEP/F11R/EXOC7/UVRAG/WWP2/HSPA1A/VPS18/TRIM25/TNFRSF4/EFNB2/FCN3/HSPA1B/SLC52A2/AXL/CLDN1/FUCA2/CXCR4/NECTIN4/GAS6/LDLR/CTNND1/MID2/TRIM62	49
BP	GO:0044409	entry into host	49/2306	115/14170	1.74764e-11	2.4716e-09	ENSG00000185885/ENSG00000168961/ENSG00000090339/ENSG00000142089/ENSG00000169429/ENSG00000132109/ENSG00000130202/ENSG00000234127/ENSG00000068001/ENSG00000163661/ENSG00000142627/ENSG00000157873/ENSG00000132256/ENSG00000161638/ENSG00000185201/ENSG00000146425/ENSG00000138760/ENSG00000112343/ENSG00000148180/ENSG00000185896/ENSG00000019582/ENSG00000110651/ENSG00000171206/ENSG00000197122/ENSG00000150991…	IFITM1/LGALS9/ICAM1/IFITM3/CXCL8/TRIM21/NECTIN2/TRIM26/HYAL2/PTX3/EPHA2/TNFRSF14/TRIM5/ITGA5/IFITM2/DYNLT1/SCARB2/TRIM38/GSN/LAMP1/CD74/CD81/TRIM8/SRC/UBC/SLC1A5/ANPEP/F11R/EXOC7/UVRAG/WWP2/HSPA1A/VPS18/TRIM25/TNFRSF4/EFNB2/FCN3/HSPA1B/SLC52A2/AXL/CLDN1/FUCA2/CXCR4/NECTIN4/GAS6/LDLR/CTNND1/MID2/TRIM62	49
BP	GO:0051806	entry into cell of other organism involved in symbiotic interaction	49/2306	115/14170	1.74764e-11	2.4716e-09	ENSG00000185885/ENSG00000168961/ENSG00000090339/ENSG00000142089/ENSG00000169429/ENSG00000132109/ENSG00000130202/ENSG00000234127/ENSG00000068001/ENSG00000163661/ENSG00000142627/ENSG00000157873/ENSG00000132256/ENSG00000161638/ENSG00000185201/ENSG00000146425/ENSG00000138760/ENSG00000112343/ENSG00000148180/ENSG00000185896/ENSG00000019582/ENSG00000110651/ENSG00000171206/ENSG00000197122/ENSG00000150991…	IFITM1/LGALS9/ICAM1/IFITM3/CXCL8/TRIM21/NECTIN2/TRIM26/HYAL2/PTX3/EPHA2/TNFRSF14/TRIM5/ITGA5/IFITM2/DYNLT1/SCARB2/TRIM38/GSN/LAMP1/CD74/CD81/TRIM8/SRC/UBC/SLC1A5/ANPEP/F11R/EXOC7/UVRAG/WWP2/HSPA1A/VPS18/TRIM25/TNFRSF4/EFNB2/FCN3/HSPA1B/SLC52A2/AXL/CLDN1/FUCA2/CXCR4/NECTIN4/GAS6/LDLR/CTNND1/MID2/TRIM62	49
BP	GO:0051828	entry into other organism involved in symbiotic interaction	49/2306	115/14170	1.74764e-11	2.4716e-09	ENSG00000185885/ENSG00000168961/ENSG00000090339/ENSG00000142089/ENSG00000169429/ENSG00000132109/ENSG00000130202/ENSG00000234127/ENSG00000068001/ENSG00000163661/ENSG00000142627/ENSG00000157873/ENSG00000132256/ENSG00000161638/ENSG00000185201/ENSG00000146425/ENSG00000138760/ENSG00000112343/ENSG00000148180/ENSG00000185896/ENSG00000019582/ENSG00000110651/ENSG00000171206/ENSG00000197122/ENSG00000150991…	IFITM1/LGALS9/ICAM1/IFITM3/CXCL8/TRIM21/NECTIN2/TRIM26/HYAL2/PTX3/EPHA2/TNFRSF14/TRIM5/ITGA5/IFITM2/DYNLT1/SCARB2/TRIM38/GSN/LAMP1/CD74/CD81/TRIM8/SRC/UBC/SLC1A5/ANPEP/F11R/EXOC7/UVRAG/WWP2/HSPA1A/VPS18/TRIM25/TNFRSF4/EFNB2/FCN3/HSPA1B/SLC52A2/AXL/CLDN1/FUCA2/CXCR4/NECTIN4/GAS6/LDLR/CTNND1/MID2/TRIM62	49
BP	GO:0051092	positive regulation of NF-kappaB transcription factor activity	53/2306	130/14170	2.053e-11	2.79034e-09	ENSG00000168961/ENSG00000090339/ENSG00000132274/ENSG00000106785/ENSG00000172936/ENSG00000100906/ENSG00000125826/ENSG00000077150/ENSG00000003402/ENSG00000105287/ENSG00000164342/ENSG00000132256/ENSG00000112343/ENSG00000176170/ENSG00000105329/ENSG00000055332/ENSG00000173039/ENSG00000171206/ENSG00000134070/ENSG00000120885/ENSG00000109320/ENSG00000127666/ENSG00000150991/ENSG00000104825/ENSG00000101017…	LGALS9/ICAM1/TRIM22/TRIM14/MYD88/NFKBIA/RBCK1/NFKB2/CFLAR/PRKD2/TLR3/TRIM5/TRIM38/SPHK1/TGFB1/EIF2AK2/RELA/TRIM8/IRAK2/CLU/NFKB1/TICAM1/UBC/NFKBIB/CD40/TRADD/TRAF1/ARHGEF2/DDRGK1/NOD1/PIDD1/HSPA1A/RNF31/RIPK2/IL1B/TRIM25/RPS6KA4/TNFSF18/RIPK1/HSPA1B/NOD2/TAB1/APP/TNFRSF11A/RNF25/TLR2/RHEBL1/TRAF2/RIPK3/ERC1/IRAK3/MID2/TRIM62	53
BP	GO:0071216	cellular response to biotic stimulus	63/2306	168/14170	2.07167e-11	2.79034e-09	ENSG00000134326/ENSG00000108691/ENSG00000090339/ENSG00000169245/ENSG00000271503/ENSG00000100906/ENSG00000169429/ENSG00000118503/ENSG00000106366/ENSG00000145901/ENSG00000109501/ENSG00000028137/ENSG00000173334/ENSG00000128016/ENSG00000132256/ENSG00000120217/ENSG00000163874/ENSG00000044574/ENSG00000138760/ENSG00000137752/ENSG00000141510/ENSG00000172216/ENSG00000105329/ENSG00000064932/ENSG00000131759…	CMPK2/CCL2/ICAM1/CXCL10/CCL5/NFKBIA/CXCL8/TNFAIP3/SERPINE1/TNIP1/WFS1/TNFRSF1B/TRIB1/ZFP36/TRIM5/CD274/ZC3H12A/HSPA5/SCARB2/CASP1/TP53/CEBPB/TGFB1/SBNO2/RARA/RELA/IL6/IRAK2/SRC/NFKB1/TICAM1/HSF1/NFKBIB/CD40/FZD5/PDCD1LG2/DAB2IP/XBP1/MAPK3/RIPK2/IL1B/DDIT3/CXCL6/UPF1/IRF3/CCL20/CSF3/NOD2/CDK4/PLSCR4/NR1H2/IL12A/AXL/NOS3/TLR2/NR1H3/TNIP2/AKAP8/NR1D1/PDE4B/TFPI/SELENOS/PPP1R15B	63
BP	GO:0097191	extrinsic apoptotic signaling pathway	70/2306	196/14170	2.25695e-11	2.9692e-09	ENSG00000090339/ENSG00000121858/ENSG00000140464/ENSG00000162772/ENSG00000125826/ENSG00000126709/ENSG00000118503/ENSG00000003402/ENSG00000006210/ENSG00000067066/ENSG00000106366/ENSG00000068001/ENSG00000028137/ENSG00000164342/ENSG00000067182/ENSG00000137801/ENSG00000143384/ENSG00000141682/ENSG00000160789/ENSG00000136156/ENSG00000105329/ENSG00000120889/ENSG00000173039/ENSG00000197122/ENSG00000167657…	ICAM1/TNFSF10/PML/ATF3/RBCK1/IFI6/TNFAIP3/CFLAR/CX3CL1/SP100/SERPINE1/HYAL2/TNFRSF1B/TLR3/TNFRSF1A/THBS1/MCL1/PMAIP1/LMNA/ITM2B/TGFB1/TNFRSF10B/RELA/SRC/DAPK3/FAS/LTBR/TNFRSF10A/BAX/TRADD/SIAH2/TRAF1/PDIA3/ARHGEF2/MKNK2/TMBIM1/DAB2IP/PIDD1/BCL2L1/HSPA1A/HMOX1/RET/IL1B/BAK1/UNC5B/BCL2L11/JAK2/MAPK7/NOL3/DAXX/RIPK1/IL1A/HSPA1B/FGFR1/CYLD/ACVR1B/DEDD/KRT18/IL12A/PPP2R1A/BAG3/NOS3/KRT8/IL33/TRAF2/SMA…	70
BP	GO:0043123	positive regulation of I-kappaB kinase/NF-kappaB signaling	60/2306	158/14170	3.39537e-11	4.36537e-09	ENSG00000168961/ENSG00000130303/ENSG00000141574/ENSG00000121858/ENSG00000132274/ENSG00000172936/ENSG00000125826/ENSG00000145632/ENSG00000128284/ENSG00000003402/ENSG00000164054/ENSG00000198959/ENSG00000132256/ENSG00000067182/ENSG00000152778/ENSG00000143369/ENSG00000112343/ENSG00000137752/ENSG00000019582/ENSG00000171680/ENSG00000120889/ENSG00000003400/ENSG00000173039/ENSG00000023445/ENSG00000171206…	LGALS9/BST2/SECTM1/TNFSF10/TRIM22/MYD88/RBCK1/PLK2/APOL3/CFLAR/SHISA5/TGM2/TRIM5/TNFRSF1A/IFIT5/ECM1/TRIM38/CASP1/CD74/PLEKHG5/TNFRSF10B/CASP10/RELA/BIRC3/TRIM8/TICAM1/SLC44A2/UBC/LTBR/CD40/TRADD/NUP62/IKBKE/DDRGK1/NOD1/HMOX1/CC2D1A/RNF31/RIPK2/FLNA/TRIM25/PPP5C/BRD4/IRF3/SHARPIN/MAP3K3/RIPK1/IL1A/NOD2/WLS/MAP3K14/AKAP13/EEF1D/TNIP2/TRAF2/CANT1/MID2/TMEM9B/TRIM62/RHOC	60
BP	GO:0002253	activation of immune response	132/2306	471/14170	4.48137e-11	5.63359e-09	ENSG00000134321/ENSG00000110057/ENSG00000185507/ENSG00000115267/ENSG00000117228/ENSG00000108771/ENSG00000107201/ENSG00000240065/ENSG00000130775/ENSG00000125347/ENSG00000172936/ENSG00000100906/ENSG00000125826/ENSG00000188313/ENSG00000118503/ENSG00000204264/ENSG00000130202/ENSG00000100600/ENSG00000079385/ENSG00000026950/ENSG00000104856/ENSG00000105287/ENSG00000111801/ENSG00000145901/ENSG00000163131…	RSAD2/UNC93B1/IRF7/IFIH1/GBP1/DHX58/DDX58/PSMB9/THEMIS2/IRF1/MYD88/NFKBIA/RBCK1/PLSCR1/TNFAIP3/PSMB8/NECTIN2/LGMN/CEACAM1/BTN3A1/RELB/PRKD2/BTN3A3/TNIP1/CTSS/PSMB10/PSME1/CD38/BTN3A2/DDX60/TLR3/TRIM5/ZC3H12A/CTSL/PSME2/C1R/SERPING1/ICAM2/IFI16/CFH/CFB/CD81/RELA/BIRC3/IRAK2/CLU/SRC/NFKB1/BCAR1/TICAM1/UBC/CNPY3/ELF1/INPP5D/BAX/A2M/CFP/GATA3/SKAP1/IKBKE/ACTB/C1S/NOD1/C3/DAB2IP/HSPA1A/CREBBP/RNF31/MA…	132
BP	GO:0045069	regulation of viral genome replication	39/2306	83/14170	5.58337e-11	6.86634e-09	ENSG00000178685/ENSG00000134321/ENSG00000157601/ENSG00000135114/ENSG00000172183/ENSG00000185885/ENSG00000185745/ENSG00000111335/ENSG00000130303/ENSG00000142089/ENSG00000111331/ENSG00000089127/ENSG00000271503/ENSG00000130813/ENSG00000188313/ENSG00000169429/ENSG00000187608/ENSG00000239713/ENSG00000105939/ENSG00000145901/ENSG00000160710/ENSG00000163874/ENSG00000152778/ENSG00000185201/ENSG00000148400…	PARP10/RSAD2/MX1/OASL/ISG20/IFITM1/IFIT1/OAS2/BST2/IFITM3/OAS3/OAS1/CCL5/C19orf66/PLSCR1/CXCL8/ISG15/APOBEC3G/ZC3HAV1/TNIP1/ADAR/ZC3H12A/IFIT5/IFITM2/NOTCH1/APOBEC3F/IFI16/EIF2AK2/LARP1/STOM/PPIB/TRIM28/ILF3/APOBEC3C/RAD23A/DDX5/FMR1/CCNK/IFNB1	39
BP	GO:0032103	positive regulation of response to external stimulus	74/2306	218/14170	9.66257e-11	1.14399e-08	ENSG00000169248/ENSG00000081041/ENSG00000168961/ENSG00000163739/ENSG00000108771/ENSG00000169245/ENSG00000184371/ENSG00000271503/ENSG00000172936/ENSG00000100906/ENSG00000169429/ENSG00000128052/ENSG00000006210/ENSG00000123240/ENSG00000073756/ENSG00000105287/ENSG00000179218/ENSG00000106366/ENSG00000068001/ENSG00000145901/ENSG00000198959/ENSG00000137628/ENSG00000164342/ENSG00000196776/ENSG00000131203…	CXCL11/CXCL2/LGALS9/CXCL1/DHX58/CXCL10/CSF1/CCL5/MYD88/NFKBIA/CXCL8/KDR/CX3CL1/OPTN/PTGS2/PRKD2/CALR/SERPINE1/HYAL2/TNIP1/TGM2/DDX60/TLR3/CD47/IDO1/S1PR1/TNFRSF1A/THBS1/CXCL3/EDN1/IL17RC/CD74/TGFB1/GBP5/IL6/OSMR/TICAM1/PGF/CXCL5/NOD1/C3/PDE2A/FGF2/MAPK3/SCARF1/RIPK2/IL1B/GPSM3/CYBA/CREB3/ZNF580/IL23A/JAK2/LRSAM1/CXCL6/USF1/RIPOR2/CDH13/NOD2/FGFR1/IL17RA/C3AR1/TNFRSF11A/IL12A/VEGFB/P2RX4/TLR2/IL33…	74
BP	GO:0001959	regulation of cytokine-mediated signaling pathway	56/2306	146/14170	9.70685e-11	1.14399e-08	ENSG00000115415/ENSG00000170581/ENSG00000185507/ENSG00000184979/ENSG00000140853/ENSG00000184371/ENSG00000271503/ENSG00000173193/ENSG00000125826/ENSG00000138496/ENSG00000118503/ENSG00000160710/ENSG00000067182/ENSG00000143369/ENSG00000137752/ENSG00000176170/ENSG00000078401/ENSG00000019582/ENSG00000185338/ENSG00000136244/ENSG00000023445/ENSG00000134070/ENSG00000150991/ENSG00000169692/ENSG00000120690…	STAT1/STAT2/IRF7/USP18/NLRC5/CSF1/CCL5/PARP14/RBCK1/PARP9/TNFAIP3/ADAR/TNFRSF1A/ECM1/CASP1/SPHK1/EDN1/CD74/SOCS1/IL6/BIRC3/IRAK2/UBC/AGPAT2/ELF1/TRADD/SCRIB/TRAF1/IL1R1/HSPA1A/SOCS3/RNF31/CPNE1/RIPK2/HSP90AB1/JAK2/NOL3/IRF3/SHARPIN/CDC37/RIPK1/HSPA1B/TYK2/CYLD/NR1H2/PIAS4/OTUD4/AXL/NR1H3/TRAF2/GAS6/CREBRF/LIFR/IRAK3/IL7/IFNB1	56
BP	GO:1904018	positive regulation of vasculature development	60/2306	162/14170	1.11795e-10	1.28215e-08	ENSG00000169429/ENSG00000079385/ENSG00000128052/ENSG00000145632/ENSG00000003402/ENSG00000006210/ENSG00000143878/ENSG00000073756/ENSG00000105287/ENSG00000106366/ENSG00000173801/ENSG00000120738/ENSG00000164342/ENSG00000163874/ENSG00000168610/ENSG00000161638/ENSG00000139567/ENSG00000137801/ENSG00000174059/ENSG00000198719/ENSG00000143369/ENSG00000148400/ENSG00000176170/ENSG00000164307/ENSG00000179776…	CXCL8/CEACAM1/KDR/PLK2/CFLAR/CX3CL1/RHOB/PTGS2/PRKD2/SERPINE1/JUP/EGR1/TLR3/ZC3H12A/STAT3/ITGA5/ACVRL1/THBS1/CD34/DLL1/ECM1/NOTCH1/SPHK1/ERAP1/CDH5/KLF4/ANGPTL4/JCAD/PGF/LRG1/ADM/FLT1/CD40/AQP1/C3/XBP1/HMOX1/FGF2/ADM2/IL1B/RAMP2/RAPGEF3/MYDGF/EFNB2/MAP3K3/HK2/IL1A/HYAL1/PLCG1/GATA2/ENG/C3AR1/SIRT6/BTG1/VEGFB/NOS3/HDAC7/PAK4/STIM1/HSPB1	60
BP	GO:0031349	positive regulation of defense response	109/2306	371/14170	1.13324e-10	1.28215e-08	ENSG00000134321/ENSG00000110057/ENSG00000185507/ENSG00000115267/ENSG00000140853/ENSG00000108771/ENSG00000271503/ENSG00000107201/ENSG00000240065/ENSG00000204592/ENSG00000125347/ENSG00000172936/ENSG00000100906/ENSG00000188313/ENSG00000138496/ENSG00000118503/ENSG00000204264/ENSG00000130202/ENSG00000100600/ENSG00000006210/ENSG00000123240/ENSG00000104856/ENSG00000073756/ENSG00000106366/ENSG00000068001…	RSAD2/UNC93B1/IRF7/IFIH1/NLRC5/DHX58/CCL5/DDX58/PSMB9/HLA-E/IRF1/MYD88/NFKBIA/PLSCR1/PARP9/TNFAIP3/PSMB8/NECTIN2/LGMN/CX3CL1/OPTN/RELB/PTGS2/SERPINE1/HYAL2/TNIP1/CTSS/PSMB10/PSME1/TGM2/DDX60/TLR3/TRIM5/CD47/IDO1/CTSL/PSME2/TNFRSF1A/ICAM2/IFI16/LAMP1/IL17RC/TGFB1/GBP5/RELA/IL6/BIRC3/IRAK2/OSMR/SRC/NFKB1/TICAM1/UBC/CNPY3/IKBKE/NOD1/C3/DAB2IP/PDE2A/HSPA1A/CREBBP/MAPK3/RIPK2/IL1B/GPSM3/CYBA/IL23A/CGA…	109
BP	GO:0045862	positive regulation of proteolysis	98/2306	322/14170	1.18154e-10	1.31058e-08	ENSG00000168961/ENSG00000121858/ENSG00000140464/ENSG00000116514/ENSG00000124226/ENSG00000145632/ENSG00000003402/ENSG00000145901/ENSG00000028137/ENSG00000092010/ENSG00000135679/ENSG00000013374/ENSG00000173334/ENSG00000142871/ENSG00000105327/ENSG00000163874/ENSG00000100911/ENSG00000168610/ENSG00000137486/ENSG00000137752/ENSG00000148180/ENSG00000163565/ENSG00000141682/ENSG00000165949/ENSG00000169242…	LGALS9/TNFSF10/PML/RNF19B/RNF114/PLK2/CFLAR/TNIP1/TNFRSF1B/PSME1/MDM2/NUB1/TRIB1/CYR61/BBC3/ZC3H12A/PSME2/STAT3/ARRB1/CASP1/GSN/IFI16/PMAIP1/IFI27/EFNA1/SOX7/TNFRSF10B/CASP10/CTGF/CLU/SRC/BCL2L13/FAS/GBA/RNF40/PLK3/HSF1/MMP14/TNFRSF10A/BAX/CLN6/CASP7/TRADD/MYH9/DDRGK1/NOD1/C3/DAB2IP/XBP1/PIDD1/HSPA1A/MAPK3/RIPK2/MAPK12/BAG6/IL1B/BAK1/FN1/ANKIB1/BCL2L11/BCAP31/JAK2/SMURF1/KEAP1/APOE/SART3/SMAD7/TM…	98
BP	GO:2001233	regulation of apoptotic signaling pathway	104/2306	350/14170	1.49083e-10	1.61583e-08	ENSG00000168961/ENSG00000090339/ENSG00000121858/ENSG00000140464/ENSG00000162772/ENSG00000125826/ENSG00000178719/ENSG00000126709/ENSG00000118503/ENSG00000003402/ENSG00000006210/ENSG00000067066/ENSG00000073756/ENSG00000106366/ENSG00000112096/ENSG00000068001/ENSG00000109501/ENSG00000135679/ENSG00000105327/ENSG00000137801/ENSG00000153234/ENSG00000143384/ENSG00000163132/ENSG00000148180/ENSG00000141682…	LGALS9/ICAM1/TNFSF10/PML/ATF3/RBCK1/GRINA/IFI6/TNFAIP3/CFLAR/CX3CL1/SP100/PTGS2/SERPINE1/SOD2/HYAL2/WFS1/MDM2/BBC3/THBS1/NR4A2/MCL1/MSX1/GSN/PMAIP1/LMNA/CD74/TP53/TNFRSF10B/RELA/CLU/SRC/DAPK3/FAS/LTBR/YBX3/TNFRSF10A/BAX/TRADD/NMT1/DNAJA1/SIAH2/TRAF1/PDIA3/HYOU1/ARHGEF2/NOC2L/TMBIM1/DAB2IP/RAD9A/XBP1/PIDD1/BCL2L1/HSPA1A/HMOX1/RET/PCGF2/IL1B/BAK1/UNC5B/DDIT3/PLEKHF1/CREB3/BCL2L11/BCAP31/SLC35F6/JAK…	104
BP	GO:0070555	response to interleukin-1	61/2306	167/14170	1.51386e-10	1.61583e-08	ENSG00000168961/ENSG00000108691/ENSG00000090339/ENSG00000271503/ENSG00000240065/ENSG00000172936/ENSG00000100906/ENSG00000169429/ENSG00000204264/ENSG00000006210/ENSG00000161011/ENSG00000068001/ENSG00000120738/ENSG00000205220/ENSG00000092010/ENSG00000004468/ENSG00000163874/ENSG00000100911/ENSG00000136378/ENSG00000078401/ENSG00000172216/ENSG00000007908/ENSG00000173039/ENSG00000136244/ENSG00000134070…	LGALS9/CCL2/ICAM1/CCL5/PSMB9/MYD88/NFKBIA/CXCL8/PSMB8/CX3CL1/SQSTM1/HYAL2/EGR1/PSMB10/PSME1/CD38/ZC3H12A/PSME2/ADAMTS7/EDN1/CEBPB/SELE/RELA/IL6/IRAK2/SRC/NFKB1/UBC/CD40/NOD1/DAB2IP/IL1R1/MAPK3/RIPK2/IL1B/CYBA/PSMF1/PSMA5/RPS6KA4/UPF1/CCL20/AES/NKX3-1/PSMC3/MAP3K3/MAP3K8/IL1A/HYAL1/PSMD3/NOD2/TAB1/TNFRSF11A/MAPK11/OTUD4/USP10/PSMC4/TNIP2/OTUB1/TFPI/IRAK3/PSMD2	61
BP	GO:0034976	response to endoplasmic reticulum stress	84/2306	263/14170	1.81151e-10	1.89772e-08	ENSG00000108691/ENSG00000140464/ENSG00000162772/ENSG00000178719/ENSG00000169429/ENSG00000087074/ENSG00000179218/ENSG00000177606/ENSG00000113739/ENSG00000109501/ENSG00000116663/ENSG00000105327/ENSG00000044574/ENSG00000137801/ENSG00000141682/ENSG00000160789/ENSG00000141510/ENSG00000172216/ENSG00000135506/ENSG00000213676/ENSG00000130766/ENSG00000120889/ENSG00000166340/ENSG00000055332/ENSG00000120885…	CCL2/PML/ATF3/GRINA/CXCL8/PPP1R15A/CALR/JUN/STC2/WFS1/FBXO6/BBC3/HSPA5/THBS1/PMAIP1/LMNA/TP53/CEBPB/OS9/ATF6B/SESN2/TNFRSF10B/TPP1/EIF2AK2/CLU/BAX/TLN1/HM13/ECPAS/SHC1/PDIA3/HYOU1/DDRGK1/ATF4/ATP6V0D1/DAB2IP/XBP1/HSPA1A/ERP44/ERN1/SEC61A1/BAG6/BAK1/CHAC1/DDIT3/CREB3/BCL2L11/BCAP31/TRIM25/DNAJB12/TMUB1/TMEM259/DCTN1/MYDGF/EDEM2/PSMC3/USP19/EP300/ADD1/PDIA6/CREB3L1/ACADVL/CUL7/FLOT1/PPP2R5B/RASGRF1…	84
BP	GO:0046718	viral entry into host cell	43/2306	100/14170	2.10294e-10	2.16297e-08	ENSG00000185885/ENSG00000168961/ENSG00000090339/ENSG00000142089/ENSG00000132109/ENSG00000130202/ENSG00000234127/ENSG00000068001/ENSG00000163661/ENSG00000142627/ENSG00000157873/ENSG00000132256/ENSG00000161638/ENSG00000185201/ENSG00000146425/ENSG00000138760/ENSG00000112343/ENSG00000148180/ENSG00000185896/ENSG00000019582/ENSG00000110651/ENSG00000171206/ENSG00000105281/ENSG00000166825/ENSG00000158769…	IFITM1/LGALS9/ICAM1/IFITM3/TRIM21/NECTIN2/TRIM26/HYAL2/PTX3/EPHA2/TNFRSF14/TRIM5/ITGA5/IFITM2/DYNLT1/SCARB2/TRIM38/GSN/LAMP1/CD74/CD81/TRIM8/SLC1A5/ANPEP/F11R/UVRAG/WWP2/HSPA1A/VPS18/TRIM25/TNFRSF4/EFNB2/FCN3/HSPA1B/SLC52A2/AXL/CLDN1/CXCR4/NECTIN4/GAS6/LDLR/MID2/TRIM62	43
BP	GO:0045766	positive regulation of angiogenesis	55/2306	147/14170	4.26416e-10	4.30757e-08	ENSG00000169429/ENSG00000128052/ENSG00000145632/ENSG00000006210/ENSG00000143878/ENSG00000073756/ENSG00000105287/ENSG00000106366/ENSG00000173801/ENSG00000164342/ENSG00000163874/ENSG00000168610/ENSG00000161638/ENSG00000139567/ENSG00000137801/ENSG00000174059/ENSG00000198719/ENSG00000143369/ENSG00000176170/ENSG00000164307/ENSG00000179776/ENSG00000136826/ENSG00000167772/ENSG00000165757/ENSG00000119630…	CXCL8/KDR/PLK2/CX3CL1/RHOB/PTGS2/PRKD2/SERPINE1/JUP/TLR3/ZC3H12A/STAT3/ITGA5/ACVRL1/THBS1/CD34/DLL1/ECM1/SPHK1/ERAP1/CDH5/KLF4/ANGPTL4/JCAD/PGF/LRG1/ADM/FLT1/CD40/AQP1/C3/XBP1/HMOX1/FGF2/ADM2/IL1B/RAMP2/RAPGEF3/MYDGF/MAP3K3/HK2/IL1A/HYAL1/PLCG1/GATA2/ENG/C3AR1/SIRT6/BTG1/VEGFB/NOS3/HDAC7/PAK4/STIM1/HSPB1	55
BP	GO:0002764	immune response-regulating signaling pathway	122/2306	439/14170	4.41905e-10	4.38572e-08	ENSG00000134321/ENSG00000110057/ENSG00000185507/ENSG00000115267/ENSG00000117228/ENSG00000108771/ENSG00000107201/ENSG00000240065/ENSG00000130775/ENSG00000125347/ENSG00000172936/ENSG00000100906/ENSG00000125826/ENSG00000188313/ENSG00000118503/ENSG00000204264/ENSG00000130202/ENSG00000100600/ENSG00000079385/ENSG00000026950/ENSG00000104856/ENSG00000105287/ENSG00000111801/ENSG00000177606/ENSG00000145901…	RSAD2/UNC93B1/IRF7/IFIH1/GBP1/DHX58/DDX58/PSMB9/THEMIS2/IRF1/MYD88/NFKBIA/RBCK1/PLSCR1/TNFAIP3/PSMB8/NECTIN2/LGMN/CEACAM1/BTN3A1/RELB/PRKD2/BTN3A3/JUN/TNIP1/CTSS/FOS/PSMB10/PSME1/CD38/BTN3A2/DDX60/TLR3/FCGRT/TRIM5/ZC3H12A/CTSL/PSME2/ICAM2/RELA/BIRC3/IRAK2/SRC/NFKB1/BCAR1/TICAM1/UBC/CNPY3/ELF1/INPP5D/BAX/CD40/GATA3/SHC1/SKAP1/IKBKE/ACTB/NOD1/DAB2IP/HSPA1A/CREBBP/RNF31/MAPK3/RIPK2/BAG6/CYBA/WIPF2/H…	122
BP	GO:0002757	immune response-activating signal transduction	116/2306	413/14170	5.98603e-10	5.74274e-08	ENSG00000134321/ENSG00000110057/ENSG00000185507/ENSG00000115267/ENSG00000117228/ENSG00000108771/ENSG00000107201/ENSG00000240065/ENSG00000130775/ENSG00000125347/ENSG00000172936/ENSG00000100906/ENSG00000125826/ENSG00000188313/ENSG00000118503/ENSG00000204264/ENSG00000130202/ENSG00000100600/ENSG00000079385/ENSG00000026950/ENSG00000104856/ENSG00000105287/ENSG00000111801/ENSG00000145901/ENSG00000163131…	RSAD2/UNC93B1/IRF7/IFIH1/GBP1/DHX58/DDX58/PSMB9/THEMIS2/IRF1/MYD88/NFKBIA/RBCK1/PLSCR1/TNFAIP3/PSMB8/NECTIN2/LGMN/CEACAM1/BTN3A1/RELB/PRKD2/BTN3A3/TNIP1/CTSS/PSMB10/PSME1/CD38/BTN3A2/DDX60/TLR3/TRIM5/ZC3H12A/CTSL/PSME2/ICAM2/RELA/BIRC3/IRAK2/SRC/NFKB1/BCAR1/TICAM1/UBC/CNPY3/ELF1/INPP5D/BAX/GATA3/SKAP1/IKBKE/ACTB/NOD1/DAB2IP/HSPA1A/CREBBP/RNF31/MAPK3/RIPK2/BAG6/CYBA/WIPF2/HSP90AB1/CSK/CD276/PSMF1/…	116
BP	GO:0033209	tumor necrosis factor-mediated signaling pathway	58/2306	160/14170	5.98942e-10	5.74274e-08	ENSG00000115415/ENSG00000240065/ENSG00000100906/ENSG00000125826/ENSG00000118503/ENSG00000204264/ENSG00000028137/ENSG00000205220/ENSG00000092010/ENSG00000157873/ENSG00000100911/ENSG00000102524/ENSG00000067182/ENSG00000137752/ENSG00000176170/ENSG00000120889/ENSG00000173039/ENSG00000023445/ENSG00000150991/ENSG00000026103/ENSG00000111321/ENSG00000104689/ENSG00000101017/ENSG00000102871/ENSG00000130300…	STAT1/PSMB9/NFKBIA/RBCK1/TNFAIP3/PSMB8/TNFRSF1B/PSMB10/PSME1/TNFRSF14/PSME2/TNFSF13B/TNFRSF1A/CASP1/SPHK1/TNFRSF10B/RELA/BIRC3/UBC/FAS/LTBR/TNFRSF10A/CD40/TRADD/PLVAP/TRAF1/HSPA1A/RNF31/CPNE1/LTB/TNFRSF9/TNFRSF4/PSMF1/JAK2/PSMA5/NOL3/TNFSF18/PSMC3/SHARPIN/RIPK1/HSPA1B/PSMD3/TNFRSF8/CYLD/KRT18/TNFRSF10C/TNFRSF11A/PIAS4/CDIP1/MAP3K14/PSMC4/TNFRSF25/KRT8/TRAF2/RELT/GAS6/TMSB4X/PSMD2	58
BP	GO:0035966	response to topologically incorrect protein	65/2306	190/14170	9.19789e-10	8.67208e-08	ENSG00000108691/ENSG00000162772/ENSG00000169429/ENSG00000087074/ENSG00000123240/ENSG00000179218/ENSG00000113739/ENSG00000109501/ENSG00000116663/ENSG00000044574/ENSG00000137801/ENSG00000149257/ENSG00000160789/ENSG00000213676/ENSG00000166340/ENSG00000055332/ENSG00000120885/ENSG00000185122/ENSG00000087088/ENSG00000137076/ENSG00000086061/ENSG00000160691/ENSG00000149428/ENSG00000128272/ENSG00000159720…	CCL2/ATF3/CXCL8/PPP1R15A/OPTN/CALR/STC2/WFS1/FBXO6/HSPA5/THBS1/SERPINH1/LMNA/ATF6B/TPP1/EIF2AK2/CLU/HSF1/BAX/TLN1/DNAJA1/SHC1/HYOU1/ATF4/ATP6V0D1/DAB2IP/XBP1/HSPA1A/HDAC6/ERP44/ERN1/SEC61A1/BAG6/BAK1/CHAC1/DDIT3/CREB3/BCL2L11/HSP90AB1/DNAJB12/DAXX/DCTN1/MYDGF/EDEM2/TM7SF3/EP300/HSPA1B/ADD1/PDIA6/CREB3L1/ACADVL/CUL7/PPP2R5B/HSPA9/SRPRA/DERL1/SYVN1/ARFGAP1/SELENOS/CREBRF/PPP1R15B/HSPB1/DNAJB2/SDF2L…	65
BP	GO:0006986	response to unfolded protein	60/2306	171/14170	1.32975e-09	1.21878e-07	ENSG00000108691/ENSG00000162772/ENSG00000169429/ENSG00000087074/ENSG00000123240/ENSG00000179218/ENSG00000113739/ENSG00000109501/ENSG00000116663/ENSG00000044574/ENSG00000137801/ENSG00000149257/ENSG00000160789/ENSG00000213676/ENSG00000166340/ENSG00000055332/ENSG00000185122/ENSG00000087088/ENSG00000137076/ENSG00000086061/ENSG00000160691/ENSG00000149428/ENSG00000128272/ENSG00000159720/ENSG00000136848…	CCL2/ATF3/CXCL8/PPP1R15A/OPTN/CALR/STC2/WFS1/FBXO6/HSPA5/THBS1/SERPINH1/LMNA/ATF6B/TPP1/EIF2AK2/HSF1/BAX/TLN1/DNAJA1/SHC1/HYOU1/ATF4/ATP6V0D1/DAB2IP/XBP1/HSPA1A/ERP44/ERN1/SEC61A1/BAK1/CHAC1/DDIT3/CREB3/BCL2L11/HSP90AB1/DAXX/DCTN1/MYDGF/EDEM2/TM7SF3/EP300/HSPA1B/ADD1/PDIA6/CREB3L1/ACADVL/CUL7/PPP2R5B/HSPA9/SRPRA/DERL1/SYVN1/ARFGAP1/SELENOS/CREBRF/PPP1R15B/HSPB1/DNAJB2/GSK3A	60
BP	GO:0071347	cellular response to interleukin-1	54/2306	147/14170	1.33576e-09	1.21878e-07	ENSG00000108691/ENSG00000090339/ENSG00000271503/ENSG00000240065/ENSG00000172936/ENSG00000100906/ENSG00000169429/ENSG00000204264/ENSG00000006210/ENSG00000161011/ENSG00000068001/ENSG00000120738/ENSG00000205220/ENSG00000092010/ENSG00000163874/ENSG00000100911/ENSG00000136378/ENSG00000078401/ENSG00000172216/ENSG00000173039/ENSG00000136244/ENSG00000134070/ENSG00000109320/ENSG00000150991/ENSG00000101017…	CCL2/ICAM1/CCL5/PSMB9/MYD88/NFKBIA/CXCL8/PSMB8/CX3CL1/SQSTM1/HYAL2/EGR1/PSMB10/PSME1/ZC3H12A/PSME2/ADAMTS7/EDN1/CEBPB/RELA/IL6/IRAK2/NFKB1/UBC/CD40/NOD1/DAB2IP/IL1R1/MAPK3/RIPK2/IL1B/PSMF1/PSMA5/RPS6KA4/UPF1/CCL20/NKX3-1/PSMC3/MAP3K3/MAP3K8/IL1A/HYAL1/PSMD3/NOD2/TAB1/MAPK11/OTUD4/USP10/PSMC4/TNIP2/OTUB1/TFPI/IRAK3/PSMD2	54
BP	GO:0031331	positive regulation of cellular catabolic process	94/2306	319/14170	1.84749e-09	1.63338e-07	ENSG00000132274/ENSG00000116514/ENSG00000124226/ENSG00000132109/ENSG00000118503/ENSG00000163840/ENSG00000128052/ENSG00000145632/ENSG00000123240/ENSG00000100226/ENSG00000138035/ENSG00000152518/ENSG00000105939/ENSG00000028137/ENSG00000135679/ENSG00000013374/ENSG00000173334/ENSG00000128016/ENSG00000163874/ENSG00000185650/ENSG00000159388/ENSG00000130766/ENSG00000196235/ENSG00000110651/ENSG00000171206…	TRIM22/RNF19B/RNF114/TRIM21/TNFAIP3/DTX3L/KDR/PLK2/OPTN/GTPBP1/PNPT1/ZFP36L2/ZC3HAV1/TNFRSF1B/MDM2/NUB1/TRIB1/ZFP36/ZC3H12A/ZFP36L1/BTG2/SESN2/SUPT5H/CD81/TRIM8/CLU/TICAM1/AMBRA1/CALCOCO2/GBA/LARP1/RNF40/PLK3/HSF1/BAX/FYCO1/KHSRP/DDRGK1/UVRAG/NOD1/DAB2IP/XBP1/VPS11/HSPA1A/HMOX1/HDAC6/MAPK3/RIPK2/BAG6/IL1B/PLEKHF1/ANKIB1/BCAP31/PIP4K2C/RAPGEF3/LRSAM1/SMURF1/UPF1/KEAP1/APOE/FBXO7/SMAD7/TMEM259/SPTL…	94
BP	GO:0050727	regulation of inflammatory response	83/2306	270/14170	1.84792e-09	1.63338e-07	ENSG00000184979/ENSG00000271503/ENSG00000172936/ENSG00000100906/ENSG00000118503/ENSG00000006210/ENSG00000161940/ENSG00000073756/ENSG00000106366/ENSG00000068001/ENSG00000145901/ENSG00000028137/ENSG00000198959/ENSG00000164342/ENSG00000135318/ENSG00000196776/ENSG00000163874/ENSG00000131203/ENSG00000067182/ENSG00000159403/ENSG00000149131/ENSG00000137752/ENSG00000163702/ENSG00000179776/ENSG00000000971…	USP18/CCL5/MYD88/NFKBIA/TNFAIP3/CX3CL1/BCL6B/PTGS2/SERPINE1/HYAL2/TNIP1/TNFRSF1B/TGM2/TLR3/NT5E/CD47/ZC3H12A/IDO1/TNFRSF1A/C1R/SERPING1/CASP1/IL17RC/CDH5/CFH/KLF4/SBNO2/ZYX/GBP5/CFB/CD81/SELE/RELA/IL6/BIRC3/CLU/OSMR/NFKB1/TICAM1/RHBDD3/GBA/A2M/CFP/GATA3/FOXF1/APOD/PER1/C1S/NOD1/C3/PDE2A/IL1R1/SOCS3/IL1B/GPSM3/IL23A/BRD4/JAK2/MAPK7/APOE/CHID1/SHARPIN/NLRX1/DNASE1/NOD2/PIK3AP1/IL17RA/ADA/C3AR1/TNFR…	83
BP	GO:0002250	adaptive immune response	81/2306	262/14170	2.15493e-09	1.87546e-07	ENSG00000134321/ENSG00000168394/ENSG00000110057/ENSG00000185507/ENSG00000090339/ENSG00000078081/ENSG00000204267/ENSG00000204592/ENSG00000125347/ENSG00000116514/ENSG00000077150/ENSG00000118503/ENSG00000130202/ENSG00000166710/ENSG00000079385/ENSG00000137496/ENSG00000026950/ENSG00000104856/ENSG00000105287/ENSG00000111801/ENSG00000163131/ENSG00000186470/ENSG00000135047/ENSG00000168610/ENSG00000102524…	RSAD2/TAP1/UNC93B1/IRF7/ICAM1/LAMP3/TAP2/HLA-E/IRF1/RNF19B/NFKB2/TNFAIP3/NECTIN2/B2M/CEACAM1/IL18BP/BTN3A1/RELB/PRKD2/BTN3A3/CTSS/BTN3A2/CTSL/STAT3/TNFSF13B/C1R/EBI3/STAT6/SERPING1/ERAP1/CD74/POU2F2/TGFB1/UNC13D/ZBTB7B/IL6/CLU/BCL3/JAG1/INPP5D/SUPT6H/PKN1/JAK3/DBNL/ERAP2/CD40/GATA3/IL4R/FZD5/SKAP1/IL18R1/TRPM4/C1S/C3/RIPK2/IL1B/IL23A/CSK/JAK2/IL7R/TNFSF18/SMAD7/ORAI1/KDELR1/ERCC1/TFE3/BMX/ADA/TNF…	81
BP	GO:1903706	regulation of hemopoiesis	109/2306	389/14170	2.30082e-09	1.95738e-07	ENSG00000168961/ENSG00000115415/ENSG00000185507/ENSG00000184371/ENSG00000240065/ENSG00000125347/ENSG00000100906/ENSG00000204264/ENSG00000166710/ENSG00000079385/ENSG00000155363/ENSG00000114315/ENSG00000152518/ENSG00000177606/ENSG00000170345/ENSG00000205220/ENSG00000092010/ENSG00000164342/ENSG00000173334/ENSG00000128016/ENSG00000100911/ENSG00000168610/ENSG00000176907/ENSG00000137801/ENSG00000198719…	LGALS9/STAT1/IRF7/CSF1/PSMB9/IRF1/NFKBIA/PSMB8/B2M/CEACAM1/MOV10/HES1/ZFP36L2/JUN/FOS/PSMB10/PSME1/TLR3/TRIB1/ZFP36/PSME2/STAT3/TCIM/THBS1/DLL1/CLPTM1/NOTCH1/ZFP36L1/CYP26B1/CD74/CEBPB/TGFB1/RARA/SOCS1/ZBTB7B/EIF2AK2/JAG1/ATP6AP1/UBC/INPP5D/MMP14/GLI3/KLF10/FSTL3/JAK3/GATA3/IL4R/FBN1/KMT2B/AP3D1/XBP1/FES/HSPA1A/ACIN1/NRARP/CREBBP/EIF6/RIPK2/KAT2A/SART1/ZFPM1/IL23A/PSMF1/PSMA5/IL7R/FBXO7/SOX13/SMA…	109
BP	GO:0071496	cellular response to external stimulus	85/2306	280/14170	2.31827e-09	1.95738e-07	ENSG00000090339/ENSG00000124762/ENSG00000162772/ENSG00000125347/ENSG00000172936/ENSG00000104518/ENSG00000073756/ENSG00000177606/ENSG00000170345/ENSG00000135679/ENSG00000164342/ENSG00000163545/ENSG00000163874/ENSG00000067182/ENSG00000213445/ENSG00000175592/ENSG00000044574/ENSG00000133056/ENSG00000153234/ENSG00000132382/ENSG00000137752/ENSG00000163565/ENSG00000141682/ENSG00000141510/ENSG00000105329…	ICAM1/CDKN1A/ATF3/IRF1/MYD88/GSDMD/PTGS2/JUN/FOS/MDM2/TLR3/NUAK2/ZC3H12A/TNFRSF1A/SIPA1/FOSL1/HSPA5/PIK3C2B/NR4A2/MYBBP1A/CASP1/IFI16/PMAIP1/TP53/TGFB1/SLC9A1/SESN2/TNFRSF10B/COMT/MAX/EIF2AK2/PIEZO1/NFKB1/AMBRA1/FAS/GBA/LTBR/RIPOR1/HSF1/GADD45A/TNFRSF10A/KLF10/UPP1/CD40/TRPM4/ATF4/AQP1/PPP1R9B/PDE2A/XBP1/NPRL3/HMOX1/MAPK3/IL1B/BAK1/ATP1A1/MARS/PLEKHF1/CYBA/TNC/NCOA1/USF1/RIPOR2/AES/TNFRSF8/EHMT2/…	85
BP	GO:0051091	positive regulation of DNA binding transcription factor activity	71/2306	220/14170	2.81036e-09	2.33797e-07	ENSG00000168961/ENSG00000090339/ENSG00000132274/ENSG00000107201/ENSG00000106785/ENSG00000172936/ENSG00000100906/ENSG00000125826/ENSG00000077150/ENSG00000132109/ENSG00000003402/ENSG00000105287/ENSG00000234127/ENSG00000173801/ENSG00000164342/ENSG00000132256/ENSG00000175592/ENSG00000112343/ENSG00000176170/ENSG00000078401/ENSG00000105329/ENSG00000148840/ENSG00000055332/ENSG00000173039/ENSG00000136244…	LGALS9/ICAM1/TRIM22/DDX58/TRIM14/MYD88/NFKBIA/RBCK1/NFKB2/TRIM21/CFLAR/PRKD2/TRIM26/JUP/TLR3/TRIM5/FOSL1/TRIM38/SPHK1/EDN1/TGFB1/PPRC1/EIF2AK2/RELA/IL6/TRIM8/IRAK2/CLU/NFKB1/TICAM1/UBC/NFKBIB/CD40/TRADD/TRAF1/ARHGEF2/DDRGK1/NOD1/PIDD1/SMARCA4/HSPA1A/RNF31/RIPK2/IL1B/DDIT3/TRIM25/JAK2/RPS6KA4/LRP5/TNFSF18/RIPK1/EP300/HSPA1B/NOD2/PPP2R5B/TAB1/SRF/APP/TNFRSF11A/RNF25/CRTC3/TLR2/ESR2/RHEBL1/TRAF2/RIP…	71
BP	GO:0051272	positive regulation of cellular component movement	120/2306	443/14170	3.30201e-09	2.70717e-07	ENSG00000169248/ENSG00000081041/ENSG00000168961/ENSG00000090339/ENSG00000163739/ENSG00000169245/ENSG00000184371/ENSG00000271503/ENSG00000169429/ENSG00000161921/ENSG00000128052/ENSG00000145632/ENSG00000143878/ENSG00000073756/ENSG00000105287/ENSG00000179218/ENSG00000106366/ENSG00000112096/ENSG00000177606/ENSG00000135679/ENSG00000005884/ENSG00000142871/ENSG00000120217/ENSG00000163874/ENSG00000182871…	CXCL11/CXCL2/LGALS9/ICAM1/CXCL1/CXCL10/CSF1/CCL5/CXCL8/CXCL16/KDR/PLK2/RHOB/PTGS2/PRKD2/CALR/SERPINE1/SOD2/JUN/MDM2/ITGA3/CYR61/CD274/ZC3H12A/COL18A1/S1PR1/ITGA5/HSPA5/THBS1/STAT5A/SPARC/MCAM/NOTCH1/CXCL3/SPHK1/FLT4/EDN1/CD74/TP53/TGFB1/JCAD/IL6/SRC/BCAR1/DAPK3/RIPOR1/PGF/MMP14/FLT1/MYADM/CD40/GATA3/FOXF1/ACTN4/PLVAP/TRIP6/CXCL5/TRPM4/ARHGEF2/DDRGK1/DAB2IP/XBP1/IL1R1/HMOX1/HDAC6/HBEGF/SEMA3F/FGF2…	120
BP	GO:0019079	viral genome replication	43/2306	108/14170	3.77607e-09	3.05161e-07	ENSG00000178685/ENSG00000134321/ENSG00000157601/ENSG00000135114/ENSG00000172183/ENSG00000185885/ENSG00000185745/ENSG00000111335/ENSG00000130303/ENSG00000108691/ENSG00000142089/ENSG00000111331/ENSG00000089127/ENSG00000271503/ENSG00000130813/ENSG00000188313/ENSG00000169429/ENSG00000187608/ENSG00000239713/ENSG00000105939/ENSG00000145901/ENSG00000160710/ENSG00000163874/ENSG00000152778/ENSG00000185201…	PARP10/RSAD2/MX1/OASL/ISG20/IFITM1/IFIT1/OAS2/BST2/CCL2/IFITM3/OAS3/OAS1/CCL5/C19orf66/PLSCR1/CXCL8/ISG15/APOBEC3G/ZC3HAV1/TNIP1/ADAR/ZC3H12A/IFIT5/IFITM2/NOTCH1/APOBEC3F/IFI16/EIF2AK2/LARP1/STOM/PPIB/TRIM28/ILF3/APOBEC3C/RAD23A/DDX5/FMR1/CCNK/PCBP1/ATG16L2/GAS6/IFNB1	43
BP	GO:2001236	regulation of extrinsic apoptotic signaling pathway	50/2306	135/14170	3.9221e-09	3.12497e-07	ENSG00000090339/ENSG00000121858/ENSG00000140464/ENSG00000162772/ENSG00000125826/ENSG00000126709/ENSG00000118503/ENSG00000003402/ENSG00000006210/ENSG00000067066/ENSG00000106366/ENSG00000068001/ENSG00000137801/ENSG00000143384/ENSG00000141682/ENSG00000160789/ENSG00000120889/ENSG00000173039/ENSG00000197122/ENSG00000167657/ENSG00000026103/ENSG00000111321/ENSG00000104689/ENSG00000087088/ENSG00000102871…	ICAM1/TNFSF10/PML/ATF3/RBCK1/IFI6/TNFAIP3/CFLAR/CX3CL1/SP100/SERPINE1/HYAL2/THBS1/MCL1/PMAIP1/LMNA/TNFRSF10B/RELA/SRC/DAPK3/FAS/LTBR/TNFRSF10A/BAX/TRADD/SIAH2/TRAF1/PDIA3/ARHGEF2/TMBIM1/PIDD1/BCL2L1/HSPA1A/HMOX1/RET/IL1B/UNC5B/MAPK7/NOL3/RIPK1/IL1A/HSPA1B/FGFR1/CYLD/PPP2R1A/NOS3/TRAF2/TCF7L2/CTNNA1/IL7	50
BP	GO:0097193	intrinsic apoptotic signaling pathway	83/2306	274/14170	3.9966e-09	3.14011e-07	ENSG00000124762/ENSG00000140464/ENSG00000178719/ENSG00000087074/ENSG00000073756/ENSG00000112096/ENSG00000164054/ENSG00000109501/ENSG00000028137/ENSG00000110108/ENSG00000135679/ENSG00000142627/ENSG00000105327/ENSG00000067182/ENSG00000181026/ENSG00000132382/ENSG00000143384/ENSG00000163132/ENSG00000174307/ENSG00000163565/ENSG00000141682/ENSG00000019582/ENSG00000141510/ENSG00000172216/ENSG00000120889…	CDKN1A/PML/GRINA/PPP1R15A/PTGS2/SOD2/SHISA5/WFS1/TNFRSF1B/TMEM109/MDM2/EPHA2/BBC3/TNFRSF1A/AEN/MYBBP1A/MCL1/MSX1/PHLDA3/IFI16/PMAIP1/CD74/TP53/CEBPB/TNFRSF10B/CLU/SRC/BCL3/HIC1/YBX3/BAX/DNAJA1/HYOU1/IKBKE/ARHGEF2/ATF4/NOC2L/DAB2IP/RAD9A/XBP1/BCL2L1/HSPA1A/HMOX1/ERN1/BAG6/BAK1/CHAC1/DDIT3/PLEKHF1/CREB3/BCL2L11/BCAP31/JAK2/MAPK7/NOL3/PGAP2/SNAI1/NKX3-1/ZNF385A/EP300/HNRNPK/CREB3L1/CYLD/DDX5/PIAS4/P…	83
BP	GO:0030335	positive regulation of cell migration	115/2306	421/14170	4.19229e-09	3.24873e-07	ENSG00000169248/ENSG00000081041/ENSG00000168961/ENSG00000090339/ENSG00000163739/ENSG00000169245/ENSG00000184371/ENSG00000271503/ENSG00000169429/ENSG00000161921/ENSG00000128052/ENSG00000145632/ENSG00000143878/ENSG00000073756/ENSG00000105287/ENSG00000179218/ENSG00000106366/ENSG00000112096/ENSG00000177606/ENSG00000135679/ENSG00000005884/ENSG00000142871/ENSG00000120217/ENSG00000163874/ENSG00000182871…	CXCL11/CXCL2/LGALS9/ICAM1/CXCL1/CXCL10/CSF1/CCL5/CXCL8/CXCL16/KDR/PLK2/RHOB/PTGS2/PRKD2/CALR/SERPINE1/SOD2/JUN/MDM2/ITGA3/CYR61/CD274/ZC3H12A/COL18A1/S1PR1/ITGA5/HSPA5/THBS1/STAT5A/SPARC/MCAM/NOTCH1/CXCL3/SPHK1/FLT4/EDN1/CD74/TP53/TGFB1/JCAD/IL6/SRC/BCAR1/DAPK3/RIPOR1/PGF/MMP14/FLT1/MYADM/CD40/GATA3/FOXF1/ACTN4/PLVAP/TRIP6/CXCL5/ARHGEF2/DDRGK1/DAB2IP/XBP1/IL1R1/HMOX1/HDAC6/HBEGF/SEMA3F/FGF2/MAPK3…	115
BP	GO:0035690	cellular response to drug	88/2306	298/14170	5.42126e-09	4.14433e-07	ENSG00000090339/ENSG00000188157/ENSG00000118503/ENSG00000128052/ENSG00000003402/ENSG00000137496/ENSG00000143878/ENSG00000125148/ENSG00000073756/ENSG00000173801/ENSG00000120738/ENSG00000135679/ENSG00000164342/ENSG00000163874/ENSG00000101439/ENSG00000197746/ENSG00000166888/ENSG00000044574/ENSG00000163132/ENSG00000132510/ENSG00000078401/ENSG00000141510/ENSG00000136826/ENSG00000105329/ENSG00000173039…	ICAM1/AGRN/TNFAIP3/KDR/CFLAR/IL18BP/RHOB/MT2A/PTGS2/JUP/EGR1/MDM2/TLR3/ZC3H12A/CST3/PSAP/STAT6/HSPA5/MSX1/KDM6B/EDN1/TP53/KLF4/TGFB1/RELA/IL6/SRC/NFKB1/LARP1/HSF1/GNAI2/RNF149/CD69/ACTB/TRPM4/ARHGEF2/NOD1/CAD/ATF4/AQP1/PPP1R9B/PDE2A/XRN1/PCK2/DPEP1/HMOX1/HDAC6/MAPK3/RIPK2/PCGF2/IL1B/CYBA/GNA11/ZNF580/HSP90AB1/PPP5C/NCOA1/MAPK7/MYC/DAXX/NKX3-1/RIPK1/HNRNPD/KMT2A/DNM2/RBM22/NOD2/SETX/EFTUD2/CDK4/NU…	88
BP	GO:0060326	cell chemotaxis	66/2306	202/14170	5.79376e-09	4.37004e-07	ENSG00000169248/ENSG00000081041/ENSG00000168961/ENSG00000108691/ENSG00000163739/ENSG00000169245/ENSG00000184371/ENSG00000271503/ENSG00000169429/ENSG00000161921/ENSG00000128052/ENSG00000162692/ENSG00000006210/ENSG00000105287/ENSG00000179218/ENSG00000106366/ENSG00000142627/ENSG00000170989/ENSG00000137801/ENSG00000148400/ENSG00000163734/ENSG00000078401/ENSG00000163702/ENSG00000019582/ENSG00000171680…	CXCL11/CXCL2/LGALS9/CCL2/CXCL1/CXCL10/CSF1/CCL5/CXCL8/CXCL16/KDR/VCAM1/CX3CL1/PRKD2/CALR/SERPINE1/EPHA2/S1PR1/THBS1/NOTCH1/CXCL3/EDN1/IL17RC/CD74/PLEKHG5/IL6/PLXNB3/BCAR1/PGF/FLT1/CORO1B/CXCL5/ABCC1/NR4A1/TRPM4/EGR3/HBEGF/FGF2/MAPK3/RHOG/IL1B/HOXB9/GPSM3/CREB3/ZNF580/IL23A/PIP5K1C/CXCL6/CCL20/RIPOR2/FGFR1/IL17RA/C3AR1/TNFRSF11A/PRKCD/IL12A/VEGFB/GBF1/P2RX4/BST1/PDE4B/CXCR4/GAS6/TMSB4X/TRPV4/HSPB1	66
BP	GO:2000147	positive regulation of cell motility	117/2306	433/14170	6.08066e-09	4.52609e-07	ENSG00000169248/ENSG00000081041/ENSG00000168961/ENSG00000090339/ENSG00000163739/ENSG00000169245/ENSG00000184371/ENSG00000271503/ENSG00000169429/ENSG00000161921/ENSG00000128052/ENSG00000145632/ENSG00000143878/ENSG00000073756/ENSG00000105287/ENSG00000179218/ENSG00000106366/ENSG00000112096/ENSG00000177606/ENSG00000135679/ENSG00000005884/ENSG00000142871/ENSG00000120217/ENSG00000163874/ENSG00000182871…	CXCL11/CXCL2/LGALS9/ICAM1/CXCL1/CXCL10/CSF1/CCL5/CXCL8/CXCL16/KDR/PLK2/RHOB/PTGS2/PRKD2/CALR/SERPINE1/SOD2/JUN/MDM2/ITGA3/CYR61/CD274/ZC3H12A/COL18A1/S1PR1/ITGA5/HSPA5/THBS1/STAT5A/SPARC/MCAM/NOTCH1/CXCL3/SPHK1/FLT4/EDN1/CD74/TP53/TGFB1/JCAD/IL6/SRC/BCAR1/DAPK3/RIPOR1/PGF/MMP14/FLT1/MYADM/CD40/GATA3/FOXF1/ACTN4/PLVAP/TRIP6/CXCL5/ARHGEF2/DDRGK1/DAB2IP/XBP1/IL1R1/HMOX1/HDAC6/HBEGF/SEMA3F/FGF2/MAPK3…	117
BP	GO:0050900	leukocyte migration	93/2306	324/14170	9.59234e-09	7.04726e-07	ENSG00000169248/ENSG00000081041/ENSG00000168961/ENSG00000108691/ENSG00000090339/ENSG00000163739/ENSG00000169245/ENSG00000184371/ENSG00000271503/ENSG00000169429/ENSG00000161921/ENSG00000079385/ENSG00000168003/ENSG00000162692/ENSG00000006210/ENSG00000261371/ENSG00000179218/ENSG00000106366/ENSG00000149564/ENSG00000005884/ENSG00000196776/ENSG00000170989/ENSG00000161638/ENSG00000137801/ENSG00000174059…	CXCL11/CXCL2/LGALS9/CCL2/ICAM1/CXCL1/CXCL10/CSF1/CCL5/CXCL8/CXCL16/CEACAM1/SLC3A2/VCAM1/CX3CL1/PECAM1/CALR/SERPINE1/ESAM/ITGA3/CD47/S1PR1/ITGA5/THBS1/CD34/ECM1/CXCL3/EDN1/IL17RC/CD74/TP53/BSG/TGFB1/TNFRSF10B/SELE/IL6/PROCR/SRC/INPP5D/PGF/MMP14/TNFRSF10A/FLT1/GATA3/SDC4/F11R/PLVAP/SHC1/CXCL5/MYH9/TRPM4/APOD/IL1R1/SLC7A5/HMOX1/MAPK3/RET/SLC16A1/IL1B/SPNS2/GPSM3/FN1/CREB3/ZNF580/IL23A/SLC16A3/PIP5K1…	93
BP	GO:0002694	regulation of leukocyte activation	107/2306	389/14170	9.72103e-09	7.05024e-07	ENSG00000168961/ENSG00000108691/ENSG00000124762/ENSG00000271503/ENSG00000204592/ENSG00000125347/ENSG00000188313/ENSG00000118503/ENSG00000130202/ENSG00000079385/ENSG00000162692/ENSG00000137507/ENSG00000114315/ENSG00000090776/ENSG00000152518/ENSG00000004468/ENSG00000157873/ENSG00000196776/ENSG00000120217/ENSG00000163874/ENSG00000131203/ENSG00000102524/ENSG00000105246/ENSG00000166888/ENSG00000137801…	LGALS9/CCL2/CDKN1A/CCL5/HLA-E/IRF1/PLSCR1/TNFAIP3/NECTIN2/CEACAM1/VCAM1/LRRC32/HES1/EFNB1/ZFP36L2/CD38/TNFRSF14/CD47/CD274/ZC3H12A/IDO1/TNFSF13B/EBI3/STAT6/THBS1/CLPTM1/ZFP36L1/GSN/ADGRF5/LAMP1/CYP26B1/CD74/CEBPB/TGFB1/RARA/UNC13D/SOCS1/ZBTB7B/CD81/IL6/SRC/TICAM1/RHBDD3/INPP5D/SUPT6H/MMP14/PKN1/GLI3/JAK3/CD40/GATA3/IL4R/FOXF1/SDC4/AP3D1/PDCD1LG2/XBP1/FES/HMOX1/NRARP/RIPK2/IL1B/CD320/KAT2A/SART1/M…	107
BP	GO:0046596	regulation of viral entry into host cell	17/2306	25/14170	1.07919e-08	7.72781e-07	ENSG00000185885/ENSG00000168961/ENSG00000142089/ENSG00000132109/ENSG00000130202/ENSG00000234127/ENSG00000163661/ENSG00000132256/ENSG00000185201/ENSG00000112343/ENSG00000148180/ENSG00000019582/ENSG00000171206/ENSG00000121060/ENSG00000142748/ENSG00000080561/ENSG00000116525	IFITM1/LGALS9/IFITM3/TRIM21/NECTIN2/TRIM26/PTX3/TRIM5/IFITM2/TRIM38/GSN/CD74/TRIM8/TRIM25/FCN3/MID2/TRIM62	17
BP	GO:0043542	endothelial cell migration	61/2306	184/14170	1.17271e-08	8.29254e-07	ENSG00000079385/ENSG00000128052/ENSG00000145632/ENSG00000067066/ENSG00000143878/ENSG00000073756/ENSG00000105287/ENSG00000179218/ENSG00000173801/ENSG00000173269/ENSG00000128917/ENSG00000142627/ENSG00000163874/ENSG00000139567/ENSG00000137801/ENSG00000126561/ENSG00000113140/ENSG00000148400/ENSG00000037280/ENSG00000078401/ENSG00000185551/ENSG00000203883/ENSG00000171680/ENSG00000137509/ENSG00000136826…	CEACAM1/KDR/PLK2/SP100/RHOB/PTGS2/PRKD2/CALR/JUP/MMRN2/DLL4/EPHA2/ZC3H12A/ACVRL1/THBS1/STAT5A/SPARC/NOTCH1/FLT4/EDN1/NR2F2/SOX18/PLEKHG5/PRCP/KLF4/EFNA1/TGFB1/JCAD/LGALS8/BCAR1/EPHB4/CORO1B/CD40/GATA3/PLXND1/NR4A1/MYH9/DAB2IP/EGR3/HMOX1/FGF2/PXN/ZNF580/APOE/ADAMTS9/EFNB2/MAP3K3/CARD10/CDH13/PLCG1/FGFR1/SRF/NOS3/P2RX4/HDAC7/PRKX/AAMP/TMSB4X/MAP2K3/PTPRM/HSPB1	61
BP	GO:0098586	cellular response to virus	23/2306	42/14170	1.2352e-08	8.62658e-07	ENSG00000168961/ENSG00000185507/ENSG00000115267/ENSG00000108771/ENSG00000107201/ENSG00000160710/ENSG00000137628/ENSG00000163874/ENSG00000167992/ENSG00000116977/ENSG00000023445/ENSG00000263528/ENSG00000171552/ENSG00000153094/ENSG00000126456/ENSG00000149476/ENSG00000160703/ENSG00000143761/ENSG00000102081/ENSG00000185386/ENSG00000168811/ENSG00000107862/ENSG00000198746	LGALS9/IRF7/IFIH1/DHX58/DDX58/ADAR/DDX60/ZC3H12A/VWCE/LGALS8/BIRC3/IKBKE/BCL2L1/BCL2L11/IRF3/TKFC/NLRX1/ARF1/FMR1/MAPK11/IL12A/GBF1/GPATCH3	23
BP	GO:0002683	negative regulation of immune system process	98/2306	349/14170	1.32112e-08	9.11413e-07	ENSG00000185745/ENSG00000168961/ENSG00000130303/ENSG00000108691/ENSG00000117228/ENSG00000140853/ENSG00000108771/ENSG00000204592/ENSG00000125347/ENSG00000173193/ENSG00000100906/ENSG00000118503/ENSG00000135148/ENSG00000079385/ENSG00000137507/ENSG00000114315/ENSG00000160710/ENSG00000123609/ENSG00000164342/ENSG00000173334/ENSG00000139192/ENSG00000128016/ENSG00000120217/ENSG00000163874/ENSG00000131203…	IFIT1/LGALS9/BST2/CCL2/GBP1/NLRC5/DHX58/HLA-E/IRF1/PARP14/NFKBIA/TNFAIP3/TRAFD1/CEACAM1/LRRC32/HES1/ADAR/NMI/TLR3/TRIB1/TAPBPL/ZFP36/CD274/ZC3H12A/IDO1/STAT6/THBS1/DLL1/NOTCH1/ZFP36L1/SERPING1/IFI16/ADGRF5/CD74/CEBPB/TGFB1/RARA/ZBTB7B/TICAM1/RHBDD3/ELF1/INPP5D/PKN1/GLI3/FSTL3/A2M/JAK3/IL4R/FOXF1/SCRIB/SDC4/FBN1/APOD/NOD1/PDCD1LG2/DAB2IP/HMOX1/NRARP/TSC22D4/ZFPM1/IL7R/SERPINB9/IRF3/FBXO7/SMAD7/MYC…	98
BP	GO:0032479	regulation of type I interferon production	43/2306	112/14170	1.37712e-08	9.38599e-07	ENSG00000115415/ENSG00000185507/ENSG00000156587/ENSG00000115267/ENSG00000140853/ENSG00000108771/ENSG00000107201/ENSG00000138646/ENSG00000125347/ENSG00000172936/ENSG00000077150/ENSG00000132109/ENSG00000118503/ENSG00000182179/ENSG00000187608/ENSG00000104856/ENSG00000123609/ENSG00000164342/ENSG00000169871/ENSG00000166888/ENSG00000163565/ENSG00000173039/ENSG00000109320/ENSG00000127666/ENSG00000150991…	STAT1/IRF7/UBE2L6/IFIH1/NLRC5/DHX58/DDX58/HERC5/IRF1/MYD88/NFKB2/TRIM21/TNFAIP3/UBA7/ISG15/RELB/NMI/TLR3/TRIM56/STAT6/IFI16/RELA/NFKB1/TICAM1/UBC/IKBKE/CREBBP/RIPK2/CGAS/TRIM25/TMEM173/RNF216/PLCG2/IRF3/EP300/NLRX1/CYLD/FLOT1/POLR3C/OTUD5/TLR2/GPATCH3/POLR3D	43
BP	GO:0002521	leukocyte differentiation	107/2306	392/14170	1.52144e-08	1.02462e-06	ENSG00000134321/ENSG00000168961/ENSG00000185507/ENSG00000168062/ENSG00000184371/ENSG00000125347/ENSG00000171223/ENSG00000166710/ENSG00000079385/ENSG00000162692/ENSG00000104856/ENSG00000152518/ENSG00000177606/ENSG00000170345/ENSG00000120738/ENSG00000128917/ENSG00000142627/ENSG00000164342/ENSG00000173334/ENSG00000168610/ENSG00000166888/ENSG00000067082/ENSG00000198719/ENSG00000104853/ENSG00000185650…	RSAD2/LGALS9/IRF7/BATF2/CSF1/IRF1/JUNB/B2M/CEACAM1/VCAM1/RELB/ZFP36L2/JUN/FOS/EGR1/DLL4/EPHA2/TLR3/TRIB1/STAT3/STAT6/KLF6/DLL1/CLPTM1/ZFP36L1/IFI16/CYP26B1/CD74/POU2F2/CEBPB/TGFB1/SBNO2/RARA/SOCS1/ZBTB7B/IL6/SRC/BCL3/ATP6AP1/LTBR/INPP5D/MMP14/GLI3/BAX/KLF10/FSTL3/JAK3/GATA3/IL4R/FZD5/FBN1/IL18R1/MYH9/AP3D1/HHEX/LRRK1/XBP1/ACIN1/NRARP/RIPK2/BAK1/KAT2A/SART1/ZFPM1/IL23A/PLCG2/IL7R/FBXO7/SOX13/SMAD7…	107
BP	GO:0034620	cellular response to unfolded protein	51/2306	144/14170	1.58149e-08	1.05253e-06	ENSG00000108691/ENSG00000162772/ENSG00000169429/ENSG00000087074/ENSG00000123240/ENSG00000179218/ENSG00000113739/ENSG00000109501/ENSG00000044574/ENSG00000160789/ENSG00000213676/ENSG00000166340/ENSG00000055332/ENSG00000185122/ENSG00000087088/ENSG00000137076/ENSG00000160691/ENSG00000149428/ENSG00000128272/ENSG00000159720/ENSG00000136848/ENSG00000100219/ENSG00000204389/ENSG00000178607/ENSG00000058262…	CCL2/ATF3/CXCL8/PPP1R15A/OPTN/CALR/STC2/WFS1/HSPA5/LMNA/ATF6B/TPP1/EIF2AK2/HSF1/BAX/TLN1/SHC1/HYOU1/ATF4/ATP6V0D1/DAB2IP/XBP1/HSPA1A/ERN1/SEC61A1/BAK1/DDIT3/CREB3/BCL2L11/DAXX/DCTN1/MYDGF/EDEM2/TM7SF3/EP300/HSPA1B/ADD1/PDIA6/CREB3L1/ACADVL/CUL7/PPP2R5B/HSPA9/SRPRA/DERL1/SYVN1/ARFGAP1/SELENOS/CREBRF/PPP1R15B/GSK3A	51
BP	GO:0032606	type I interferon production	43/2306	113/14170	1.87655e-08	1.22308e-06	ENSG00000115415/ENSG00000185507/ENSG00000156587/ENSG00000115267/ENSG00000140853/ENSG00000108771/ENSG00000107201/ENSG00000138646/ENSG00000125347/ENSG00000172936/ENSG00000077150/ENSG00000132109/ENSG00000118503/ENSG00000182179/ENSG00000187608/ENSG00000104856/ENSG00000123609/ENSG00000164342/ENSG00000169871/ENSG00000166888/ENSG00000163565/ENSG00000173039/ENSG00000109320/ENSG00000127666/ENSG00000150991…	STAT1/IRF7/UBE2L6/IFIH1/NLRC5/DHX58/DDX58/HERC5/IRF1/MYD88/NFKB2/TRIM21/TNFAIP3/UBA7/ISG15/RELB/NMI/TLR3/TRIM56/STAT6/IFI16/RELA/NFKB1/TICAM1/UBC/IKBKE/CREBBP/RIPK2/CGAS/TRIM25/TMEM173/RNF216/PLCG2/IRF3/EP300/NLRX1/CYLD/FLOT1/POLR3C/OTUD5/TLR2/GPATCH3/POLR3D	43
BP	GO:0035967	cellular response to topologically incorrect protein	55/2306	161/14170	1.881e-08	1.22308e-06	ENSG00000108691/ENSG00000162772/ENSG00000169429/ENSG00000087074/ENSG00000123240/ENSG00000179218/ENSG00000113739/ENSG00000109501/ENSG00000044574/ENSG00000160789/ENSG00000213676/ENSG00000166340/ENSG00000055332/ENSG00000185122/ENSG00000087088/ENSG00000137076/ENSG00000160691/ENSG00000149428/ENSG00000128272/ENSG00000159720/ENSG00000136848/ENSG00000100219/ENSG00000204389/ENSG00000094631/ENSG00000178607…	CCL2/ATF3/CXCL8/PPP1R15A/OPTN/CALR/STC2/WFS1/HSPA5/LMNA/ATF6B/TPP1/EIF2AK2/HSF1/BAX/TLN1/SHC1/HYOU1/ATF4/ATP6V0D1/DAB2IP/XBP1/HSPA1A/HDAC6/ERN1/SEC61A1/BAG6/BAK1/DDIT3/CREB3/BCL2L11/DNAJB12/DAXX/DCTN1/MYDGF/EDEM2/TM7SF3/EP300/HSPA1B/ADD1/PDIA6/CREB3L1/ACADVL/CUL7/PPP2R5B/HSPA9/SRPRA/DERL1/SYVN1/ARFGAP1/SELENOS/CREBRF/PPP1R15B/SDF2L1/GSK3A	55
BP	GO:0050865	regulation of cell activation	113/2306	422/14170	1.90604e-08	1.22528e-06	ENSG00000168961/ENSG00000108691/ENSG00000124762/ENSG00000271503/ENSG00000204592/ENSG00000125347/ENSG00000188313/ENSG00000118503/ENSG00000130202/ENSG00000079385/ENSG00000162692/ENSG00000137507/ENSG00000114315/ENSG00000090776/ENSG00000152518/ENSG00000004468/ENSG00000157873/ENSG00000196776/ENSG00000120217/ENSG00000163874/ENSG00000131203/ENSG00000102524/ENSG00000105246/ENSG00000166888/ENSG00000137801…	LGALS9/CCL2/CDKN1A/CCL5/HLA-E/IRF1/PLSCR1/TNFAIP3/NECTIN2/CEACAM1/VCAM1/LRRC32/HES1/EFNB1/ZFP36L2/CD38/TNFRSF14/CD47/CD274/ZC3H12A/IDO1/TNFSF13B/EBI3/STAT6/THBS1/CLPTM1/ZFP36L1/GSN/ADGRF5/LAMP1/CYP26B1/CD74/C1QTNF1/CEBPB/TGFB1/RARA/UNC13D/SOCS1/ZBTB7B/CD81/IL6/CTGF/SRC/TICAM1/RHBDD3/INPP5D/SUPT6H/MMP14/PKN1/GLI3/JAK3/CD40/GATA3/IL4R/FOXF1/SDC4/AP3D1/PDCD1LG2/XBP1/FES/HMOX1/NRARP/RIPK2/IL1B/CD320/…	113
BP	GO:0002697	regulation of immune effector process	83/2306	283/14170	2.06988e-08	1.31566e-06	ENSG00000134321/ENSG00000185745/ENSG00000168961/ENSG00000115415/ENSG00000130303/ENSG00000108771/ENSG00000107201/ENSG00000204592/ENSG00000138646/ENSG00000138496/ENSG00000118503/ENSG00000163840/ENSG00000130202/ENSG00000166710/ENSG00000079385/ENSG00000239713/ENSG00000137628/ENSG00000164342/ENSG00000163874/ENSG00000159403/ENSG00000166888/ENSG00000149131/ENSG00000128394/ENSG00000185896/ENSG00000019582…	RSAD2/IFIT1/LGALS9/STAT1/BST2/DHX58/DDX58/HLA-E/HERC5/PARP9/TNFAIP3/DTX3L/NECTIN2/B2M/CEACAM1/APOBEC3G/DDX60/TLR3/ZC3H12A/C1R/STAT6/SERPING1/APOBEC3F/LAMP1/CD74/CFH/TGFB1/RARA/UNC13D/ZBTB7B/CFB/CD81/IL6/BIRC3/CLU/SUPT6H/PKN1/A2M/JAK3/CFP/CD40/GATA3/IL4R/FOXF1/FZD5/TRPM4/C1S/C3/XBP1/FES/HMOX1/MAPK3/RIPK2/IL1B/MYO18A/IL23A/CGAS/TNFRSF4/TMEM173/RNF216/IL7R/SERPINB9/IRF3/SMAD7/TKFC/NLRX1/DNASE1/NOD2/…	83
BP	GO:0070059	intrinsic apoptotic signaling pathway in response to endoplasmic reticulum stress	27/2306	56/14170	2.52596e-08	1.5877e-06	ENSG00000140464/ENSG00000178719/ENSG00000087074/ENSG00000109501/ENSG00000105327/ENSG00000141682/ENSG00000172216/ENSG00000120889/ENSG00000087088/ENSG00000149428/ENSG00000128272/ENSG00000136848/ENSG00000100219/ENSG00000204389/ENSG00000178607/ENSG00000204463/ENSG00000030110/ENSG00000128965/ENSG00000175197/ENSG00000107175/ENSG00000153094/ENSG00000157613/ENSG00000101255/ENSG00000162298/ENSG00000127191…	PML/GRINA/PPP1R15A/WFS1/BBC3/PMAIP1/CEBPB/TNFRSF10B/BAX/HYOU1/ATF4/DAB2IP/XBP1/HSPA1A/ERN1/BAG6/BAK1/CHAC1/DDIT3/CREB3/BCL2L11/CREB3L1/TRIB3/SYVN1/TRAF2/SELENOS/ITPR1	27
BP	GO:2001234	negative regulation of apoptotic signaling pathway	62/2306	192/14170	2.73483e-08	1.7001e-06	ENSG00000090339/ENSG00000121858/ENSG00000178719/ENSG00000126709/ENSG00000118503/ENSG00000003402/ENSG00000006210/ENSG00000073756/ENSG00000106366/ENSG00000112096/ENSG00000109501/ENSG00000135679/ENSG00000137801/ENSG00000153234/ENSG00000143384/ENSG00000160789/ENSG00000019582/ENSG00000120889/ENSG00000173039/ENSG00000120885/ENSG00000197122/ENSG00000026103/ENSG00000060138/ENSG00000104689/ENSG00000087088…	ICAM1/TNFSF10/GRINA/IFI6/TNFAIP3/CFLAR/CX3CL1/PTGS2/SERPINE1/SOD2/WFS1/MDM2/THBS1/NR4A2/MCL1/LMNA/CD74/TNFRSF10B/RELA/CLU/SRC/FAS/YBX3/TNFRSF10A/BAX/TRADD/DNAJA1/SIAH2/HYOU1/ARHGEF2/NOC2L/TMBIM1/XBP1/BCL2L1/HSPA1A/HMOX1/PCGF2/IL1B/UNC5B/CREB3/SLC35F6/MAPK7/NOL3/PGAP2/SNAI1/PRELID1/ZNF385A/RIPK1/IL1A/HSPA1B/CREB3L1/NOS3/PSEN1/SYVN1/ACKR3/TRAF2/SELENOS/TCF7L2/ENO1/CTNNA1/IL7/HSPB1	62
BP	GO:1902105	regulation of leukocyte differentiation	65/2306	207/14170	4.25896e-08	2.6188e-06	ENSG00000168961/ENSG00000185507/ENSG00000184371/ENSG00000125347/ENSG00000079385/ENSG00000152518/ENSG00000177606/ENSG00000170345/ENSG00000164342/ENSG00000173334/ENSG00000104853/ENSG00000185650/ENSG00000003137/ENSG00000019582/ENSG00000172216/ENSG00000105329/ENSG00000131759/ENSG00000185338/ENSG00000160685/ENSG00000071553/ENSG00000168918/ENSG00000157227/ENSG00000106571/ENSG00000155090/ENSG00000070404…	LGALS9/IRF7/CSF1/IRF1/CEACAM1/ZFP36L2/JUN/FOS/TLR3/TRIB1/CLPTM1/ZFP36L1/CYP26B1/CD74/CEBPB/TGFB1/RARA/SOCS1/ZBTB7B/ATP6AP1/INPP5D/MMP14/GLI3/KLF10/FSTL3/JAK3/GATA3/IL4R/FBN1/AP3D1/XBP1/ACIN1/NRARP/RIPK2/KAT2A/SART1/ZFPM1/IL23A/IL7R/FBXO7/SOX13/SMAD7/MYC/PRELID1/RIPK1/TFE3/TOB2/LIF/ITPKB/CYLD/ZBTB46/GATA2/ADA/TCTA/ERBB2/IL12A/AXL/ESRRA/GPR68/TAL1/NFATC2/GAS6/IL7/CD83/IFNB1	65
BP	GO:0040017	positive regulation of locomotion	119/2306	459/14170	5.71639e-08	3.47717e-06	ENSG00000169248/ENSG00000081041/ENSG00000168961/ENSG00000090339/ENSG00000163739/ENSG00000169245/ENSG00000184371/ENSG00000271503/ENSG00000169429/ENSG00000161921/ENSG00000128052/ENSG00000145632/ENSG00000143878/ENSG00000073756/ENSG00000105287/ENSG00000179218/ENSG00000106366/ENSG00000112096/ENSG00000177606/ENSG00000135679/ENSG00000005884/ENSG00000142871/ENSG00000120217/ENSG00000163874/ENSG00000182871…	CXCL11/CXCL2/LGALS9/ICAM1/CXCL1/CXCL10/CSF1/CCL5/CXCL8/CXCL16/KDR/PLK2/RHOB/PTGS2/PRKD2/CALR/SERPINE1/SOD2/JUN/MDM2/ITGA3/CYR61/CD274/ZC3H12A/COL18A1/S1PR1/ITGA5/HSPA5/THBS1/STAT5A/SPARC/MCAM/NOTCH1/CXCL3/SPHK1/FLT4/EDN1/CD74/TP53/TGFB1/JCAD/IL6/SRC/BCAR1/DAPK3/RIPOR1/PGF/MMP14/FLT1/MYADM/CD40/GATA3/FOXF1/ACTN4/PLVAP/TRIP6/CXCL5/ARHGEF2/DDRGK1/DAB2IP/XBP1/IL1R1/HMOX1/HDAC6/HBEGF/SEMA3F/FGF2/MAPK3…	119
BP	GO:0001667	ameboidal-type cell migration	94/2306	340/14170	5.90658e-08	3.55463e-06	ENSG00000140464/ENSG00000079385/ENSG00000128052/ENSG00000145632/ENSG00000067066/ENSG00000090776/ENSG00000143878/ENSG00000073756/ENSG00000105287/ENSG00000179218/ENSG00000068001/ENSG00000177606/ENSG00000173801/ENSG00000204138/ENSG00000079308/ENSG00000173269/ENSG00000128917/ENSG00000142627/ENSG00000005884/ENSG00000163874/ENSG00000139567/ENSG00000137801/ENSG00000126561/ENSG00000113140/ENSG00000148400…	PML/CEACAM1/KDR/PLK2/SP100/EFNB1/RHOB/PTGS2/PRKD2/CALR/HYAL2/JUN/JUP/PHACTR4/TNS1/MMRN2/DLL4/EPHA2/ITGA3/ZC3H12A/ACVRL1/THBS1/STAT5A/SPARC/NOTCH1/TIMP1/FLT4/EDN1/NR2F2/TBX1/SOX18/PLEKHG5/PRCP/KLF4/EFNA1/TGFB1/JCAD/LGALS8/SRC/BCAR1/EPHB4/TMEM201/AMOTL2/PKN1/TACSTD2/CORO1B/CD40/GATA3/PLXND1/SDC4/PTPN23/LAMA5/NR4A1/MYH9/DAB2IP/EGR3/ARHGAP4/HMOX1/HDAC6/HBEGF/SEMA3F/FGF2/PXN/RET/ZNF580/LRP5/APOE/ADAMT…	94
BP	GO:0030968	endoplasmic reticulum unfolded protein response	45/2306	125/14170	6.24661e-08	3.71969e-06	ENSG00000108691/ENSG00000162772/ENSG00000169429/ENSG00000087074/ENSG00000179218/ENSG00000113739/ENSG00000109501/ENSG00000044574/ENSG00000160789/ENSG00000213676/ENSG00000166340/ENSG00000055332/ENSG00000087088/ENSG00000137076/ENSG00000160691/ENSG00000149428/ENSG00000128272/ENSG00000159720/ENSG00000136848/ENSG00000100219/ENSG00000204389/ENSG00000178607/ENSG00000058262/ENSG00000030110/ENSG00000175197…	CCL2/ATF3/CXCL8/PPP1R15A/CALR/STC2/WFS1/HSPA5/LMNA/ATF6B/TPP1/EIF2AK2/BAX/TLN1/SHC1/HYOU1/ATF4/ATP6V0D1/DAB2IP/XBP1/HSPA1A/ERN1/SEC61A1/BAK1/DDIT3/CREB3/BCL2L11/DCTN1/MYDGF/EDEM2/EP300/ADD1/PDIA6/CREB3L1/ACADVL/CUL7/PPP2R5B/SRPRA/DERL1/SYVN1/ARFGAP1/SELENOS/CREBRF/PPP1R15B/GSK3A	45
BP	GO:0050921	positive regulation of chemotaxis	40/2306	106/14170	7.62453e-08	4.49291e-06	ENSG00000169248/ENSG00000081041/ENSG00000168961/ENSG00000163739/ENSG00000169245/ENSG00000184371/ENSG00000271503/ENSG00000169429/ENSG00000128052/ENSG00000105287/ENSG00000179218/ENSG00000106366/ENSG00000170989/ENSG00000137801/ENSG00000163734/ENSG00000078401/ENSG00000019582/ENSG00000105329/ENSG00000136244/ENSG00000119630/ENSG00000163735/ENSG00000138685/ENSG00000102882/ENSG00000213654/ENSG00000107175…	CXCL11/CXCL2/LGALS9/CXCL1/CXCL10/CSF1/CCL5/CXCL8/KDR/PRKD2/CALR/SERPINE1/S1PR1/THBS1/CXCL3/EDN1/CD74/TGFB1/IL6/PGF/CXCL5/FGF2/MAPK3/GPSM3/CREB3/ZNF580/IL23A/CXCL6/RIPOR2/CDH13/FGFR1/C3AR1/IL12A/VEGFB/P2RX4/SMAD3/GAS6/TMSB4X/TRPV4/HSPB1	40
BP	GO:0009896	positive regulation of catabolic process	101/2306	376/14170	9.17255e-08	5.3494e-06	ENSG00000132274/ENSG00000116514/ENSG00000124226/ENSG00000132109/ENSG00000118503/ENSG00000163840/ENSG00000128052/ENSG00000145632/ENSG00000123240/ENSG00000100226/ENSG00000138035/ENSG00000152518/ENSG00000105939/ENSG00000028137/ENSG00000135679/ENSG00000013374/ENSG00000173334/ENSG00000128016/ENSG00000163874/ENSG00000185650/ENSG00000159388/ENSG00000130766/ENSG00000196235/ENSG00000110651/ENSG00000171206…	TRIM22/RNF19B/RNF114/TRIM21/TNFAIP3/DTX3L/KDR/PLK2/OPTN/GTPBP1/PNPT1/ZFP36L2/ZC3HAV1/TNFRSF1B/MDM2/NUB1/TRIB1/ZFP36/ZC3H12A/ZFP36L1/BTG2/SESN2/SUPT5H/CD81/TRIM8/CLU/TICAM1/RHBDD3/AMBRA1/CALCOCO2/GBA/LARP1/RNF40/PLK3/HSF1/BAX/RILP/FYCO1/KHSRP/DDRGK1/UVRAG/NOD1/WWP2/DAB2IP/XBP1/VPS11/HSPA1A/HMOX1/HDAC6/MAPK3/RIPK2/BAG6/IL1B/PLEKHF1/ANKIB1/BCAP31/PIP4K2C/RAPGEF3/LRSAM1/SMURF1/UPF1/KEAP1/APOE/FBXO7/S…	101
BP	GO:0045089	positive regulation of innate immune response	83/2306	292/14170	9.52502e-08	5.49827e-06	ENSG00000134321/ENSG00000110057/ENSG00000185507/ENSG00000115267/ENSG00000140853/ENSG00000108771/ENSG00000271503/ENSG00000107201/ENSG00000240065/ENSG00000204592/ENSG00000125347/ENSG00000172936/ENSG00000100906/ENSG00000188313/ENSG00000138496/ENSG00000118503/ENSG00000204264/ENSG00000130202/ENSG00000100600/ENSG00000104856/ENSG00000145901/ENSG00000163131/ENSG00000205220/ENSG00000092010/ENSG00000137628…	RSAD2/UNC93B1/IRF7/IFIH1/NLRC5/DHX58/CCL5/DDX58/PSMB9/HLA-E/IRF1/MYD88/NFKBIA/PLSCR1/PARP9/TNFAIP3/PSMB8/NECTIN2/LGMN/RELB/TNIP1/CTSS/PSMB10/PSME1/DDX60/TLR3/TRIM5/CTSL/PSME2/ICAM2/IFI16/LAMP1/GBP5/RELA/BIRC3/IRAK2/SRC/NFKB1/TICAM1/UBC/CNPY3/IKBKE/NOD1/DAB2IP/HSPA1A/CREBBP/RIPK2/CYBA/CGAS/TMEM173/PSMF1/PSMA5/PLCG2/IRF3/PSMC3/TKFC/RIPK1/EP300/HSPA1B/NLRX1/PSMD3/NOD2/CYLD/FLOT1/PIK3AP1/TAB1/POLR3C/…	83
BP	GO:0051098	regulation of binding	90/2306	325/14170	1.03885e-07	5.93612e-06	ENSG00000185745/ENSG00000119922/ENSG00000100906/ENSG00000138496/ENSG00000163840/ENSG00000166710/ENSG00000145632/ENSG00000067066/ENSG00000114315/ENSG00000177606/ENSG00000143537/ENSG00000044574/ENSG00000137486/ENSG00000163132/ENSG00000163565/ENSG00000136826/ENSG00000105329/ENSG00000131759/ENSG00000132600/ENSG00000114867/ENSG00000104973/ENSG00000197122/ENSG00000127666/ENSG00000069399/ENSG00000185122…	IFIT1/IFIT2/NFKBIA/PARP9/DTX3L/B2M/PLK2/SP100/HES1/JUN/ADAM15/HSPA5/ARRB1/MSX1/IFI16/KLF4/TGFB1/RARA/PRMT7/EIF4G1/MED25/SRC/TICAM1/BCL3/HSF1/BAX/GATA3/PLXND1/ACTB/MEPCE/DDRGK1/DAB2IP/TRAF4/HMOX1/MAPK3/CPNE1/RIPK2/TRIM28/BAK1/KAT2A/DDIT3/ZFPM1/SPTA1/HSP90AB1/TMEM173/JAK2/APOE/RIPOR2/AES/NKX3-1/MAU2/CSF3/CDK9/EP300/ADD1/PKD1/CCM2L/LRPAP1/LIF/FAM129B/CYLD/FLOT1/HIP1R/FMR1/GOLGA2/APP/SKI/PHLDA2/PRKCD…	90
BP	GO:0042110	T cell activation	97/2306	359/14170	1.21768e-07	6.88844e-06	ENSG00000134321/ENSG00000168961/ENSG00000108691/ENSG00000090339/ENSG00000271503/ENSG00000204592/ENSG00000125347/ENSG00000166710/ENSG00000079385/ENSG00000162692/ENSG00000137507/ENSG00000114315/ENSG00000090776/ENSG00000026950/ENSG00000104856/ENSG00000152518/ENSG00000120738/ENSG00000128917/ENSG00000157873/ENSG00000196776/ENSG00000120217/ENSG00000131203/ENSG00000168610/ENSG00000102524/ENSG00000105246…	RSAD2/LGALS9/CCL2/ICAM1/CCL5/HLA-E/IRF1/B2M/CEACAM1/VCAM1/LRRC32/HES1/EFNB1/BTN3A1/RELB/ZFP36L2/EGR1/DLL4/TNFRSF14/CD47/CD274/IDO1/STAT3/TNFSF13B/EBI3/STAT6/CLPTM1/ZFP36L1/GSN/CYP26B1/CD74/CEBPB/NCSTN/CCND3/TGFB1/RARA/SOCS1/ZBTB7B/IL6/SRC/BCL3/HSH2D/GLI3/BAX/JAK3/GATA3/IL4R/SDC4/FZD5/IL18R1/MYH9/AP3D1/PDCD1LG2/XBP1/NRARP/RIPK2/ELF4/IL1B/KAT2A/SART1/ZFPM1/IL23A/SPTA1/CSK/CD276/TNFRSF4/IL7R/TNFSF18…	97
BP	GO:0002444	myeloid leukocyte mediated immunity	121/2306	475/14170	1.25763e-07	7.04397e-06	ENSG00000168961/ENSG00000130303/ENSG00000163739/ENSG00000166710/ENSG00000079385/ENSG00000104518/ENSG00000261371/ENSG00000013364/ENSG00000030582/ENSG00000163661/ENSG00000163131/ENSG00000173801/ENSG00000028137/ENSG00000110719/ENSG00000096696/ENSG00000196776/ENSG00000101439/ENSG00000197746/ENSG00000117984/ENSG00000171298/ENSG00000146425/ENSG00000148180/ENSG00000185896/ENSG00000196187/ENSG00000137509…	LGALS9/BST2/CXCL1/B2M/CEACAM1/GSDMD/PECAM1/MVP/GRN/PTX3/CTSS/JUP/TNFRSF1B/TCIRG1/DSP/CD47/CST3/PSAP/CTSD/GAA/DYNLT1/GSN/LAMP1/TMEM63A/PRCP/NCSTN/PLEKHO2/UNC13D/PFKL/ARSA/DPP7/IL6/CTSA/NFKB1/SLC44A2/AGPAT2/LRG1/CAPN1/TMC6/GHDC/DBNL/CFP/IL4R/FOXF1/S100A11/ANPEP/CXCL5/STOM/GUSB/ATP6V0A1/PGAM1/C3/TMBIM1/PTPRB/VAMP2/TMEM179B/FES/HSPA1A/HMOX1/ERP44/CPNE1/MAN2B1/BRI3/RHOG/CYBA/DYNC1H1/HSP90AB1/CD63/TMEM…	121
BP	GO:0002687	positive regulation of leukocyte migration	39/2306	104/14170	1.34307e-07	7.4488e-06	ENSG00000169248/ENSG00000081041/ENSG00000168961/ENSG00000090339/ENSG00000163739/ENSG00000169245/ENSG00000184371/ENSG00000271503/ENSG00000169429/ENSG00000179218/ENSG00000106366/ENSG00000137801/ENSG00000163734/ENSG00000078401/ENSG00000019582/ENSG00000141510/ENSG00000105329/ENSG00000136244/ENSG00000119630/ENSG00000157227/ENSG00000130300/ENSG00000163735/ENSG00000115594/ENSG00000102882/ENSG00000213654…	CXCL11/CXCL2/LGALS9/ICAM1/CXCL1/CXCL10/CSF1/CCL5/CXCL8/CALR/SERPINE1/THBS1/CXCL3/EDN1/CD74/TP53/TGFB1/IL6/PGF/MMP14/PLVAP/CXCL5/IL1R1/MAPK3/GPSM3/CREB3/ZNF580/IL23A/CXCL6/TNFSF18/CCL20/RIPOR2/IL1A/C3AR1/APP/IL12A/VEGFB/GAS6/TRPV4	39
BP	GO:0002275	myeloid cell activation involved in immune response	119/2306	466/14170	1.38744e-07	7.62015e-06	ENSG00000168961/ENSG00000130303/ENSG00000163739/ENSG00000166710/ENSG00000079385/ENSG00000104518/ENSG00000261371/ENSG00000013364/ENSG00000030582/ENSG00000163661/ENSG00000163131/ENSG00000173801/ENSG00000028137/ENSG00000110719/ENSG00000096696/ENSG00000196776/ENSG00000101439/ENSG00000197746/ENSG00000117984/ENSG00000171298/ENSG00000146425/ENSG00000148180/ENSG00000185896/ENSG00000196187/ENSG00000137509…	LGALS9/BST2/CXCL1/B2M/CEACAM1/GSDMD/PECAM1/MVP/GRN/PTX3/CTSS/JUP/TNFRSF1B/TCIRG1/DSP/CD47/CST3/PSAP/CTSD/GAA/DYNLT1/GSN/LAMP1/TMEM63A/PRCP/NCSTN/PLEKHO2/SBNO2/UNC13D/PFKL/ARSA/DPP7/CTSA/NFKB1/TICAM1/SLC44A2/AGPAT2/LRG1/CAPN1/TMC6/GHDC/DBNL/CFP/IL4R/FOXF1/S100A11/ANPEP/STOM/GUSB/ATP6V0A1/PGAM1/C3/TMBIM1/PTPRB/VAMP2/TMEM179B/FES/HSPA1A/HMOX1/ERP44/CPNE1/MAN2B1/BRI3/RHOG/CYBA/DYNC1H1/HSP90AB1/CD63/T…	119
BP	GO:0002460	adaptive immune response based on somatic recombination of immune receptors built from immunoglobulin superfamily domains	57/2306	179/14170	1.67799e-07	9.1273e-06	ENSG00000134321/ENSG00000185507/ENSG00000090339/ENSG00000204592/ENSG00000077150/ENSG00000118503/ENSG00000130202/ENSG00000166710/ENSG00000079385/ENSG00000137496/ENSG00000104856/ENSG00000111801/ENSG00000186470/ENSG00000168610/ENSG00000102524/ENSG00000159403/ENSG00000105246/ENSG00000166888/ENSG00000149131/ENSG00000019582/ENSG00000028277/ENSG00000105329/ENSG00000092929/ENSG00000160685/ENSG00000136244…	RSAD2/IRF7/ICAM1/HLA-E/NFKB2/TNFAIP3/NECTIN2/B2M/CEACAM1/IL18BP/RELB/BTN3A3/BTN3A2/STAT3/TNFSF13B/C1R/EBI3/STAT6/SERPING1/CD74/POU2F2/TGFB1/UNC13D/ZBTB7B/IL6/CLU/BCL3/JAG1/INPP5D/SUPT6H/PKN1/JAK3/CD40/GATA3/IL4R/FZD5/IL18R1/TRPM4/C1S/C3/RIPK2/IL1B/IL23A/IL7R/SMAD7/KDELR1/ERCC1/ADA/EXOSC6/PRKCD/IL12A/NBN/CFI/IL33/TRAF2/RIPK3/IFNB1	57
BP	GO:1904035	regulation of epithelial cell apoptotic process	26/2306	57/14170	1.86812e-07	1.00647e-05	ENSG00000090339/ENSG00000118503/ENSG00000128052/ENSG00000003402/ENSG00000106366/ENSG00000109501/ENSG00000128016/ENSG00000182871/ENSG00000137801/ENSG00000185650/ENSG00000148180/ENSG00000167772/ENSG00000136244/ENSG00000101017/ENSG00000107485/ENSG00000100292/ENSG00000131477/ENSG00000096968/ENSG00000166484/ENSG00000179348/ENSG00000105229/ENSG00000168884/ENSG00000148737/ENSG00000130669/ENSG00000183087…	ICAM1/TNFAIP3/KDR/CFLAR/SERPINE1/WFS1/ZFP36/COL18A1/THBS1/ZFP36L1/GSN/ANGPTL4/IL6/CD40/GATA3/HMOX1/RAMP2/JAK2/MAPK7/GATA2/PIAS4/TNIP2/TCF7L2/PAK4/GAS6/TIA1	26
BP	GO:0090130	tissue migration	74/2306	255/14170	1.90945e-07	1.01903e-05	ENSG00000079385/ENSG00000128052/ENSG00000145632/ENSG00000067066/ENSG00000143878/ENSG00000073756/ENSG00000105287/ENSG00000179218/ENSG00000177606/ENSG00000173801/ENSG00000173269/ENSG00000128917/ENSG00000142627/ENSG00000005884/ENSG00000163874/ENSG00000139567/ENSG00000137801/ENSG00000126561/ENSG00000113140/ENSG00000148400/ENSG00000037280/ENSG00000078401/ENSG00000185551/ENSG00000203883/ENSG00000171680…	CEACAM1/KDR/PLK2/SP100/RHOB/PTGS2/PRKD2/CALR/JUN/JUP/MMRN2/DLL4/EPHA2/ITGA3/ZC3H12A/ACVRL1/THBS1/STAT5A/SPARC/NOTCH1/FLT4/EDN1/NR2F2/SOX18/PLEKHG5/PRCP/KLF4/EFNA1/TGFB1/JCAD/LGALS8/SRC/BCAR1/EPHB4/PKN1/TACSTD2/CORO1B/CD40/GATA3/PLXND1/FOXF1/PTPN23/NR4A1/MYH9/DAB2IP/EGR3/HMOX1/HDAC6/HBEGF/FGF2/PXN/ZNF580/APOE/ADAMTS9/EFNB2/MAP3K3/CARD10/ACTA2/HYAL1/CDH13/PLCG1/FGFR1/NUP93/SRF/NOS3/P2RX4/HDAC7/PRKX…	74
BP	GO:0002446	neutrophil mediated immunity	112/2306	437/14170	2.65778e-07	1.40514e-05	ENSG00000130303/ENSG00000163739/ENSG00000166710/ENSG00000079385/ENSG00000104518/ENSG00000261371/ENSG00000013364/ENSG00000030582/ENSG00000163661/ENSG00000163131/ENSG00000173801/ENSG00000028137/ENSG00000110719/ENSG00000096696/ENSG00000196776/ENSG00000101439/ENSG00000197746/ENSG00000117984/ENSG00000171298/ENSG00000146425/ENSG00000148180/ENSG00000185896/ENSG00000196187/ENSG00000137509/ENSG00000162736…	BST2/CXCL1/B2M/CEACAM1/GSDMD/PECAM1/MVP/GRN/PTX3/CTSS/JUP/TNFRSF1B/TCIRG1/DSP/CD47/CST3/PSAP/CTSD/GAA/DYNLT1/GSN/LAMP1/TMEM63A/PRCP/NCSTN/PLEKHO2/UNC13D/PFKL/ARSA/DPP7/IL6/CTSA/NFKB1/SLC44A2/AGPAT2/LRG1/CAPN1/TMC6/GHDC/DBNL/CFP/S100A11/ANPEP/CXCL5/STOM/GUSB/ATP6V0A1/PGAM1/C3/TMBIM1/PTPRB/TMEM179B/HSPA1A/ERP44/CPNE1/MAN2B1/BRI3/RHOG/CYBA/DYNC1H1/HSP90AB1/CD63/TMEM173/PSMA5/CXCL6/IGF2R/GNS/NEU1/PSM…	112
BP	GO:2001237	negative regulation of extrinsic apoptotic signaling pathway	34/2306	87/14170	2.68882e-07	1.4084e-05	ENSG00000090339/ENSG00000121858/ENSG00000126709/ENSG00000118503/ENSG00000003402/ENSG00000006210/ENSG00000106366/ENSG00000137801/ENSG00000143384/ENSG00000160789/ENSG00000120889/ENSG00000173039/ENSG00000197122/ENSG00000026103/ENSG00000104689/ENSG00000102871/ENSG00000181788/ENSG00000116584/ENSG00000135926/ENSG00000171552/ENSG00000204389/ENSG00000100292/ENSG00000125538/ENSG00000107731/ENSG00000166484…	ICAM1/TNFSF10/IFI6/TNFAIP3/CFLAR/CX3CL1/SERPINE1/THBS1/MCL1/LMNA/TNFRSF10B/RELA/SRC/FAS/TNFRSF10A/TRADD/SIAH2/ARHGEF2/TMBIM1/BCL2L1/HSPA1A/HMOX1/IL1B/UNC5B/MAPK7/NOL3/RIPK1/IL1A/HSPA1B/NOS3/TRAF2/TCF7L2/CTNNA1/IL7	34
BP	GO:0036230	granulocyte activation	112/2306	438/14170	3.01127e-07	1.56282e-05	ENSG00000130303/ENSG00000163739/ENSG00000271503/ENSG00000169429/ENSG00000166710/ENSG00000079385/ENSG00000104518/ENSG00000261371/ENSG00000013364/ENSG00000030582/ENSG00000163661/ENSG00000163131/ENSG00000173801/ENSG00000028137/ENSG00000110719/ENSG00000096696/ENSG00000196776/ENSG00000101439/ENSG00000197746/ENSG00000117984/ENSG00000171298/ENSG00000146425/ENSG00000148180/ENSG00000185896/ENSG00000196187…	BST2/CXCL1/CCL5/CXCL8/B2M/CEACAM1/GSDMD/PECAM1/MVP/GRN/PTX3/CTSS/JUP/TNFRSF1B/TCIRG1/DSP/CD47/CST3/PSAP/CTSD/GAA/DYNLT1/GSN/LAMP1/TMEM63A/PRCP/NCSTN/PLEKHO2/UNC13D/PFKL/ARSA/DPP7/CTSA/NFKB1/SLC44A2/AGPAT2/LRG1/CAPN1/TMC6/GHDC/DBNL/CFP/S100A11/ANPEP/STOM/GUSB/ATP6V0A1/PGAM1/C3/TMBIM1/PTPRB/VAMP2/TMEM179B/HSPA1A/ERP44/CPNE1/MAN2B1/BRI3/RHOG/CYBA/DYNC1H1/HSP90AB1/CD63/TMEM173/PSMA5/CXCL6/IGF2R/GNS/N…	112
BP	GO:0010631	epithelial cell migration	72/2306	249/14170	3.24258e-07	1.66757e-05	ENSG00000079385/ENSG00000128052/ENSG00000145632/ENSG00000067066/ENSG00000143878/ENSG00000073756/ENSG00000105287/ENSG00000179218/ENSG00000177606/ENSG00000173801/ENSG00000173269/ENSG00000128917/ENSG00000142627/ENSG00000005884/ENSG00000163874/ENSG00000139567/ENSG00000137801/ENSG00000126561/ENSG00000113140/ENSG00000148400/ENSG00000037280/ENSG00000078401/ENSG00000185551/ENSG00000203883/ENSG00000171680…	CEACAM1/KDR/PLK2/SP100/RHOB/PTGS2/PRKD2/CALR/JUN/JUP/MMRN2/DLL4/EPHA2/ITGA3/ZC3H12A/ACVRL1/THBS1/STAT5A/SPARC/NOTCH1/FLT4/EDN1/NR2F2/SOX18/PLEKHG5/PRCP/KLF4/EFNA1/TGFB1/JCAD/LGALS8/SRC/BCAR1/EPHB4/PKN1/TACSTD2/CORO1B/CD40/GATA3/PLXND1/PTPN23/NR4A1/MYH9/DAB2IP/EGR3/HMOX1/HDAC6/HBEGF/FGF2/PXN/ZNF580/APOE/ADAMTS9/EFNB2/MAP3K3/CARD10/HYAL1/CDH13/PLCG1/FGFR1/NUP93/SRF/NOS3/P2RX4/HDAC7/PRKX/AAMP/RREB1/…	72
BP	GO:0002690	positive regulation of leukocyte chemotaxis	29/2306	69/14170	3.27743e-07	1.67031e-05	ENSG00000169248/ENSG00000081041/ENSG00000168961/ENSG00000163739/ENSG00000169245/ENSG00000184371/ENSG00000271503/ENSG00000169429/ENSG00000179218/ENSG00000106366/ENSG00000137801/ENSG00000163734/ENSG00000078401/ENSG00000019582/ENSG00000136244/ENSG00000119630/ENSG00000163735/ENSG00000102882/ENSG00000213654/ENSG00000107175/ENSG00000213015/ENSG00000110944/ENSG00000124875/ENSG00000111913/ENSG00000171860…	CXCL11/CXCL2/LGALS9/CXCL1/CXCL10/CSF1/CCL5/CXCL8/CALR/SERPINE1/THBS1/CXCL3/EDN1/CD74/IL6/PGF/CXCL5/MAPK3/GPSM3/CREB3/ZNF580/IL23A/CXCL6/RIPOR2/C3AR1/IL12A/VEGFB/GAS6/TRPV4	29
BP	GO:0042119	neutrophil activation	111/2306	434/14170	3.36314e-07	1.69868e-05	ENSG00000130303/ENSG00000163739/ENSG00000271503/ENSG00000169429/ENSG00000166710/ENSG00000079385/ENSG00000104518/ENSG00000261371/ENSG00000013364/ENSG00000030582/ENSG00000163661/ENSG00000163131/ENSG00000173801/ENSG00000028137/ENSG00000110719/ENSG00000096696/ENSG00000196776/ENSG00000101439/ENSG00000197746/ENSG00000117984/ENSG00000171298/ENSG00000146425/ENSG00000148180/ENSG00000185896/ENSG00000196187…	BST2/CXCL1/CCL5/CXCL8/B2M/CEACAM1/GSDMD/PECAM1/MVP/GRN/PTX3/CTSS/JUP/TNFRSF1B/TCIRG1/DSP/CD47/CST3/PSAP/CTSD/GAA/DYNLT1/GSN/LAMP1/TMEM63A/PRCP/NCSTN/PLEKHO2/UNC13D/PFKL/ARSA/DPP7/CTSA/NFKB1/SLC44A2/AGPAT2/LRG1/CAPN1/TMC6/GHDC/DBNL/CFP/S100A11/ANPEP/STOM/GUSB/ATP6V0A1/PGAM1/C3/TMBIM1/PTPRB/TMEM179B/HSPA1A/ERP44/CPNE1/MAN2B1/BRI3/RHOG/CYBA/DYNC1H1/HSP90AB1/CD63/TMEM173/PSMA5/CXCL6/IGF2R/GNS/NEU1/PS…	111
BP	GO:1903708	positive regulation of hemopoiesis	48/2306	144/14170	3.43421e-07	1.71923e-05	ENSG00000168961/ENSG00000115415/ENSG00000184371/ENSG00000177606/ENSG00000170345/ENSG00000173334/ENSG00000168610/ENSG00000185650/ENSG00000019582/ENSG00000105329/ENSG00000131759/ENSG00000185338/ENSG00000101384/ENSG00000071553/ENSG00000168918/ENSG00000157227/ENSG00000106571/ENSG00000155090/ENSG00000107485/ENSG00000077238/ENSG00000065000/ENSG00000100219/ENSG00000182511/ENSG00000204389/ENSG00000100813…	LGALS9/STAT1/CSF1/JUN/FOS/TRIB1/STAT3/ZFP36L1/CD74/TGFB1/RARA/SOCS1/JAG1/ATP6AP1/INPP5D/MMP14/GLI3/KLF10/GATA3/IL4R/AP3D1/XBP1/FES/HSPA1A/ACIN1/RIPK2/SART1/IL23A/IL7R/CSF3/RIPK1/HSPA1B/LIF/ITPKB/CYLD/ZBTB46/GATA2/ACVR1B/ADA/SCIN/IL12A/PRMT1/AXL/GPR68/TAL1/GAS6/IL7/CD83	48
BP	GO:0071260	cellular response to mechanical stimulus	30/2306	73/14170	3.7201e-07	1.84602e-05	ENSG00000125347/ENSG00000172936/ENSG00000073756/ENSG00000164342/ENSG00000067182/ENSG00000137752/ENSG00000105329/ENSG00000090020/ENSG00000120889/ENSG00000103335/ENSG00000109320/ENSG00000026103/ENSG00000111321/ENSG00000116717/ENSG00000104689/ENSG00000101017/ENSG00000240583/ENSG00000186642/ENSG00000102882/ENSG00000125538/ENSG00000030110/ENSG00000163399/ENSG00000051523/ENSG00000111913/ENSG00000120949…	IRF1/MYD88/PTGS2/TLR3/TNFRSF1A/CASP1/TGFB1/SLC9A1/TNFRSF10B/PIEZO1/NFKB1/FAS/LTBR/GADD45A/TNFRSF10A/CD40/AQP1/PDE2A/MAPK3/IL1B/BAK1/ATP1A1/CYBA/RIPOR2/TNFRSF8/ENG/MAP3K14/BAG3/COL1A1/SLC2A1	30
BP	GO:0051249	regulation of lymphocyte activation	89/2306	330/14170	4.37944e-07	2.1543e-05	ENSG00000168961/ENSG00000108691/ENSG00000124762/ENSG00000271503/ENSG00000204592/ENSG00000125347/ENSG00000118503/ENSG00000079385/ENSG00000162692/ENSG00000137507/ENSG00000114315/ENSG00000090776/ENSG00000152518/ENSG00000004468/ENSG00000157873/ENSG00000196776/ENSG00000120217/ENSG00000131203/ENSG00000102524/ENSG00000105246/ENSG00000166888/ENSG00000104853/ENSG00000185650/ENSG00000148180/ENSG00000185896…	LGALS9/CCL2/CDKN1A/CCL5/HLA-E/IRF1/TNFAIP3/CEACAM1/VCAM1/LRRC32/HES1/EFNB1/ZFP36L2/CD38/TNFRSF14/CD47/CD274/IDO1/TNFSF13B/EBI3/STAT6/CLPTM1/ZFP36L1/GSN/LAMP1/CYP26B1/CD74/CEBPB/TGFB1/RARA/SOCS1/ZBTB7B/CD81/IL6/SRC/TICAM1/RHBDD3/INPP5D/SUPT6H/MMP14/PKN1/GLI3/JAK3/CD40/GATA3/IL4R/SDC4/AP3D1/PDCD1LG2/XBP1/NRARP/RIPK2/IL1B/CD320/KAT2A/SART1/IL23A/SPTA1/CSK/CD276/TNFRSF4/IL7R/TNFSF18/FBXO7/SOX13/SMAD7…	89
BP	GO:0090132	epithelium migration	72/2306	251/14170	4.54352e-07	2.21575e-05	ENSG00000079385/ENSG00000128052/ENSG00000145632/ENSG00000067066/ENSG00000143878/ENSG00000073756/ENSG00000105287/ENSG00000179218/ENSG00000177606/ENSG00000173801/ENSG00000173269/ENSG00000128917/ENSG00000142627/ENSG00000005884/ENSG00000163874/ENSG00000139567/ENSG00000137801/ENSG00000126561/ENSG00000113140/ENSG00000148400/ENSG00000037280/ENSG00000078401/ENSG00000185551/ENSG00000203883/ENSG00000171680…	CEACAM1/KDR/PLK2/SP100/RHOB/PTGS2/PRKD2/CALR/JUN/JUP/MMRN2/DLL4/EPHA2/ITGA3/ZC3H12A/ACVRL1/THBS1/STAT5A/SPARC/NOTCH1/FLT4/EDN1/NR2F2/SOX18/PLEKHG5/PRCP/KLF4/EFNA1/TGFB1/JCAD/LGALS8/SRC/BCAR1/EPHB4/PKN1/TACSTD2/CORO1B/CD40/GATA3/PLXND1/PTPN23/NR4A1/MYH9/DAB2IP/EGR3/HMOX1/HDAC6/HBEGF/FGF2/PXN/ZNF580/APOE/ADAMTS9/EFNB2/MAP3K3/CARD10/HYAL1/CDH13/PLCG1/FGFR1/NUP93/SRF/NOS3/P2RX4/HDAC7/PRKX/AAMP/RREB1/…	72
BP	GO:0046597	negative regulation of viral entry into host cell	11/2306	14/14170	4.6719e-07	2.25888e-05	ENSG00000185885/ENSG00000142089/ENSG00000234127/ENSG00000163661/ENSG00000132256/ENSG00000185201/ENSG00000148180/ENSG00000171206/ENSG00000121060/ENSG00000142748/ENSG00000080561	IFITM1/IFITM3/TRIM26/PTX3/TRIM5/IFITM2/GSN/TRIM8/TRIM25/FCN3/MID2	11
BP	GO:0001974	blood vessel remodeling	19/2306	36/14170	5.00681e-07	2.4003e-05	ENSG00000182492/ENSG00000079385/ENSG00000198959/ENSG00000128917/ENSG00000135679/ENSG00000101439/ENSG00000139567/ENSG00000037280/ENSG00000105329/ENSG00000101384/ENSG00000087088/ENSG00000135926/ENSG00000030110/ENSG00000140939/ENSG00000128342/ENSG00000167601/ENSG00000164867/ENSG00000159640/ENSG00000116016	BGN/CEACAM1/TGM2/DLL4/MDM2/CST3/ACVRL1/FLT4/TGFB1/JAG1/BAX/TMBIM1/BAK1/NOL3/LIF/AXL/NOS3/ACE/EPAS1	19
BP	GO:0002758	innate immune response-activating signal transduction	67/2306	229/14170	5.15697e-07	2.45151e-05	ENSG00000134321/ENSG00000110057/ENSG00000185507/ENSG00000115267/ENSG00000108771/ENSG00000107201/ENSG00000240065/ENSG00000125347/ENSG00000172936/ENSG00000100906/ENSG00000118503/ENSG00000204264/ENSG00000100600/ENSG00000104856/ENSG00000145901/ENSG00000163131/ENSG00000205220/ENSG00000092010/ENSG00000137628/ENSG00000164342/ENSG00000132256/ENSG00000135047/ENSG00000100911/ENSG00000108622/ENSG00000173039…	RSAD2/UNC93B1/IRF7/IFIH1/DHX58/DDX58/PSMB9/IRF1/MYD88/NFKBIA/TNFAIP3/PSMB8/LGMN/RELB/TNIP1/CTSS/PSMB10/PSME1/DDX60/TLR3/TRIM5/CTSL/PSME2/ICAM2/RELA/BIRC3/IRAK2/SRC/NFKB1/TICAM1/UBC/CNPY3/IKBKE/NOD1/DAB2IP/HSPA1A/CREBBP/RIPK2/CYBA/PSMF1/PSMA5/PLCG2/IRF3/PSMC3/TKFC/RIPK1/EP300/HSPA1B/NLRX1/PSMD3/NOD2/CYLD/FLOT1/PIK3AP1/TAB1/PRKCD/OTUD4/PSMC4/TLR2/LRRC14/NR1H3/TNIP2/NR1D1/GPATCH3/IRAK3/PSMD2/XIAP	67
BP	GO:0003158	endothelium development	39/2306	109/14170	5.57083e-07	2.62618e-05	ENSG00000090339/ENSG00000169245/ENSG00000184113/ENSG00000079385/ENSG00000128052/ENSG00000261371/ENSG00000143878/ENSG00000105287/ENSG00000128917/ENSG00000204301/ENSG00000182871/ENSG00000170989/ENSG00000067182/ENSG00000139567/ENSG00000174059/ENSG00000198719/ENSG00000148400/ENSG00000132510/ENSG00000185551/ENSG00000203883/ENSG00000179776/ENSG00000106397/ENSG00000101384/ENSG00000179820/ENSG00000158769…	ICAM1/CXCL10/CLDN5/CEACAM1/KDR/PECAM1/RHOB/PRKD2/DLL4/NOTCH4/COL18A1/S1PR1/TNFRSF1A/ACVRL1/CD34/DLL1/NOTCH1/KDM6B/NR2F2/SOX18/CDH5/PLOD3/JAG1/MYADM/F11R/LAMA5/PDE2A/GJA4/IL1B/RAPGEF3/ADD1/ENG/BTG1/CLDN1/EDF1/SCUBE1/RAPGEF1/EZR/VEZF1	39
BP	GO:0071396	cellular response to lipid	119/2306	478/14170	5.83719e-07	2.72901e-05	ENSG00000134326/ENSG00000108691/ENSG00000090339/ENSG00000169245/ENSG00000271503/ENSG00000100906/ENSG00000169429/ENSG00000118503/ENSG00000003402/ENSG00000152518/ENSG00000179218/ENSG00000106366/ENSG00000145901/ENSG00000028137/ENSG00000173334/ENSG00000128016/ENSG00000132256/ENSG00000120217/ENSG00000163874/ENSG00000153234/ENSG00000138760/ENSG00000185650/ENSG00000137752/ENSG00000078401/ENSG00000185551…	CMPK2/CCL2/ICAM1/CXCL10/CCL5/NFKBIA/CXCL8/TNFAIP3/CFLAR/ZFP36L2/CALR/SERPINE1/TNIP1/TNFRSF1B/TRIB1/ZFP36/TRIM5/CD274/ZC3H12A/NR4A2/SCARB2/ZFP36L1/CASP1/EDN1/NR2F2/CYP26B1/TBX1/CEBPB/KLF4/TGFB1/SBNO2/RARA/RELA/IL6/IRAK2/CLU/SRC/NFKB1/TICAM1/HSF1/NFKBIB/CD40/HNRNPU/NR4A1/DDRGK1/PER1/AQP1/PDCD1LG2/MED16/DAB2IP/XBP1/PCK2/MED24/SMARCA4/HDAC6/MAPK3/RIPK2/RET/NR2F1/IL1B/ATP1A1/MED12/TNC/BCL2L11/ZNF366/P…	119
BP	GO:0002218	activation of innate immune response	71/2306	248/14170	5.90889e-07	2.73988e-05	ENSG00000134321/ENSG00000110057/ENSG00000185507/ENSG00000115267/ENSG00000108771/ENSG00000107201/ENSG00000240065/ENSG00000125347/ENSG00000172936/ENSG00000100906/ENSG00000118503/ENSG00000204264/ENSG00000100600/ENSG00000104856/ENSG00000145901/ENSG00000163131/ENSG00000205220/ENSG00000092010/ENSG00000137628/ENSG00000164342/ENSG00000132256/ENSG00000135047/ENSG00000100911/ENSG00000108622/ENSG00000163565…	RSAD2/UNC93B1/IRF7/IFIH1/DHX58/DDX58/PSMB9/IRF1/MYD88/NFKBIA/TNFAIP3/PSMB8/LGMN/RELB/TNIP1/CTSS/PSMB10/PSME1/DDX60/TLR3/TRIM5/CTSL/PSME2/ICAM2/IFI16/RELA/BIRC3/IRAK2/SRC/NFKB1/TICAM1/UBC/CNPY3/IKBKE/NOD1/DAB2IP/HSPA1A/CREBBP/RIPK2/CYBA/CGAS/TMEM173/PSMF1/PSMA5/PLCG2/IRF3/PSMC3/TKFC/RIPK1/EP300/HSPA1B/NLRX1/PSMD3/NOD2/CYLD/FLOT1/PIK3AP1/TAB1/RBM14/PRKCD/OTUD4/PSMC4/TLR2/LRRC14/NR1H3/TNIP2/NR1D1/GP…	71
BP	GO:0097296	activation of cysteine-type endopeptidase activity involved in apoptotic signaling pathway	10/2306	12/14170	6.15062e-07	2.82879e-05	ENSG00000121858/ENSG00000120889/ENSG00000026103/ENSG00000104689/ENSG00000087088/ENSG00000102871/ENSG00000096968/ENSG00000137275/ENSG00000127191/ENSG00000166949	TNFSF10/TNFRSF10B/FAS/TNFRSF10A/BAX/TRADD/JAK2/RIPK1/TRAF2/SMAD3	10
BP	GO:0006935	chemotaxis	118/2306	474/14170	6.52283e-07	2.97578e-05	ENSG00000169248/ENSG00000081041/ENSG00000168961/ENSG00000108691/ENSG00000163739/ENSG00000169245/ENSG00000184371/ENSG00000271503/ENSG00000169429/ENSG00000161921/ENSG00000128052/ENSG00000025708/ENSG00000162692/ENSG00000006210/ENSG00000090776/ENSG00000105287/ENSG00000179218/ENSG00000106366/ENSG00000142627/ENSG00000142871/ENSG00000170989/ENSG00000175592/ENSG00000137801/ENSG00000148400/ENSG00000163734…	CXCL11/CXCL2/LGALS9/CCL2/CXCL1/CXCL10/CSF1/CCL5/CXCL8/CXCL16/KDR/TYMP/VCAM1/CX3CL1/EFNB1/PRKD2/CALR/SERPINE1/EPHA2/CYR61/S1PR1/FOSL1/THBS1/NOTCH1/CXCL3/EDN1/IL17RC/CD74/PLEKHG5/EFNA1/TGFB1/PDLIM7/IL6/SRC/PLXNB3/BCAR1/PGF/LAMB2/GLI3/SHANK3/FLT1/PLXNB2/CORO1B/GATA3/PLXND1/SCRIB/SHC1/SIAH2/CXCL5/ABCC1/NR4A1/TRPM4/CCR10/ZSWIM8/EGR3/FES/HBEGF/SEMA3F/FGF2/MAPK3/RET/RHOG/IL1B/UNC5B/ZSWIM4/HOXB9/GPSM3/CR…	118
BP	GO:0002283	neutrophil activation involved in immune response	108/2306	425/14170	6.78529e-07	3.0666e-05	ENSG00000130303/ENSG00000163739/ENSG00000166710/ENSG00000079385/ENSG00000104518/ENSG00000261371/ENSG00000013364/ENSG00000030582/ENSG00000163661/ENSG00000163131/ENSG00000173801/ENSG00000028137/ENSG00000110719/ENSG00000096696/ENSG00000196776/ENSG00000101439/ENSG00000197746/ENSG00000117984/ENSG00000171298/ENSG00000146425/ENSG00000148180/ENSG00000185896/ENSG00000196187/ENSG00000137509/ENSG00000162736…	BST2/CXCL1/B2M/CEACAM1/GSDMD/PECAM1/MVP/GRN/PTX3/CTSS/JUP/TNFRSF1B/TCIRG1/DSP/CD47/CST3/PSAP/CTSD/GAA/DYNLT1/GSN/LAMP1/TMEM63A/PRCP/NCSTN/PLEKHO2/UNC13D/PFKL/ARSA/DPP7/CTSA/NFKB1/SLC44A2/AGPAT2/LRG1/CAPN1/TMC6/GHDC/DBNL/CFP/S100A11/ANPEP/STOM/GUSB/ATP6V0A1/PGAM1/C3/TMBIM1/PTPRB/TMEM179B/HSPA1A/ERP44/CPNE1/MAN2B1/BRI3/RHOG/CYBA/DYNC1H1/HSP90AB1/CD63/TMEM173/PSMA5/IGF2R/GNS/NEU1/PSMC3/ADGRE5/STK10/…	108
BP	GO:0002685	regulation of leukocyte migration	48/2306	147/14170	6.83034e-07	3.0666e-05	ENSG00000169248/ENSG00000081041/ENSG00000168961/ENSG00000108691/ENSG00000090339/ENSG00000163739/ENSG00000169245/ENSG00000184371/ENSG00000271503/ENSG00000169429/ENSG00000179218/ENSG00000106366/ENSG00000137801/ENSG00000143369/ENSG00000163734/ENSG00000078401/ENSG00000019582/ENSG00000141510/ENSG00000105329/ENSG00000136244/ENSG00000119630/ENSG00000157227/ENSG00000130300/ENSG00000163735/ENSG00000189058…	CXCL11/CXCL2/LGALS9/CCL2/ICAM1/CXCL1/CXCL10/CSF1/CCL5/CXCL8/CALR/SERPINE1/THBS1/ECM1/CXCL3/EDN1/CD74/TP53/TGFB1/IL6/PGF/MMP14/PLVAP/CXCL5/APOD/IL1R1/HMOX1/MAPK3/GPSM3/CREB3/ZNF580/IL23A/CXCL6/TNFSF18/CCL20/RIPOR2/STK10/IL1A/ADA/C3AR1/APP/IL12A/VEGFB/BST1/IL33/RIPK3/GAS6/TRPV4	48
BP	GO:0042330	taxis	118/2306	475/14170	7.31867e-07	3.25998e-05	ENSG00000169248/ENSG00000081041/ENSG00000168961/ENSG00000108691/ENSG00000163739/ENSG00000169245/ENSG00000184371/ENSG00000271503/ENSG00000169429/ENSG00000161921/ENSG00000128052/ENSG00000025708/ENSG00000162692/ENSG00000006210/ENSG00000090776/ENSG00000105287/ENSG00000179218/ENSG00000106366/ENSG00000142627/ENSG00000142871/ENSG00000170989/ENSG00000175592/ENSG00000137801/ENSG00000148400/ENSG00000163734…	CXCL11/CXCL2/LGALS9/CCL2/CXCL1/CXCL10/CSF1/CCL5/CXCL8/CXCL16/KDR/TYMP/VCAM1/CX3CL1/EFNB1/PRKD2/CALR/SERPINE1/EPHA2/CYR61/S1PR1/FOSL1/THBS1/NOTCH1/CXCL3/EDN1/IL17RC/CD74/PLEKHG5/EFNA1/TGFB1/PDLIM7/IL6/SRC/PLXNB3/BCAR1/PGF/LAMB2/GLI3/SHANK3/FLT1/PLXNB2/CORO1B/GATA3/PLXND1/SCRIB/SHC1/SIAH2/CXCL5/ABCC1/NR4A1/TRPM4/CCR10/ZSWIM8/EGR3/FES/HBEGF/SEMA3F/FGF2/MAPK3/RET/RHOG/IL1B/UNC5B/ZSWIM4/HOXB9/GPSM3/CR…	118
BP	GO:0050920	regulation of chemotaxis	52/2306	165/14170	8.22776e-07	3.63628e-05	ENSG00000169248/ENSG00000081041/ENSG00000168961/ENSG00000108691/ENSG00000163739/ENSG00000169245/ENSG00000184371/ENSG00000271503/ENSG00000169429/ENSG00000128052/ENSG00000105287/ENSG00000179218/ENSG00000106366/ENSG00000170989/ENSG00000137801/ENSG00000148400/ENSG00000163734/ENSG00000078401/ENSG00000019582/ENSG00000105329/ENSG00000136244/ENSG00000119630/ENSG00000172725/ENSG00000163735/ENSG00000214655…	CXCL11/CXCL2/LGALS9/CCL2/CXCL1/CXCL10/CSF1/CCL5/CXCL8/KDR/PRKD2/CALR/SERPINE1/S1PR1/THBS1/NOTCH1/CXCL3/EDN1/CD74/TGFB1/IL6/PGF/CORO1B/CXCL5/ZSWIM8/SEMA3F/FGF2/MAPK3/ZSWIM4/GPSM3/CREB3/ZNF580/IL23A/CXCL6/RIPOR2/EFNB2/PLXNA1/CDH13/PLXNA3/FGFR1/C3AR1/SEMA4C/IL12A/VEGFB/P2RX4/BST1/SMAD3/CXCR4/GAS6/TMSB4X/TRPV4/HSPB1	52
BP	GO:2001269	positive regulation of cysteine-type endopeptidase activity involved in apoptotic signaling pathway	12/2306	17/14170	9.28902e-07	4.07349e-05	ENSG00000168961/ENSG00000121858/ENSG00000148180/ENSG00000120889/ENSG00000026103/ENSG00000104689/ENSG00000087088/ENSG00000102871/ENSG00000096968/ENSG00000137275/ENSG00000127191/ENSG00000166949	LGALS9/TNFSF10/GSN/TNFRSF10B/FAS/TNFRSF10A/BAX/TRADD/JAK2/RIPK1/TRAF2/SMAD3	12
BP	GO:0060760	positive regulation of response to cytokine stimulus	22/2306	47/14170	9.41882e-07	4.09863e-05	ENSG00000185507/ENSG00000115267/ENSG00000140853/ENSG00000184371/ENSG00000107201/ENSG00000173193/ENSG00000138496/ENSG00000137752/ENSG00000078401/ENSG00000019582/ENSG00000169692/ENSG00000115594/ENSG00000204389/ENSG00000214078/ENSG00000104312/ENSG00000126456/ENSG00000204388/ENSG00000167601/ENSG00000127191/ENSG00000183087/ENSG00000164463/ENSG00000104432	IRF7/IFIH1/NLRC5/CSF1/DDX58/PARP14/PARP9/CASP1/EDN1/CD74/AGPAT2/IL1R1/HSPA1A/CPNE1/RIPK2/IRF3/HSPA1B/AXL/TRAF2/GAS6/CREBRF/IL7	22
BP	GO:0043312	neutrophil degranulation	107/2306	423/14170	9.66423e-07	4.17332e-05	ENSG00000130303/ENSG00000163739/ENSG00000166710/ENSG00000079385/ENSG00000104518/ENSG00000261371/ENSG00000013364/ENSG00000030582/ENSG00000163661/ENSG00000163131/ENSG00000173801/ENSG00000028137/ENSG00000110719/ENSG00000096696/ENSG00000196776/ENSG00000101439/ENSG00000197746/ENSG00000117984/ENSG00000171298/ENSG00000146425/ENSG00000148180/ENSG00000185896/ENSG00000196187/ENSG00000137509/ENSG00000162736…	BST2/CXCL1/B2M/CEACAM1/GSDMD/PECAM1/MVP/GRN/PTX3/CTSS/JUP/TNFRSF1B/TCIRG1/DSP/CD47/CST3/PSAP/CTSD/GAA/DYNLT1/GSN/LAMP1/TMEM63A/PRCP/NCSTN/PLEKHO2/UNC13D/PFKL/ARSA/DPP7/CTSA/NFKB1/SLC44A2/AGPAT2/LRG1/CAPN1/TMC6/GHDC/DBNL/CFP/S100A11/ANPEP/STOM/GUSB/ATP6V0A1/PGAM1/C3/TMBIM1/PTPRB/TMEM179B/HSPA1A/ERP44/CPNE1/MAN2B1/BRI3/RHOG/CYBA/DYNC1H1/HSP90AB1/CD63/TMEM173/PSMA5/IGF2R/GNS/NEU1/PSMC3/ADGRE5/STK10/…	107
BP	GO:0043299	leukocyte degranulation	115/2306	463/14170	1.02095e-06	4.37539e-05	ENSG00000168961/ENSG00000130303/ENSG00000163739/ENSG00000166710/ENSG00000079385/ENSG00000104518/ENSG00000261371/ENSG00000013364/ENSG00000030582/ENSG00000163661/ENSG00000163131/ENSG00000173801/ENSG00000028137/ENSG00000110719/ENSG00000096696/ENSG00000196776/ENSG00000101439/ENSG00000197746/ENSG00000117984/ENSG00000171298/ENSG00000146425/ENSG00000148180/ENSG00000185896/ENSG00000196187/ENSG00000137509…	LGALS9/BST2/CXCL1/B2M/CEACAM1/GSDMD/PECAM1/MVP/GRN/PTX3/CTSS/JUP/TNFRSF1B/TCIRG1/DSP/CD47/CST3/PSAP/CTSD/GAA/DYNLT1/GSN/LAMP1/TMEM63A/PRCP/NCSTN/PLEKHO2/UNC13D/PFKL/ARSA/DPP7/CTSA/NFKB1/SLC44A2/AGPAT2/LRG1/CAPN1/TMC6/GHDC/DBNL/CFP/IL4R/FOXF1/S100A11/ANPEP/STOM/GUSB/ATP6V0A1/PGAM1/C3/TMBIM1/PTPRB/VAMP2/TMEM179B/FES/HSPA1A/HMOX1/ERP44/CPNE1/MAN2B1/BRI3/RHOG/CYBA/DYNC1H1/HSP90AB1/CD63/TMEM173/PSMA5/…	115
BP	GO:0043410	positive regulation of MAPK cascade	113/2306	455/14170	1.2744e-06	5.35879e-05	ENSG00000168961/ENSG00000108691/ENSG00000090339/ENSG00000271503/ENSG00000138166/ENSG00000128052/ENSG00000003402/ENSG00000006210/ENSG00000105287/ENSG00000177606/ENSG00000028137/ENSG00000142627/ENSG00000164342/ENSG00000132256/ENSG00000163874/ENSG00000197746/ENSG00000067182/ENSG00000137801/ENSG00000173327/ENSG00000137486/ENSG00000148400/ENSG00000037280/ENSG00000078401/ENSG00000066056/ENSG00000184058…	LGALS9/CCL2/ICAM1/CCL5/DUSP5/KDR/CFLAR/CX3CL1/PRKD2/JUN/TNFRSF1B/EPHA2/TLR3/TRIM5/ZC3H12A/PSAP/TNFRSF1A/THBS1/MAP3K11/ARRB1/NOTCH1/FLT4/EDN1/TIE1/TBX1/CD74/C1QTNF1/EFNA1/TGFB1/TNFRSF10B/JCAD/EIF2AK2/IGFBP4/CD81/IL6/CTGF/IRAK2/SRC/ATP6AP1/GADD45B/UBC/EPHB4/FAS/SORBS3/LTBR/PKN1/GADD45A/TNFRSF10A/GNAI2/FLT1/DBNL/CD40/SHC1/FZD5/DUSP6/NOD1/DAB2IP/TRAF4/MAP3K6/ERN1/ARAF/FGF2/MAPK3/RIPK2/RET/IL1B/CSK/TN…	113
BP	GO:0006914	autophagy	114/2306	460/14170	1.27883e-06	5.35879e-05	ENSG00000132274/ENSG00000078081/ENSG00000132109/ENSG00000128052/ENSG00000145632/ENSG00000123240/ENSG00000161011/ENSG00000110719/ENSG00000132256/ENSG00000163874/ENSG00000197746/ENSG00000117984/ENSG00000133056/ENSG00000143384/ENSG00000137752/ENSG00000163565/ENSG00000141510/ENSG00000130766/ENSG00000116977/ENSG00000196235/ENSG00000114867/ENSG00000171206/ENSG00000120885/ENSG00000064601/ENSG00000197122…	TRIM22/LAMP3/TRIM21/KDR/PLK2/OPTN/SQSTM1/TCIRG1/TRIM5/ZC3H12A/PSAP/CTSD/PIK3C2B/MCL1/CASP1/IFI16/TP53/SESN2/LGALS8/SUPT5H/EIF4G1/TRIM8/CLU/CTSA/SRC/RASIP1/TICAM1/ATG2A/UBC/AMBRA1/DAPK3/CALCOCO2/GBA/LARP1/PLK3/TECPR1/CAPN1/RUBCN/FZD5/EXOC7/FYCO1/UVRAG/NOD1/MARK2/WDR81/ATP6V0A1/ATP6V0D1/MAP1S/XBP1/VPS11/NPRL3/HMOX1/HDAC6/ERN1/MAPK3/RIPK2/VPS18/KAT2A/C6orf106/PLEKHF1/USP36/PIP4K2C/LRSAM1/SMURF1/FBXO…	114
BP	GO:0061919	process utilizing autophagic mechanism	114/2306	460/14170	1.27883e-06	5.35879e-05	ENSG00000132274/ENSG00000078081/ENSG00000132109/ENSG00000128052/ENSG00000145632/ENSG00000123240/ENSG00000161011/ENSG00000110719/ENSG00000132256/ENSG00000163874/ENSG00000197746/ENSG00000117984/ENSG00000133056/ENSG00000143384/ENSG00000137752/ENSG00000163565/ENSG00000141510/ENSG00000130766/ENSG00000116977/ENSG00000196235/ENSG00000114867/ENSG00000171206/ENSG00000120885/ENSG00000064601/ENSG00000197122…	TRIM22/LAMP3/TRIM21/KDR/PLK2/OPTN/SQSTM1/TCIRG1/TRIM5/ZC3H12A/PSAP/CTSD/PIK3C2B/MCL1/CASP1/IFI16/TP53/SESN2/LGALS8/SUPT5H/EIF4G1/TRIM8/CLU/CTSA/SRC/RASIP1/TICAM1/ATG2A/UBC/AMBRA1/DAPK3/CALCOCO2/GBA/LARP1/PLK3/TECPR1/CAPN1/RUBCN/FZD5/EXOC7/FYCO1/UVRAG/NOD1/MARK2/WDR81/ATP6V0A1/ATP6V0D1/MAP1S/XBP1/VPS11/NPRL3/HMOX1/HDAC6/ERN1/MAPK3/RIPK2/VPS18/KAT2A/C6orf106/PLEKHF1/USP36/PIP4K2C/LRSAM1/SMURF1/FBXO…	114
BP	GO:0035455	response to interferon-alpha	13/2306	20/14170	1.35633e-06	5.64172e-05	ENSG00000183486/ENSG00000185885/ENSG00000119917/ENSG00000119922/ENSG00000130303/ENSG00000142089/ENSG00000078081/ENSG00000160710/ENSG00000185201/ENSG00000055332/ENSG00000107485/ENSG00000167601/ENSG00000183087	MX2/IFITM1/IFIT3/IFIT2/BST2/IFITM3/LAMP3/ADAR/IFITM2/EIF2AK2/GATA3/AXL/GAS6	13
BP	GO:0051251	positive regulation of lymphocyte activation	62/2306	212/14170	1.37678e-06	5.68499e-05	ENSG00000168961/ENSG00000108691/ENSG00000124762/ENSG00000271503/ENSG00000204592/ENSG00000162692/ENSG00000114315/ENSG00000090776/ENSG00000004468/ENSG00000157873/ENSG00000196776/ENSG00000120217/ENSG00000102524/ENSG00000105246/ENSG00000166888/ENSG00000185896/ENSG00000019582/ENSG00000105329/ENSG00000131759/ENSG00000185338/ENSG00000110651/ENSG00000136244/ENSG00000197122/ENSG00000127666/ENSG00000168918…	LGALS9/CCL2/CDKN1A/CCL5/HLA-E/VCAM1/HES1/EFNB1/CD38/TNFRSF14/CD47/CD274/TNFSF13B/EBI3/STAT6/LAMP1/CD74/TGFB1/RARA/SOCS1/CD81/IL6/SRC/TICAM1/INPP5D/MMP14/GLI3/JAK3/CD40/GATA3/IL4R/AP3D1/PDCD1LG2/XBP1/RIPK2/IL1B/CD320/SART1/IL23A/SPTA1/CSK/CD276/TNFRSF4/IL7R/EFNB2/MAP3K8/NOD2/ITPKB/CYLD/FLOT2/ADA/EXOSC6/IL12A/MAP3K14/ICOSLG/AXL/BST1/TNIP2/NFATC2/GAS6/IL7/CD83	62
BP	GO:0010594	regulation of endothelial cell migration	47/2306	146/14170	1.40224e-06	5.74816e-05	ENSG00000079385/ENSG00000128052/ENSG00000145632/ENSG00000067066/ENSG00000143878/ENSG00000073756/ENSG00000105287/ENSG00000179218/ENSG00000173801/ENSG00000173269/ENSG00000128917/ENSG00000142627/ENSG00000163874/ENSG00000139567/ENSG00000137801/ENSG00000126561/ENSG00000113140/ENSG00000148400/ENSG00000037280/ENSG00000078401/ENSG00000185551/ENSG00000137509/ENSG00000136826/ENSG00000169242/ENSG00000105329…	CEACAM1/KDR/PLK2/SP100/RHOB/PTGS2/PRKD2/CALR/JUP/MMRN2/DLL4/EPHA2/ZC3H12A/ACVRL1/THBS1/STAT5A/SPARC/NOTCH1/FLT4/EDN1/NR2F2/PRCP/KLF4/EFNA1/TGFB1/JCAD/BCAR1/CD40/GATA3/DAB2IP/HMOX1/FGF2/ZNF580/APOE/ADAMTS9/MAP3K3/CARD10/PLCG1/FGFR1/NOS3/P2RX4/HDAC7/AAMP/TMSB4X/MAP2K3/PTPRM/HSPB1	47
BP	GO:0045824	negative regulation of innate immune response	19/2306	38/14170	1.47908e-06	6.01955e-05	ENSG00000168961/ENSG00000140853/ENSG00000108771/ENSG00000204592/ENSG00000173193/ENSG00000118503/ENSG00000135148/ENSG00000079385/ENSG00000160710/ENSG00000123609/ENSG00000149131/ENSG00000163565/ENSG00000175899/ENSG00000180900/ENSG00000170542/ENSG00000160703/ENSG00000131408/ENSG00000025434/ENSG00000090376	LGALS9/NLRC5/DHX58/HLA-E/PARP14/TNFAIP3/TRAFD1/CEACAM1/ADAR/NMI/SERPING1/IFI16/A2M/SCRIB/SERPINB9/NLRX1/NR1H2/NR1H3/IRAK3	19
BP	GO:0045785	positive regulation of cell adhesion	84/2306	315/14170	1.51266e-06	6.11222e-05	ENSG00000168961/ENSG00000108691/ENSG00000090339/ENSG00000184371/ENSG00000271503/ENSG00000204592/ENSG00000128052/ENSG00000162692/ENSG00000006210/ENSG00000114315/ENSG00000090776/ENSG00000105287/ENSG00000179218/ENSG00000173801/ENSG00000198959/ENSG00000005884/ENSG00000157873/ENSG00000142871/ENSG00000196776/ENSG00000120217/ENSG00000102524/ENSG00000105246/ENSG00000161638/ENSG00000205336/ENSG00000131669…	LGALS9/CCL2/ICAM1/CSF1/CCL5/HLA-E/KDR/VCAM1/CX3CL1/HES1/EFNB1/PRKD2/CALR/JUP/TGM2/ITGA3/TNFRSF14/CYR61/CD47/CD274/TNFSF13B/EBI3/ITGA5/ADGRG1/NINJ1/CD74/NID1/TGFB1/RARA/UNC13D/SOCS1/IL6/PIEZO1/SRC/TRIOBP/COL8A1/GLI3/FSTL3/JAK3/MYADM/GATA3/IL4R/FOXF1/SDC4/PTPN23/SKAP1/AP3D1/PDCD1LG2/XBP1/RIPK2/FLNA/RET/IL1B/SART1/FN1/IL23A/SPTA1/CSK/CD276/JAK2/IL7R/TNFSF18/SMAD7/EFNB2/MAP3K8/HYAL1/TFE3/DNM2/CDH13/N…	84
BP	GO:0043405	regulation of MAP kinase activity	82/2306	306/14170	1.62798e-06	6.50486e-05	ENSG00000138166/ENSG00000068001/ENSG00000173334/ENSG00000120129/ENSG00000137801/ENSG00000173327/ENSG00000137486/ENSG00000078401/ENSG00000019582/ENSG00000105329/ENSG00000055332/ENSG00000110651/ENSG00000134070/ENSG00000197122/ENSG00000099860/ENSG00000150991/ENSG00000177628/ENSG00000164056/ENSG00000123143/ENSG00000116717/ENSG00000114353/ENSG00000102755/ENSG00000136279/ENSG00000101017/ENSG00000086061…	DUSP5/HYAL2/TRIB1/DUSP1/THBS1/MAP3K11/ARRB1/EDN1/CD74/TGFB1/EIF2AK2/CD81/IRAK2/SRC/GADD45B/UBC/GBA/SPRY1/PKN1/GADD45A/GNAI2/FLT1/DBNL/CD40/DNAJA1/SHC1/FZD5/NUP62/DUSP6/NOD1/DAB2IP/MAP3K6/ERN1/ARAF/FGF2/MAPK3/RIPK2/IL1B/CSK/GPS1/JAK2/MAPK7/APOE/DAXX/MINK1/MAP3K3/MAP3K8/RIPK1/AVPI1/HGS/PLCG1/NOD2/FGFR1/SPRY4/RGS3/TAB1/TAOK2/ERBB2/MAP4K2/TNFRSF11A/MAPK11/PRKCD/MAP3K14/PPP2R1A/AKAP13/DUSP4/PSEN1/TRIB…	82
BP	GO:0002221	pattern recognition receptor signaling pathway	48/2306	151/14170	1.63283e-06	6.50486e-05	ENSG00000134321/ENSG00000110057/ENSG00000185507/ENSG00000115267/ENSG00000108771/ENSG00000107201/ENSG00000125347/ENSG00000172936/ENSG00000100906/ENSG00000118503/ENSG00000100600/ENSG00000145901/ENSG00000163131/ENSG00000137628/ENSG00000164342/ENSG00000132256/ENSG00000135047/ENSG00000173039/ENSG00000023445/ENSG00000134070/ENSG00000127666/ENSG00000150991/ENSG00000137161/ENSG00000263528/ENSG00000106100…	RSAD2/UNC93B1/IRF7/IFIH1/DHX58/DDX58/IRF1/MYD88/NFKBIA/TNFAIP3/LGMN/TNIP1/CTSS/DDX60/TLR3/TRIM5/CTSL/RELA/BIRC3/IRAK2/TICAM1/UBC/CNPY3/IKBKE/NOD1/DAB2IP/HSPA1A/RIPK2/CYBA/IRF3/TKFC/RIPK1/HSPA1B/NLRX1/NOD2/CYLD/FLOT1/PIK3AP1/TAB1/OTUD4/TLR2/LRRC14/NR1H3/TNIP2/NR1D1/GPATCH3/IRAK3/XIAP	48
BP	GO:0000302	response to reactive oxygen species	59/2306	200/14170	1.80519e-06	7.14121e-05	ENSG00000115415/ENSG00000118503/ENSG00000003402/ENSG00000137496/ENSG00000143878/ENSG00000131979/ENSG00000112096/ENSG00000068001/ENSG00000177606/ENSG00000170345/ENSG00000135679/ENSG00000120129/ENSG00000101439/ENSG00000197746/ENSG00000175592/ENSG00000166888/ENSG00000116863/ENSG00000132510/ENSG00000078401/ENSG00000141510/ENSG00000136826/ENSG00000130766/ENSG00000173039/ENSG00000136244/ENSG00000197122…	STAT1/TNFAIP3/CFLAR/IL18BP/RHOB/GCH1/SOD2/HYAL2/JUN/FOS/MDM2/DUSP1/CST3/PSAP/FOSL1/STAT6/ADPRHL2/KDM6B/EDN1/TP53/KLF4/SESN2/RELA/IL6/SRC/PLK3/HSF1/APOD/AQP1/DPEP1/HMOX1/HDAC6/MAPK3/PXN/PCGF2/BAK1/ZNF580/PPP5C/MAPK7/APOE/RIPK1/HNRNPD/HYAL1/DNM2/SETX/NUP93/ADA/PRKCD/GPR37/AXL/NOS3/COL1A1/MPV17/TRAF2/APEX1/SZT2/PPP1R15B/CAMKK2/MAP1LC3A	59
BP	GO:1904019	epithelial cell apoptotic process	30/2306	78/14170	1.982e-06	7.78625e-05	ENSG00000090339/ENSG00000118503/ENSG00000128052/ENSG00000003402/ENSG00000106366/ENSG00000109501/ENSG00000128016/ENSG00000182871/ENSG00000137801/ENSG00000185650/ENSG00000148180/ENSG00000167772/ENSG00000136244/ENSG00000101017/ENSG00000107485/ENSG00000136848/ENSG00000171552/ENSG00000100292/ENSG00000131477/ENSG00000096968/ENSG00000166484/ENSG00000179348/ENSG00000111057/ENSG00000105229/ENSG00000168884…	ICAM1/TNFAIP3/KDR/CFLAR/SERPINE1/WFS1/ZFP36/COL18A1/THBS1/ZFP36L1/GSN/ANGPTL4/IL6/CD40/GATA3/DAB2IP/BCL2L1/HMOX1/RAMP2/JAK2/MAPK7/GATA2/KRT18/PIAS4/TNIP2/KRT8/TCF7L2/PAK4/GAS6/TIA1	30
BP	GO:0002696	positive regulation of leukocyte activation	68/2306	242/14170	2.10465e-06	8.21105e-05	ENSG00000168961/ENSG00000108691/ENSG00000124762/ENSG00000271503/ENSG00000204592/ENSG00000130202/ENSG00000162692/ENSG00000114315/ENSG00000090776/ENSG00000004468/ENSG00000157873/ENSG00000196776/ENSG00000120217/ENSG00000102524/ENSG00000105246/ENSG00000166888/ENSG00000137801/ENSG00000185896/ENSG00000019582/ENSG00000105329/ENSG00000131759/ENSG00000185338/ENSG00000110651/ENSG00000136244/ENSG00000197122…	LGALS9/CCL2/CDKN1A/CCL5/HLA-E/NECTIN2/VCAM1/HES1/EFNB1/CD38/TNFRSF14/CD47/CD274/TNFSF13B/EBI3/STAT6/THBS1/LAMP1/CD74/TGFB1/RARA/SOCS1/CD81/IL6/SRC/TICAM1/INPP5D/MMP14/GLI3/JAK3/CD40/GATA3/IL4R/AP3D1/PDCD1LG2/XBP1/RIPK2/IL1B/CD320/SART1/IL23A/SPTA1/CSK/CD276/TNFRSF4/IL7R/EFNB2/MAP3K8/NOD2/ITPKB/CYLD/GATA2/FLOT2/ADA/APP/EXOSC6/IL12A/MAP3K14/ICOSLG/AXL/BST1/TNIP2/IL33/NFATC2/GAS6/IL7/CD83/FGR	68
BP	GO:0009612	response to mechanical stimulus	55/2306	183/14170	2.12784e-06	8.21293e-05	ENSG00000115415/ENSG00000169245/ENSG00000125347/ENSG00000171223/ENSG00000172936/ENSG00000100906/ENSG00000125740/ENSG00000073756/ENSG00000177606/ENSG00000170345/ENSG00000173801/ENSG00000130522/ENSG00000164342/ENSG00000067182/ENSG00000175592/ENSG00000137801/ENSG00000137752/ENSG00000078401/ENSG00000159388/ENSG00000105329/ENSG00000090020/ENSG00000120889/ENSG00000173039/ENSG00000103335/ENSG00000197122…	STAT1/CXCL10/IRF1/JUNB/MYD88/NFKBIA/FOSB/PTGS2/JUN/FOS/JUP/JUND/TLR3/TNFRSF1A/FOSL1/THBS1/CASP1/EDN1/BTG2/TGFB1/SLC9A1/TNFRSF10B/RELA/PIEZO1/SRC/NFKB1/FAS/LTBR/MMP14/GADD45A/TNFRSF10A/SHANK3/CD40/PKD1L1/XPC/AQP1/PDE2A/MAPK3/IL1B/BAK1/ATP1A1/CYBA/TNC/RIPOR2/TNFRSF8/PKD1/ENG/DENND5A/MAP3K14/BAG3/COL1A1/COL3A1/SLC2A1/ABHD12/TRPV4	55
BP	GO:0071887	leukocyte apoptotic process	32/2306	86/14170	2.13417e-06	8.21293e-05	ENSG00000168961/ENSG00000185507/ENSG00000271503/ENSG00000171115/ENSG00000120217/ENSG00000131203/ENSG00000135047/ENSG00000019582/ENSG00000141510/ENSG00000169242/ENSG00000136244/ENSG00000196684/ENSG00000123143/ENSG00000106571/ENSG00000087088/ENSG00000105639/ENSG00000188976/ENSG00000166925/ENSG00000030110/ENSG00000153094/ENSG00000147889/ENSG00000126456/ENSG00000169230/ENSG00000105438/ENSG00000137275…	LGALS9/IRF7/CCL5/GIMAP8/CD274/IDO1/CTSL/CD74/TP53/EFNA1/IL6/HSH2D/PKN1/GLI3/BAX/JAK3/NOC2L/TSC22D4/BAK1/BCL2L11/CDKN2A/IRF3/PRELID1/KDELR1/RIPK1/NOD2/ITPKB/ADA/AXL/SELENOS/RIPK3/GAS6	32
BP	GO:0007162	negative regulation of cell adhesion	60/2306	206/14170	2.34429e-06	8.93788e-05	ENSG00000168961/ENSG00000117228/ENSG00000125347/ENSG00000079385/ENSG00000137507/ENSG00000106366/ENSG00000143537/ENSG00000120217/ENSG00000131203/ENSG00000139567/ENSG00000213445/ENSG00000137801/ENSG00000148400/ENSG00000019582/ENSG00000173918/ENSG00000172216/ENSG00000136826/ENSG00000105329/ENSG00000160685/ENSG00000197122/ENSG00000198753/ENSG00000101384/ENSG00000157227/ENSG00000106571/ENSG00000184292…	LGALS9/GBP1/IRF1/CEACAM1/LRRC32/SERPINE1/ADAM15/CD274/IDO1/ACVRL1/SIPA1/THBS1/NOTCH1/CD74/C1QTNF1/CEBPB/KLF4/TGFB1/ZBTB7B/SRC/PLXNB3/JAG1/MMP14/GLI3/TACSTD2/ARHGDIA/JAK3/PLXNB2/MYADM/IL4R/PLXND1/SDC4/ACTN4/APOD/PDCD1LG2/CD164/FXYD5/NRARP/TNC/CDKN2A/JAK2/MAPK7/SMAD7/MELTF/RIPOR2/PLXNA1/CDH13/PLXNA3/CCM2L/CYLD/ERBB2/PRKCD/RND1/CLDN7/COL1A1/TBCD/MAD2L2/RCC2/TRPV4/IFNB1	60
BP	GO:0050867	positive regulation of cell activation	70/2306	252/14170	2.35415e-06	8.93788e-05	ENSG00000168961/ENSG00000108691/ENSG00000124762/ENSG00000271503/ENSG00000204592/ENSG00000130202/ENSG00000162692/ENSG00000114315/ENSG00000090776/ENSG00000004468/ENSG00000157873/ENSG00000196776/ENSG00000120217/ENSG00000102524/ENSG00000105246/ENSG00000166888/ENSG00000137801/ENSG00000185896/ENSG00000019582/ENSG00000105329/ENSG00000131759/ENSG00000185338/ENSG00000110651/ENSG00000136244/ENSG00000118523…	LGALS9/CCL2/CDKN1A/CCL5/HLA-E/NECTIN2/VCAM1/HES1/EFNB1/CD38/TNFRSF14/CD47/CD274/TNFSF13B/EBI3/STAT6/THBS1/LAMP1/CD74/TGFB1/RARA/SOCS1/CD81/IL6/CTGF/SRC/TICAM1/INPP5D/MMP14/GLI3/JAK3/CD40/GATA3/IL4R/AP3D1/PDCD1LG2/XBP1/RIPK2/IL1B/CD320/SART1/IL23A/SPTA1/CSK/CD276/TNFRSF4/JAK2/IL7R/EFNB2/MAP3K8/NOD2/ITPKB/CYLD/GATA2/FLOT2/ADA/APP/EXOSC6/IL12A/MAP3K14/ICOSLG/AXL/BST1/TNIP2/IL33/NFATC2/GAS6/IL7/CD83/…	70
BP	GO:0071900	regulation of protein serine/threonine kinase activity	112/2306	456/14170	2.50288e-06	9.4392e-05	ENSG00000124762/ENSG00000138166/ENSG00000138646/ENSG00000118503/ENSG00000068001/ENSG00000164342/ENSG00000173334/ENSG00000120129/ENSG00000176907/ENSG00000137801/ENSG00000173327/ENSG00000137486/ENSG00000078401/ENSG00000185551/ENSG00000019582/ENSG00000112576/ENSG00000105329/ENSG00000130766/ENSG00000120889/ENSG00000055332/ENSG00000110651/ENSG00000134070/ENSG00000197122/ENSG00000099860/ENSG00000150991…	CDKN1A/DUSP5/HERC5/TNFAIP3/HYAL2/TLR3/TRIB1/DUSP1/TCIM/THBS1/MAP3K11/ARRB1/EDN1/NR2F2/CD74/CCND3/TGFB1/SESN2/TNFRSF10B/EIF2AK2/CD81/IRAK2/SRC/GADD45B/UBC/SERTAD1/GBA/SPRY1/PKN1/GADD45A/TNFRSF10A/GNAI2/FLT1/DBNL/CD40/DNAJA1/SHC1/FZD5/CNPPD1/NUP62/DUSP6/UVRAG/NOD1/HHEX/DAB2IP/TRAF4/MAP3K6/ERN1/ARAF/FGF2/MAPK3/RIPK2/IL1B/HSP90AB1/CSK/CDKN2A/GPS1/JAK2/MAPK7/LRP5/APOE/FBXO7/DAXX/MINK1/MAP3K3/CDC37/CAR…	112
BP	GO:0070482	response to oxygen levels	90/2306	348/14170	2.62857e-06	9.84755e-05	ENSG00000090339/ENSG00000124762/ENSG00000140464/ENSG00000240065/ENSG00000204264/ENSG00000162692/ENSG00000003402/ENSG00000073756/ENSG00000113739/ENSG00000120738/ENSG00000205220/ENSG00000092010/ENSG00000004468/ENSG00000135679/ENSG00000101439/ENSG00000100911/ENSG00000177674/ENSG00000139567/ENSG00000137801/ENSG00000174059/ENSG00000148400/ENSG00000153234/ENSG00000185650/ENSG00000137752/ENSG00000078401…	ICAM1/CDKN1A/PML/PSMB9/PSMB8/VCAM1/CFLAR/PTGS2/STC2/EGR1/PSMB10/PSME1/CD38/MDM2/CST3/PSME2/AGTRAP/ACVRL1/THBS1/CD34/NOTCH1/NR4A2/ZFP36L1/CASP1/EDN1/PMAIP1/LMNA/PDLIM1/TP53/TGFB1/SLC9A1/ANGPTL4/CTGF/SRC/ATP6AP1/UBC/HIF3A/FAS/PGF/PLK3/HSF1/MMP14/ADM/SLC29A1/SCAP/ACTN4/HYOU1/AQP1/ATP6V0D1/HMOX1/TM9SF4/CREBBP/RAMP2/CYBA/PSEN2/PSMF1/PSMA5/NOL3/USF1/CPEB2/MYC/NKX3-1/PSMC3/USP19/EP300/PSMD3/CDK4/LONP1/A…	90
BP	GO:0042060	wound healing	110/2306	448/14170	3.12243e-06	0.000115449	ENSG00000125347/ENSG00000188313/ENSG00000185022/ENSG00000118503/ENSG00000079385/ENSG00000110799/ENSG00000003402/ENSG00000006210/ENSG00000143878/ENSG00000106366/ENSG00000204301/ENSG00000143537/ENSG00000142871/ENSG00000096696/ENSG00000110047/ENSG00000161638/ENSG00000139567/ENSG00000137801/ENSG00000174059/ENSG00000113140/ENSG00000137486/ENSG00000076706/ENSG00000148400/ENSG00000102265/ENSG00000149131…	IRF1/PLSCR1/MAFF/TNFAIP3/CEACAM1/VWF/CFLAR/CX3CL1/RHOB/SERPINE1/NOTCH4/ADAM15/CYR61/DSP/EHD1/ITGA5/ACVRL1/THBS1/CD34/SPARC/ARRB1/MCAM/NOTCH1/TIMP1/SERPING1/GSN/EDN1/NINJ1/TP53/C1QTNF1/PRCP/SH2B3/TGFB1/IRF2/IL6/PROCR/SRC/EHD2/GLI3/TLN1/ITPR3/A2M/CORO1B/CD40/GATA3/SCRIB/SDC4/F2RL3/MYH9/ACTB/APOD/XBP1/DGKZ/HMOX1/HBEGF/FGF2/MAPK3/FLNA/RHOG/MYLK/MYL12A/FN1/GNA11/TNC/ZFPM1/DGKQ/JAK2/USF1/PLCG2/APOE/CCL…	110
BP	GO:0036498	IRE1-mediated unfolded protein response	27/2306	68/14170	3.12245e-06	0.000115449	ENSG00000109501/ENSG00000044574/ENSG00000160789/ENSG00000166340/ENSG00000087088/ENSG00000137076/ENSG00000160691/ENSG00000149428/ENSG00000159720/ENSG00000136848/ENSG00000100219/ENSG00000204389/ENSG00000178607/ENSG00000058262/ENSG00000030110/ENSG00000153094/ENSG00000204843/ENSG00000074842/ENSG00000087274/ENSG00000143870/ENSG00000072778/ENSG00000044090/ENSG00000068971/ENSG00000182934/ENSG00000162298…	WFS1/HSPA5/LMNA/TPP1/BAX/TLN1/SHC1/HYOU1/ATP6V0D1/DAB2IP/XBP1/HSPA1A/ERN1/SEC61A1/BAK1/BCL2L11/DCTN1/MYDGF/ADD1/PDIA6/ACADVL/CUL7/PPP2R5B/SRPRA/SYVN1/ARFGAP1/GSK3A	27
BP	GO:2001235	positive regulation of apoptotic signaling pathway	50/2306	163/14170	3.19207e-06	0.000117257	ENSG00000168961/ENSG00000121858/ENSG00000140464/ENSG00000162772/ENSG00000125826/ENSG00000068001/ENSG00000105327/ENSG00000137801/ENSG00000143384/ENSG00000163132/ENSG00000148180/ENSG00000141682/ENSG00000141510/ENSG00000120889/ENSG00000167657/ENSG00000026103/ENSG00000111321/ENSG00000104689/ENSG00000087088/ENSG00000102871/ENSG00000136448/ENSG00000167004/ENSG00000136848/ENSG00000172613/ENSG00000177595…	LGALS9/TNFSF10/PML/ATF3/RBCK1/HYAL2/BBC3/THBS1/MCL1/MSX1/GSN/PMAIP1/TP53/TNFRSF10B/DAPK3/FAS/LTBR/TNFRSF10A/BAX/TRADD/NMT1/PDIA3/DAB2IP/RAD9A/PIDD1/BCL2L1/RET/BAK1/DDIT3/PLEKHF1/BCL2L11/BCAP31/JAK2/NKX3-1/RIPK1/CYLD/HIP1R/PIAS4/PRKCD/NFATC4/PPP2R1A/TRAF2/SMAD3/RIPK3/PPP1R13B/CTNNA1/FIS1/GSK3A/IFNB1/ZNF205	50
BP	GO:0001961	positive regulation of cytokine-mediated signaling pathway	20/2306	43/14170	3.32129e-06	0.000121217	ENSG00000185507/ENSG00000140853/ENSG00000184371/ENSG00000173193/ENSG00000138496/ENSG00000137752/ENSG00000078401/ENSG00000019582/ENSG00000169692/ENSG00000115594/ENSG00000204389/ENSG00000214078/ENSG00000104312/ENSG00000126456/ENSG00000204388/ENSG00000167601/ENSG00000127191/ENSG00000183087/ENSG00000164463/ENSG00000104432	IRF7/NLRC5/CSF1/PARP14/PARP9/CASP1/EDN1/CD74/AGPAT2/IL1R1/HSPA1A/CPNE1/RIPK2/IRF3/HSPA1B/AXL/TRAF2/GAS6/CREBRF/IL7	20
BP	GO:0071214	cellular response to abiotic stimulus	75/2306	278/14170	3.42222e-06	0.000123201	ENSG00000124762/ENSG00000125347/ENSG00000172936/ENSG00000143878/ENSG00000104856/ENSG00000073756/ENSG00000068001/ENSG00000120738/ENSG00000110108/ENSG00000135679/ENSG00000164342/ENSG00000067182/ENSG00000213445/ENSG00000044574/ENSG00000102921/ENSG00000185650/ENSG00000137752/ENSG00000163565/ENSG00000149115/ENSG00000141510/ENSG00000185236/ENSG00000105329/ENSG00000090020/ENSG00000120889/ENSG00000103335…	CDKN1A/IRF1/MYD88/RHOB/RELB/PTGS2/HYAL2/EGR1/TMEM109/MDM2/TLR3/TNFRSF1A/SIPA1/HSPA5/N4BP1/ZFP36L1/CASP1/IFI16/TNKS1BP1/TP53/RAB11B/TGFB1/SLC9A1/TNFRSF10B/PIEZO1/NFKB1/FAS/LTBR/HSF1/GADD45A/YBX3/TNFRSF10A/BAX/CD40/GATA3/NMT1/XPC/ARHGEF2/ATF4/AQP1/NOC2L/PDE2A/RAD9A/BCL2L1/CREBBP/PALM/MAPK3/IL1B/BAK1/ATP1A1/MYLK/CYBA/GNA11/MYC/RIPOR2/TLK2/EP300/HYAL1/TNFRSF8/ERCC1/DNM2/ENG/FMR1/NFATC4/MAP3K14/BAG3/C…	75
BP	GO:0104004	cellular response to environmental stimulus	75/2306	278/14170	3.42222e-06	0.000123201	ENSG00000124762/ENSG00000125347/ENSG00000172936/ENSG00000143878/ENSG00000104856/ENSG00000073756/ENSG00000068001/ENSG00000120738/ENSG00000110108/ENSG00000135679/ENSG00000164342/ENSG00000067182/ENSG00000213445/ENSG00000044574/ENSG00000102921/ENSG00000185650/ENSG00000137752/ENSG00000163565/ENSG00000149115/ENSG00000141510/ENSG00000185236/ENSG00000105329/ENSG00000090020/ENSG00000120889/ENSG00000103335…	CDKN1A/IRF1/MYD88/RHOB/RELB/PTGS2/HYAL2/EGR1/TMEM109/MDM2/TLR3/TNFRSF1A/SIPA1/HSPA5/N4BP1/ZFP36L1/CASP1/IFI16/TNKS1BP1/TP53/RAB11B/TGFB1/SLC9A1/TNFRSF10B/PIEZO1/NFKB1/FAS/LTBR/HSF1/GADD45A/YBX3/TNFRSF10A/BAX/CD40/GATA3/NMT1/XPC/ARHGEF2/ATF4/AQP1/NOC2L/PDE2A/RAD9A/BCL2L1/CREBBP/PALM/MAPK3/IL1B/BAK1/ATP1A1/MYLK/CYBA/GNA11/MYC/RIPOR2/TLK2/EP300/HYAL1/TNFRSF8/ERCC1/DNM2/ENG/FMR1/NFATC4/MAP3K14/BAG3/C…	75
BP	GO:0043534	blood vessel endothelial cell migration	38/2306	112/14170	3.441e-06	0.000123201	ENSG00000128052/ENSG00000145632/ENSG00000073756/ENSG00000105287/ENSG00000173801/ENSG00000173269/ENSG00000128917/ENSG00000142627/ENSG00000139567/ENSG00000137801/ENSG00000126561/ENSG00000148400/ENSG00000203883/ENSG00000137509/ENSG00000136826/ENSG00000169242/ENSG00000105329/ENSG00000165757/ENSG00000196411/ENSG00000101017/ENSG00000123358/ENSG00000100345/ENSG00000179388/ENSG00000100292/ENSG00000138685…	KDR/PLK2/PTGS2/PRKD2/JUP/MMRN2/DLL4/EPHA2/ACVRL1/THBS1/STAT5A/NOTCH1/SOX18/PRCP/KLF4/EFNA1/TGFB1/JCAD/EPHB4/CD40/NR4A1/MYH9/EGR3/HMOX1/FGF2/APOE/EFNB2/MAP3K3/CARD10/PLCG1/FGFR1/SRF/NOS3/P2RX4/HDAC7/TMSB4X/MAP2K3/HSPB1	38
BP	GO:0046822	regulation of nucleocytoplasmic transport	34/2306	96/14170	3.77878e-06	0.000134444	ENSG00000178685/ENSG00000183486/ENSG00000124762/ENSG00000067066/ENSG00000073756/ENSG00000068001/ENSG00000173801/ENSG00000135679/ENSG00000163874/ENSG00000165949/ENSG00000141510/ENSG00000105329/ENSG00000014164/ENSG00000109111/ENSG00000106571/ENSG00000213024/ENSG00000189058/ENSG00000186642/ENSG00000125538/ENSG00000096384/ENSG00000079337/ENSG00000184584/ENSG00000096968/ENSG00000124571/ENSG00000011243…	PARP10/MX2/CDKN1A/SP100/PTGS2/HYAL2/JUP/MDM2/ZC3H12A/IFI27/TP53/TGFB1/ZC3H3/SUPT6H/GLI3/NUP62/APOD/PDE2A/IL1B/HSP90AB1/RAPGEF3/TMEM173/JAK2/XPO5/AKAP8L/NUP214/RBM22/PRKCD/PKIG/BAG3/PSEN1/TCF7L2/GAS6/ZPR1	34
BP	GO:0009991	response to extracellular stimulus	105/2306	425/14170	3.87894e-06	0.000137145	ENSG00000115415/ENSG00000090339/ENSG00000124762/ENSG00000169245/ENSG00000162772/ENSG00000162692/ENSG00000104518/ENSG00000073756/ENSG00000177606/ENSG00000170345/ENSG00000113739/ENSG00000135679/ENSG00000128016/ENSG00000163545/ENSG00000163874/ENSG00000101439/ENSG00000213445/ENSG00000175592/ENSG00000044574/ENSG00000113140/ENSG00000133056/ENSG00000153234/ENSG00000132382/ENSG00000137752/ENSG00000148180…	STAT1/ICAM1/CDKN1A/CXCL10/ATF3/VCAM1/GSDMD/PTGS2/JUN/FOS/STC2/MDM2/ZFP36/NUAK2/ZC3H12A/CST3/SIPA1/FOSL1/HSPA5/SPARC/PIK3C2B/NR4A2/MYBBP1A/CASP1/GSN/IFI16/PMAIP1/TP53/TGFB1/RARA/SESN2/COMT/MAX/EIF2AK2/RELA/SRC/AMBRA1/FAS/GBA/RIPOR1/LARP1/HSF1/GNAI2/KLF10/ADM/UPP1/POR/CD40/TRPM4/CAD/ATF4/PPP1R9B/XBP1/PCK2/NPRL3/CHSY1/HMOX1/NOCT/MAPK3/SLC16A1/IL1B/KAT2A/MARS/DDIT3/PLEKHF1/CYBA/TNC/DGKQ/TRIM25/NCOA1/…	105
BP	GO:0006979	response to oxidative stress	98/2306	392/14170	4.73382e-06	0.000166331	ENSG00000115415/ENSG00000140464/ENSG00000118503/ENSG00000003402/ENSG00000138035/ENSG00000137496/ENSG00000143878/ENSG00000131979/ENSG00000073756/ENSG00000112096/ENSG00000068001/ENSG00000177606/ENSG00000170345/ENSG00000113739/ENSG00000111912/ENSG00000004468/ENSG00000135679/ENSG00000120129/ENSG00000163874/ENSG00000101439/ENSG00000197746/ENSG00000175592/ENSG00000166888/ENSG00000116863/ENSG00000153234…	STAT1/PML/TNFAIP3/CFLAR/PNPT1/IL18BP/RHOB/GCH1/PTGS2/SOD2/HYAL2/JUN/FOS/STC2/NCOA7/CD38/MDM2/DUSP1/ZC3H12A/CST3/PSAP/FOSL1/STAT6/ADPRHL2/NR4A2/MCL1/KDM6B/EDN1/NFE2L1/PDLIM1/MT-ND1/TP53/KLF4/SESN2/RELA/IL6/SRC/PLK3/HSF1/MMP14/APOD/ATF4/AQP1/DPEP1/HSPA1A/HMOX1/HDAC6/MAPK3/PXN/PCGF2/BAK1/CYBA/ZNF580/PPP5C/JAK2/MAPK7/NOL3/APOE/CPEB2/FBXO7/RIPK1/HSPA1B/HNRNPD/HYAL1/ERCC1/PNKP/DNM2/SETX/LONP1/NUP93/SEL…	98
BP	GO:0031668	cellular response to extracellular stimulus	61/2306	215/14170	4.94023e-06	0.000172512	ENSG00000090339/ENSG00000124762/ENSG00000162772/ENSG00000104518/ENSG00000073756/ENSG00000177606/ENSG00000170345/ENSG00000135679/ENSG00000163545/ENSG00000163874/ENSG00000213445/ENSG00000175592/ENSG00000044574/ENSG00000133056/ENSG00000153234/ENSG00000132382/ENSG00000163565/ENSG00000141682/ENSG00000141510/ENSG00000130766/ENSG00000093010/ENSG00000125952/ENSG00000055332/ENSG00000110497/ENSG00000026103…	ICAM1/CDKN1A/ATF3/GSDMD/PTGS2/JUN/FOS/MDM2/NUAK2/ZC3H12A/SIPA1/FOSL1/HSPA5/PIK3C2B/NR4A2/MYBBP1A/IFI16/PMAIP1/TP53/SESN2/COMT/MAX/EIF2AK2/AMBRA1/FAS/GBA/RIPOR1/HSF1/KLF10/UPP1/TRPM4/ATF4/PPP1R9B/XBP1/NPRL3/HMOX1/MAPK3/MARS/PLEKHF1/CYBA/TNC/NCOA1/USF1/AES/EHMT2/PICK1/SRF/KANK2/BAIAP2/ATG7/GCN1/RPTOR/AXL/COL1A1/P2RX4/SLC2A1/GAS6/LAMP2/SZT2/CLEC16A/MAP1LC3A	61
BP	GO:0042089	cytokine biosynthetic process	31/2306	85/14170	4.98419e-06	0.000172979	ENSG00000185507/ENSG00000125347/ENSG00000120738/ENSG00000123609/ENSG00000164342/ENSG00000128016/ENSG00000105246/ENSG00000137801/ENSG00000172216/ENSG00000136826/ENSG00000173039/ENSG00000136244/ENSG00000109320/ENSG00000127666/ENSG00000069399/ENSG00000168918/ENSG00000107485/ENSG00000106100/ENSG00000100292/ENSG00000125538/ENSG00000227507/ENSG00000179588/ENSG00000103855/ENSG00000126456/ENSG00000115009…	IRF7/IRF1/EGR1/NMI/TLR3/ZFP36/EBI3/THBS1/CEBPB/KLF4/RELA/IL6/NFKB1/TICAM1/BCL3/INPP5D/GATA3/NOD1/HMOX1/IL1B/LTB/ZFPM1/CD276/IRF3/CCL20/IL1A/TNFRSF8/IGF2BP1/TIA1/MAP2K3/HSPB1	31
BP	GO:0051099	positive regulation of binding	49/2306	161/14170	5.09207e-06	0.000175645	ENSG00000138496/ENSG00000163840/ENSG00000166710/ENSG00000145632/ENSG00000114315/ENSG00000137486/ENSG00000136826/ENSG00000105329/ENSG00000131759/ENSG00000114867/ENSG00000104973/ENSG00000127666/ENSG00000185122/ENSG00000107485/ENSG00000004399/ENSG00000198171/ENSG00000076604/ENSG00000104312/ENSG00000130726/ENSG00000108773/ENSG00000163554/ENSG00000096384/ENSG00000184584/ENSG00000096968/ENSG00000130203…	PARP9/DTX3L/B2M/PLK2/HES1/ARRB1/KLF4/TGFB1/RARA/EIF4G1/MED25/TICAM1/HSF1/GATA3/PLXND1/DDRGK1/TRAF4/RIPK2/TRIM28/KAT2A/SPTA1/HSP90AB1/TMEM173/JAK2/APOE/RIPOR2/MAU2/CSF3/CDK9/EP300/ADD1/PKD1/FAM129B/FLOT1/HIP1R/FMR1/APP/SKI/RFNG/DERL1/PSEN1/EDF1/TRIB3/TRAF2/SPPL3/TCF7L2/ACD/CDT1/PYGO2	49
BP	GO:0032480	negative regulation of type I interferon production	20/2306	44/14170	5.16137e-06	0.000176957	ENSG00000156587/ENSG00000115267/ENSG00000140853/ENSG00000108771/ENSG00000107201/ENSG00000138646/ENSG00000118503/ENSG00000182179/ENSG00000187608/ENSG00000104856/ENSG00000123609/ENSG00000150991/ENSG00000263528/ENSG00000121060/ENSG00000011275/ENSG00000126456/ENSG00000160703/ENSG00000083799/ENSG00000068308/ENSG00000198746	UBE2L6/IFIH1/NLRC5/DHX58/DDX58/HERC5/TNFAIP3/UBA7/ISG15/RELB/NMI/UBC/IKBKE/TRIM25/RNF216/IRF3/NLRX1/CYLD/OTUD5/GPATCH3	20
BP	GO:1902042	negative regulation of extrinsic apoptotic signaling pathway via death domain receptors	16/2306	31/14170	5.90992e-06	0.000200551	ENSG00000090339/ENSG00000121858/ENSG00000118503/ENSG00000003402/ENSG00000106366/ENSG00000120889/ENSG00000026103/ENSG00000104689/ENSG00000102871/ENSG00000116584/ENSG00000135926/ENSG00000171552/ENSG00000100292/ENSG00000137275/ENSG00000164867/ENSG00000127191	ICAM1/TNFSF10/TNFAIP3/CFLAR/SERPINE1/TNFRSF10B/FAS/TNFRSF10A/TRADD/ARHGEF2/TMBIM1/BCL2L1/HMOX1/RIPK1/NOS3/TRAF2	16
BP	GO:1902532	negative regulation of intracellular signal transduction	113/2306	469/14170	5.92045e-06	0.000200551	ENSG00000115415/ENSG00000182492/ENSG00000117228/ENSG00000108771/ENSG00000138166/ENSG00000162772/ENSG00000173193/ENSG00000178719/ENSG00000118503/ENSG00000123240/ENSG00000073756/ENSG00000112096/ENSG00000068001/ENSG00000145901/ENSG00000109501/ENSG00000135679/ENSG00000142627/ENSG00000005884/ENSG00000120129/ENSG00000163874/ENSG00000137801/ENSG00000102858/ENSG00000137486/ENSG00000143384/ENSG00000174307…	STAT1/BGN/GBP1/DHX58/DUSP5/ATF3/PARP14/GRINA/TNFAIP3/OPTN/PTGS2/SOD2/HYAL2/TNIP1/WFS1/MDM2/EPHA2/ITGA3/DUSP1/ZC3H12A/THBS1/MGRN1/ARRB1/MCL1/PHLDA3/CD74/KLF4/EFNA1/SESN2/SOCS1/RELA/CLU/SRC/BCL3/GBA/SPRY1/YBX3/MYADM/DNAJA1/RNF149/TMEM127/HYOU1/NUP62/ARHGEF2/DUSP6/PER1/NOC2L/DAB2IP/PDE2A/XBP1/NPRL3/BCL2L1/HSPA1A/SOCS3/TNFAIP8L1/ARAP3/CPNE1/IL1B/SYNGAP1/DDIT3/ARHGAP25/CREB3/CSK/GPS1/MAPK7/NOL3/APOE/P…	113
BP	GO:0002573	myeloid leukocyte differentiation	49/2306	162/14170	6.16343e-06	0.000206405	ENSG00000185507/ENSG00000168062/ENSG00000184371/ENSG00000171223/ENSG00000079385/ENSG00000104856/ENSG00000177606/ENSG00000170345/ENSG00000142627/ENSG00000164342/ENSG00000173334/ENSG00000185650/ENSG00000163565/ENSG00000019582/ENSG00000172216/ENSG00000105329/ENSG00000064932/ENSG00000131759/ENSG00000197122/ENSG00000071553/ENSG00000111321/ENSG00000168918/ENSG00000155090/ENSG00000070404/ENSG00000107485…	IRF7/BATF2/CSF1/JUNB/CEACAM1/RELB/JUN/FOS/EPHA2/TLR3/TRIB1/ZFP36L1/IFI16/CD74/CEBPB/TGFB1/SBNO2/RARA/SRC/ATP6AP1/LTBR/INPP5D/KLF10/FSTL3/GATA3/FBN1/MYH9/HHEX/LRRK1/ACIN1/ZFPM1/IL23A/MYC/CSF3/RIPK1/TFE3/TOB2/LIF/BATF3/ZBTB46/GATA2/TCTA/APP/TNFRSF11A/ESRRA/PSEN1/GPR68/TLR2/TAL1	49
BP	GO:0010508	positive regulation of autophagy	35/2306	102/14170	6.20272e-06	0.000206405	ENSG00000132274/ENSG00000132109/ENSG00000128052/ENSG00000145632/ENSG00000123240/ENSG00000163874/ENSG00000130766/ENSG00000196235/ENSG00000171206/ENSG00000127666/ENSG00000110497/ENSG00000136436/ENSG00000177628/ENSG00000155506/ENSG00000173846/ENSG00000163820/ENSG00000198382/ENSG00000106100/ENSG00000100292/ENSG00000094631/ENSG00000102882/ENSG00000104312/ENSG00000166289/ENSG00000166908/ENSG00000148356…	TRIM22/TRIM21/KDR/PLK2/OPTN/ZC3H12A/SESN2/SUPT5H/TRIM8/TICAM1/AMBRA1/CALCOCO2/GBA/LARP1/PLK3/FYCO1/UVRAG/NOD1/HMOX1/HDAC6/MAPK3/RIPK2/PLEKHF1/PIP4K2C/LRSAM1/SMURF1/FBXO7/SPTLC2/CDC37/HK2/TSC2/ATG7/MID2/CAMKK2/CLEC16A	35
[truncated: 742 more rows]

## Sheet: NivsC_GOenrich_down_significant
Category	GOID	Description	GeneRatio	BgRatio	pvalue	padj	geneID	geneName	Count
[truncated: 740 more rows]

## Sheet: NivsC_GOenrich_up_significant
Category	GOID	Description	GeneRatio	BgRatio	pvalue	padj	geneID	geneName	Count
[truncated: 216 more rows]
